# Supplementary material for: Resilient Antarctic soil bacteria consume trace gases across wide temperature ranges
Source: ISME J. 2026 Feb 10;20(1):wrag020. doi: 10.1093/ismejo/wrag020 (PMC12998438; doi:10.1093/ismejo/wrag020)
Supplement: Supplementary_Dataset_1_marker_genes_wrag020 [file supplementary_dataset_1_marker_genes_wrag020.xlsx]

## Sheet: S2_rpsB
>A641522613_641735637
MSVEYMRNLITTSGISIGTQVKTKFMKQFISDTDPTGTYTLDLEATQGRIKAAAQFIEHTGASELIVCSGKDSARVPIRKFAELVGCKDIHKRFMPGTLTNPDLPKYMEPKLLLVCDPQVDAQAVTEATNAGIPVIGIANSDNVTSRLDVIIPANNRGRGALAAIFWLLAREVLVIREVDETKPMKYEIDDFETKDVR
>A651324018_651419089
MSTDIKKKILSTGIRVGTPVKTKFMTPFITKASPEGLYMLDIDITLEKIKTAAKFINRLGTDKLIVCSARQYANTPIEKFCEMLGSKKLLGRFMPGTLTNPSLPYYIEPKVVLISDPQVDVQAITEATNAGIPVIGISNTDNITSKLDVIIPANNRGRKALATVYWLLVRQILIERELKEDESMKYEIDDFETKITEEEIE
>A638154511_638180113
DTLVPINVYVKAGIHIGTRHLTKDMKPYVSKIREDGLAIFDIRKIDERLRLASKMLSYYEPNEILVVGRRETAITPIKKFSEITKVKAFPGRYPPGTLTNPQLKYYMEPEVILITDPIMDKNALHDAYESGITILALCDTNHTKNYIDFCIPANNRGSKSLALIYWILAREYLRNRVIGKDEQLKVPVEEFETKITVEE
>A650377985_650507939
ELLIAIERYLAAGVRLGTRVSNAYLQRRGFVFSVRPDGLRILNLRKIDERIRIAAKMIAMYDPEKVVAYSAKPYGFKPVEMFCKFVNCKAITGRFIPGTFTNPNLNHYIEADLLISTDPKADAQAIEEAATMGIPVIALVDTDTPISYVDLIIPCNNKGRRSLALVYWLLARQVLRIRELKENEDLPVSPEEFEVKVSLEGIT
>A641228483_641276511
EYLVPVERYMAAAVRLGARVSNNYLQERGFIFSVRPDGLRIFNLKRIDERIRIAARMITRYPPSRVMVHSTKPYAFKPIQMFCKFVGCLPVTGRLIPGTLTNPYLTHHIDIDLLMVADPKTDFQAINEASLTGIPVIALVDTDSDPTFIDLMIPCNNKGRNSLALVFWLLARQVLRERELKPNEDLPVSWEEFRVPVGQ
>A639633053_639784198
EYLVPLEKYLSAGVRLGTRLSNKYLEERGFIYAVRPDGLRIFDIKKIDERLRIAAKFISRYQPDRILVHTTRPYGFKPVQMFCKFVGCRALTGRFIPGTLTNPYLPNYTEIDLLFVVDPKLDAQAVAEAAKMGIPIIALVDTDTPHQYIDFMIPCNNKGRRSLALIFWILARQVLRERELKPDQDLPVPPEEFETRLIQ
>A650716098_650771889
EYLVPLERYLSSGIRLGTKMSNKYLEKRGFIYAVRPDGLRIFDIRKIDERLRIAAKFIARYSPDRILVHTTRPYGFKPIEMFCKYVGCKYIAGRFTPGILTNPYLPEYMEIDLLVVVDPKLDSQAVREAAIMGIPVVALVDTDTPHDFIDLMIPCNNKGRRSLALIFWILARQVLRERELKPDQDLPVPPEEFETKLVETR
>A639633064_639773029
QLLIPLEMYLAAGIRIGTKMKSKFMEPFIYSARPDGLYLLDVKKTDERIRIAAKMIARYDPSKFVVVSGRQYGHRPVRKFCGLVGCKPMLGRVLPGTFTNPALSHFTEADLMMVTDPRVDEQAVVEAGTMGIPVIALCDTDSPISNVDLIIPTNNRGRKALALIFWLLAREVLRIRDIPPNGELPVPLSDFEARILTTGEV
>A641522611_641614088
DLLIPRQKYLLSGVHVGTGIRTKDMEKFIYRVRPDGLCIIDIRKIDERIRTAGKFLARFDPDRVLAVSARIYGFKPVRKFAEYTGAMYITGRILPGTLTNPQAPLHLEPDVVLLSDPRVDRQIHIESVRMGIPVVALVDADNMLENIDLAIPVNNKGRRSLALVYWLLTREVLRNRVIPPDGDLPEGYEEFATRIMG
>A638154507_638169639
DLLVPLNDYLAAGVHIGTQQKTKDMEPFIYRTRADGLHVIDVRKTDERIRIAANFLSMYNTDEILVVSRRYYGQKPVSKFAEATGTTAIPGRFVPGTLTNPEYDGYLEPEVIVLTDPRADFQALVEAQSVGIPIVALCDTDNFTGNVDLAIPTNNKGRKALALVYWLLARELLKKLRLEEDEEFEYDPEDFEGPPPR
>A646311944_646367065
ELLVPLDTYLASGIHIGTQQKTKDMERFIYRVRSDGLYVLDVRKTDERLRIAAKFLARYEPEDILAVSRRIYTMGPLEEFGKYTGIRTVVGRFVPGTLTNPSYKGFIEPEVVFISDPRVDRQALKEATEIGVPIVGLCDTEHLTSFIDLVIPTNNKGKKAVALIYYLLTREYLKNRVISDDTNLPFTYKYRIIIQPKDNRR
>A650716056_650856359
NMLVPLDTYLASGIHIGTQQKTEDMKKFIYRVRSDGLYVLDVRKTDERLKLAAKFLAKYEPEDILAVSRRIYTMGPLEKFGQVTGIRTIPGRFVPGTLTNPAYKGFLEPEVLFLSDPRVDRQALKEAIEIGIPIVGLCDTEHLTSFIDFVIPTNNKGRKAVALIYYLMAKEYLKNRVISSDDEVSFTYKVRIIVPQVKGKR
>A646564549_646859331
NLLTSLDTYLASGIHIGTQQKTEDMRRFIYRVRADGLYVLDVRKTDERLRLAAKFLSNYEPEQILAVSRRVYTVGPLEKFGKTTGIKTLAGRFVPGTLTNPASRKFMEPEVLFLSDPRVDKQALKEAIEIGIPIVGMCDTEHLTSHIDFIIPTNNKGRKSVSLMYYLIAREYMKNRIPFKYDDFLEKSMNTKVKMKKRPNR
>A650716055_650918164
NLLTTLDTYLASGIHIGTQQKTEDMKRFIYRVRSDGLYVLDVRKTDERIRLAAKFLSNYEPEDILAVSRRIYSVGPLKKFGQVTGINTVAGRFVPGTLTNPSSRKFLEPEVLFLSDPRVDRQALKEAIEIGIPIIGMCDTEHLTSFIDFIIPTNNKGRKAVSLIYYLIAREYLKNRVPFTYEEFLERAMNVKVKITPQQFQ
>A644736412_644842395
EYLVPLDQYLAAGVHIGTQQKTKDMKRFIYRVRQDGLYVLDVRKTDERLRAAGKFLAKFDPDRILAVSVRLYGQKPVKKFGEITGARSIPGRFLPGSMTNPLVRNFFEPDVLVVTDPRADHQAMKEAIDIGIPVVALVDTENLLSYVDLAIPTNNKGRKSLALIYWILTREVLFNRDITSREDFKVPIEEFEMRIGGG
>A650716079_650830134
EYLVPLEQYLAAGVHIGTQQKTKDMKKFIYRVRQDGLYVLDVRKTDERLKVAGKFLAKFDPQSILAVSVRLYGQKPVKKFGEVTGAKAIPGRFLPGTMTNPAVKNFFEPDVIIITDPRADHQAMKEAIEIGIPIVALVDTENLLSYVDLAIPTNNKGRKALALIYWILAREILYNREISSREDFKIPVEEFEMKIVRR
>A649633067_649738503
ELLIPLDNYLAAGIHIGTQQKTADMERYIYRVRSDGLYILDVRKTDERIRIAAKFLAKYEPHDILAVSVRQYGQPAVKKFGEITGAKAIPGRFIPGTLTNPNLDSFVEPEVLVVTDPRADSQALTESKEIGIPTVAFCDSENLLGNVDIAIPANNKGRKSLATLYWLLTRELLKERVIEKYEEFDVPPTEFEFKL
>A640427121_640593257
ELLIELDNYLAAGLHIGTQQKTSDMEKYIFRVRSDGLYVLDIQKTDERIRQIAKLLARYDPEDILVVATRQYGQAPVKKFGEVTGAKTIPGRFIPGTLTNPTYAKFIEPKIIVVTDPRSDAQAVLESKQNGIPVIALCDTENLLSFVDIAIPVNNKGRKAIALVYWLLARQILRERTIPEDGDLDIEATDFELKF
>A650716052_650750945
ELLIPLDKYLAAGLHIGTQQKTKDMERYIYRVRADGLYVLDVRKTNDRIVAAGKFLSKYDPEDILVVSTRQYGQAPVKKFGQITGAKTIPGRFIPGTLTNPNYAKFIEPKVLVVTDPRSDSQAIIEARQIGIPVVALCDTENLLGNVDIVVPVNNKGRKAIALVYWLLARQNLRGRILKEDEDLETPATDFELKM
>A638154512_638204248
ELLIPEDEYQKSGIHIGTQIKSKDMDPYIFKIRNDGLYILDIRKTNHALIIAGKMLARYRPEQILAVAQRQYAFRPVSKFSEVVGSKSIIGRFIPGTLTNPALPNYSEAKIILVTDPLADTQAMKEAIKVGIPIIAMCDANNKTDFVDLIIPTNNKGRRSLAVIYWLLAREILKNRDIKSYDEFKQTIDDFEVQI
>A638154521_638181416
EMLIPEEEYQKSGVHIGTQVKSSDMKPYIFKIRNDGLYILDVKKTNSKLIVAGKMLARFEPQDILVVAQRQYAFRPVAKFAEVTGATAITGRFNPGTLTNPSLKFYKEVKVIIVTDPLADVQAMKEAVKIGIPIIALCDANNKTDFVDLIIPTNNKGRRSLAVIYWLLAREILKNRTITSYDQFKYTIDDFEAQI
>A640069317_640099914
EPLVSVEEYLAAGVHIGTQQKDNDMKDFIYRVRSDGLYIIDIRKTDERIKQVAKFLARYEPAKIFVVTSRQYGQYPAQKFADTIGALSHVGRFIPGTLTNPKLPKYVEPSVVIVTDPIGDAQVITEAVQCGMPVIALCDINNRTNNVDLVIPTNNKGRKALSMVYFLLTKEFLRQKSAMTVEDFESEF
>A648028040_648193750
ESLVPVEDYLAAGVHIGTQQKSQDMMKFIYRVRGDGLYILDIQQTDDRIKTAAEFIAKFDPAKVFVVTSRQYGQYPAKKFADAVGGRSKVGRFIPGMLTNQRIPNYVEPEVVIVTDPIGDSQAINEAVQCGVPVVALCDTNNITKYIDLVIPTNNKGRKALSLIYYLLAREVLKIRTSITVEDFEIEL
>A637000164_637898504
EPLVSVEEYLAAGVHIGTQQKSSDMKNFIYRVRGDGLYILDIRETDERIKLAAKFLSQYDPAKILVVTSRQYGQYPARRFADSIGATPIIGRYIPGTLTNPLLPRYAEPDVVVVTDPVSDLQVIREAIQVSIPVVALCDTNNMTSLVDVVVPTNNKGRKALSMIYFLLTKEFLRHKTSLTPEDFETEM
>A640753014_640869465
EPLIPVEEYLAAGVHIGTQQKSEDMKKFIYRVRGDGLYILDIRETDARIKTVAKFLTQYEAPEILVVTSRQYGQYPAKKFADTIGAMSATGRFIPGLLTNPVLDGYIEPKVIVVTDPIGDAQVINEAVQCGIPVVALCDTNNMTKFVDLVIPTNNKGRKALSMIYFLLTREMLRIRTSLTQEDFETEI
>A640069318_640116510
EPLLPVEEYLAAGVHIGTQQKSKDMMKFIYRVRGDGLYILDIQATDERIKTAAKFLSQYEPSKILVVTSRQYGQYPAKKFADAIGGMAVVGRFIPGMLTNQRLHGLNKYIEPDVVVVTDPIGDSQTIAEAVQVGIPIVALCDTNNMTKYVDVVIPTNNKGRKALSVIYYLLTKELLRLRTSLTPEDFETEL
>A646564501_646649366
ELLVDENTYFTAGVHIGTQVRNKDMMKFIYKVRNDGLYLLDITKTDERIRMAAKFLARYDPADILVVSQRQYGQKPSIKFAEAIGGAKVMPGRFIPGTLTNPKLSNYIEPKVILINDPAADTQALKEAVKSKIPIIALCDANNRTSYVDLIIPTNNKGRRALALIYWLLAREILKEKYKYTIEDFEAPL
>A638154503_638181832
DLLIPVEDYLGAGVHIGTQQKTQDMERFIHRVRTDGLYVLDVSMTDERIRTAADFLSNYEPEQILAASSRQYGRFPAEKFAEAIGARVRTGRFIPGTLTNPDYDGYIEPDIVVVTDPIGDAQAVKEAITVGIPVIAMCDSNNTTSNVDLVVPTNNKGRKALSVVYWLLANETLDRRPTYGLDDFESDI
>A637000187_637721968
DLLIPVEDYLAAGVHIGTQQKTKSMDRFIHRVRTDGLYVLDVSQTDQRIRTAASFLSNYQPEQILVASSRQYGRFPAEKFADAVGARARTGRFIPGTLTNPDYDGYIEPDVVVVTDPIGDSQAVKEAITVGIPVIAMCDSNNTTSNVDLVVPTNNKGRKALSVIYWLLANETLDRRPAYALEDFETEP
>A641522631_641566522
DLLIPVEDYLGAGVHIGTQQKTNDMDRFIHRVRTDGLYVLDVSRTDDRVRTAADFLANYDPEQILVTSSRQYGRFPAEKFAEAVGARARTGRFIPGTLTNPDYDGYIEPDVLVVTDPIGDSQAVKEAITVGIPVIAMCDSNNQTGNVDLVVPTNNKGRRALSVVYWLLANETLDRRPTYGLDDFEDGL
>A651324042_651637762
DLLIPVDDYLSAGVHIGTQQKTSDMDRFIHRVRTDGLYVLDVSMTDQRIRTAADFLANYDPEQILVASSRQYGRFPAEKFADAVGARARTGRFIPGTLTNPDYDGYIEPDVVVVTDPIGDAQAVKEAITVGIPVIAMCDSNNTTGNVDLVVPTNNKGRKALSVVYWLLANETLDRRPAYSLSDFESEI
>A648028029_648063253
DLLIPVEEYLGAGAHIGTQQKTQDMERFIHRVRTDGLYVLDISKTDERIRTAADFLSNYDPEQVLVTSSRQYGRFPAEKFAETIGARARTGRFIPGTLTNPKYDGYIEPDVVVVTDPIGDAQAVTEAITVGIPVIAMCDSNNSTSNVDLVIPTNNKGRKALSVVYWLLANETLDRRTVYALEDFESGI
>A646564555_646644195
MSDIPVEDYLGAGVHIGTQQKTNDMERFIHRVRTDGLYVLDVSKTDGRIRTAADFLSNYDPEQILVTSSRQYGRFPAEKFAEAVGARARTGRFIPGTLTNPKYDGYIEPDVVVVTDPIGDAQAVKEAITVGIPVIAMCDSNNQVSNVDLVVPTNNKGRKALSVVYWLLANEVLDRRPSYSLEDFESGV
>A649989953_650254390
DLLIPVEDYLGAGVHIGTQQKTEDMERFIHRVRTDGLYVLDVSKTDQRIRTAANFLADYNPEQILVTSSRQYGRFPAEKFADAVGARARTGRFIPGTLTNPKYDGYIEPDVVVVTDPIGDAQAVKEAITVGIPVIAMCDSNNSTSNVDLVVPTNNKGRKALSVVYWLLANETLDRRPTYSLDDFESEI
>A643692025_643708896
MPDIPVEDYLSAGVHIGTQQKTKDMERFIHRVRDDGLYVLDVSTTDQRIRTAADFLKNYNPEQILVTSSRQYGRFPAEKFADAIGARARTGRFIPGTLTNPDYAGYIEPDVVVVTDPIGDAQAVKEAITVGIPVIAMCDSNNQLSNVDLVIPTNNKGRRALSVVYWLLANETLDRRTVFALDDFEDEL
>A637000129_638052184
DLLIPVEDYLSAGVHIGTQQKTSDMERFIHRVRDDGLYVLDVSQTDSRIRTAANFLANYNPDQMLVTSSRQYGRFPAKKFADAVGARARTGRFIPGTLTNPDYAGYIEPDVVVVTDPIGDAQAVKEAITVGIPVIAMCDSNNQTSNTDLVVPTNNKGRRALSVVYWLLANETLDRRSLYALDEFEAEI
>A646564536_646702015
DLLIPVEDYLAAGVHIGTQQKTKDMVRFIHRVRDDGLYVLDVSQTDSRIRTAADFLANYSPEQILVTSSRQYGRFPAEKFADAVGARARTGRFIPGTLTNPDYAGYIEPDVVVVTDPIGDAQAVKEAITVGIPVIAMCDSNNQTSNVDLVVPTNNKGRRALSVVYWLLANETLDRRTVYALEDFEAEL
>A638154502_638157679
EYLVPPDDYLAAGVHIGTQIKTGDMKKFIFKVRQDGLYVLDIRKLDERIRVAAKFLSRYEPSKILLVAARQYAHKPVQMFSKVVGSDYIVGRFIPGTLTNPMLSEYREPEVVFVNDPAIDKQAVSEATAVGIPVVALCDSNNSSADVDLVIPTNNKGRRALAIVYWLLAREIAKIRFTYSIEDFEAEL
>A646564534_646613084
EYLVPPDEYLAAGVHIGTQIKTGDMKRFIYKVRQDGLYILDIRMLDERLKLAGKLLARYEPSKVLAVAARQYGQKPVMMFAKVTGAEYVVGRFIPGTLTNPALKEYKEPEIVIVTDPAIDKQAVIEASEVGIPVVALCDTNNNTANIDFVIPTNNKGRKALALVYWILAREVLRNRFPYRVEDFEAEL
>A646311906_646509630
EYLIPPDEYLAAGVHIGTQIRTGDMKKFIYKVRPDGLYVLDIKKLDERIRIAGKFLARFEPSKILAVSARQYGQKPVMMFARAVGCDYVIGRFIPGTLTNPMLKEYREPDVVIVTDPAIDKQAVEEATRVGIPVVALCDTNNSTANVDLVIPTNNKGRKALALVYWLLAREVLRNRFPYAVSDFEAEL
>A638154509_638166296
TSLVSIDEYLAAGVHIGTQQKTQDMMRFVYRVRTDGLYVLDIQSTDERIRVASKLLSHYDPSRILVVSSRQYGQHPARMFSRALGTRAMLGRFIPGSLTNPQIHGFFEPDVIIVTDPAGDAQVLKEASSIGVPVIALCDTNNLTSNVDLVIPTNNKGRKALSLVYWLLAREVSRLNFNYEMTDFETPL
>A648028039_648055006
TSLIPIDEYLASGVHIGTQQKTKDMINFIYRVRTDGLYVLDIQSTEERIKLAASFLSKYNPSTILVTSARQYGQHPATMFAKAIGAKSMVGRFIPGTLTNPQMEGFFEPEVTLVTDPTGDAQVIKESVNVGVPVVAFCDTNNQTSSVDLVIPTNNKGRKALSLVYWLLAKEVAKNMFNYEFSDFETEI
>A637000161_637960121
TSLVPIDEYLAAGVHIGTQQKTQNMMKFVYRVRTDGLYVLDIQSTDERIRSIAHFLSMYDPSRILVVSARQYGQYPATMFSKSVGAVSKVGRFIPGSLTNPVQEGFFEPDVVIVTDPAGDAQVIREAVNVGIPVVALCDTNNMTSNVDLVIPTNNKGRKALSLVYWLLAREIANERFNYEASEFETGL
>A646564550_646707597
TSLVPIDEYLASGVHIGTQQKTQDMMKFVYRVRTDGLYVLDIQATDSRIRQVSHFLSKYDPAKILVVSARQYGQFPAKMFSKAIGAKSMVGRFIPGTLTNPSIEGFFEPDAIMVTDPAGDAQVIKEAVNIGIPVIGLCDTNNMISNVDLVIPTNNKGRKALSLIYWLLAREISKEKFNYTMEDFEAGL
>A640427153_640537192
QSLIPMDEYLAAGVHIGTQQKTEDMKKFIYRVRSDGLYVLDVQSTDERIRAAAKFLSRYDPANVLVVCARQYGQHPAEMFARAIGARHIVGRFIPGTLTNPVYMFFAEPDVVVVTDPIGDAQAVTEAISIGVPVVAMCDTNNMTSNIDLVIPTNNKGRKALALVYWLLAREVSRERFSYTVNDFESEI
>A639633038_639699480
ETLIPIDEYLAAGVHIGTQQKTSDMMKYIYRVRTDGLYVLDVQATDKRIRLAGKFLANYEPSKILVVSARQYGQRPATMFAKAVGARANVGRFIPNTLTNPHFAGYIEPDVLLVTDPAGDGQAVKEAVDIGIPVVALCDTNNMTSNVDLVIPTNNKGRKALTLIYWLLARQVLRERFKYTVSDFEMEF
>A638154517_638197029
KLLVPLDTYLSAGVHIGTHTCTRYMERFIYRVRPEGLYVLDVRKIDERLRVAAKFISRFRPEAVLTVASRPYAFTPVQKFSEVVRGKEISGRFPPGTLTNPYLDNYIEPEVLIVTDPRTDLQAIKEASKVGIPIVAFTDTDARVDFIDVIIPANNKGRKSLALLYWVLARQILREREIPLDGDIPLRVEDFETRLTE
>A646862347_646943661
KLLVPVDTYLSAGVHIGTHSCTKYMESFVYRVRAEGLYVLDVRKIDERLRIAAKFLSRYDPQDIIVVASRPYAYRPVQKFAEVVGSRALVGRIIPGTFTNPYLSTYIEPKVLLVSDPRTDTQAIKEAAKVGIPIVAFADTDAKIDYIDLIIPANNKGRKSLALLYWALARQILRERVIPPDGDLAVPVSEFEMRLVQ
>A640427120_640508031
KLLVPLENYLSAGVHIGTHTCTRYMERFIYRVRPEGLYVLDVRKIDERLRVAAKFLSRFQPQSILAVASRPYAFTPVQKFAEVVGARAVVGRMVPGMLTNPYLEDFIEPEVLLVSDPRTDTQAIKEAADMGIPVVAFSDTDAKVDYVDLVIPSNNKGRKSLALLYWALARQILREREIAPDADIPVKVEEF
>A648028035_648158536
DLLVPLELYLQAGVHIGTHTCTKHMERFVFRVRPDGLYILDVRKTDERLRVAGKFLSRYEPTKIMVIATRQYGKQPVQKFAEFVGAKPVTGRFIPGTLTNPKLEWYYEPDVIIITDPRIDSQPLREALMVGIPVVAFVSTDNKLEGVDLAIPGNNKGRKSLALLYWILARQVLREKLPVGPEAFEASI
>A648028003_648117927
ELLVSSDLYKKAGVVYGTQICTKYMRQFVYKVLPDGFYLLDVKKIDERIRIAGRFLASFDPSKIAVVATRIYGQRPVTAMCEKIGCKPVVGRIVPGIFTNPKLDIYVEPEVVVVTDTRTDRQAVVEASKIGVPVVALADTDSRVEDVDLIIPANNKGRRSLALVYWLLTREIMRNRLLQPGQEPSFTYEDFMAGKVAEGSG
>A640753029_640896747
ELLIPLEMYLQHGVHIGTKMVTNYMKRFVYKRRNIDGLAILDVRKIDQRIRVAAKFLSRFEPEKIMVVSVRQYGHKPVTMFAQFTGAKPVIGRFVPGTLTNPALEVYYEPDVILVTDTRMDQQAIVEAAEIGIPVVAICDTDNKTENVDLIIPGNNKGRKSLALLYWLLTRQVLVERSPDAPEDQPAPVSEFETKVKMV
>A638154501_638189555
ETLVPSELYRKAGVIYGTQICTRYMRQFVHRILPEGYYQLDYLKIDERLAMAAKFLSTFEPEKIAVVSVRIYGQKPVRMMCERVGCKAITGRIIPGTFTNPNLEHYVEPDVVVVTDPRMDRQAVVEASKVGIPVVALVDTDNSIENIDLVIPANNRGRRSLALIYWILTREILRRRVLKPDEDLDVSYEEFMARKVF
>A640069314_640082142
ELLVPLERYLSAGVHIGTHICTAYMRKFVYRVRPDGLYILDIRKTDERLRVAAKFLARFEPSKIVAVSVRQYGQRPVQKFCTYIGCKAITGRILPGTFTNPSLEWYVEPDVIVVTDPRADSQAVDEAARMGIPVVALTDTDNRVENIDLVIPVNNKGRKSLALVYWILTREILREQKIPQDQDLPEPPEAFEFKVRRH
>A646564573_646827578
ELLVPLEKYLMAGVHIGTHICTKFMEQFVYRVRNDGLYILDVRKTDERIRIAAKFLSRYEPSKIAVVSVRTYGQKPVVKFCNYVGCKPFIGRFMPGTFTNPSLKWYFEPDIVLLTDPRADSQALKEAAEIGIPIVSLADTDNRTEYIDLIIPANNKGRKSLALIYWLLARQILREKLLPPDGDLPEPPSEFEVKLKR
>A643348540_643533049
ELLVPIEKYLSAGVHIGTHICTKFMEPFVYRVRSDGLYILDVRKIDDRLKIAGKFLARYQPEKIAVVSVRQYGRKPVQKMCQYVGCKPFVGRFLPGTFTNPSLKIYFEPDVVVITDTRSDMQALKEAAETGIPIVALADTDNRVDYVDLIIPGNNKGRKSLALIYWILTRQILREKVIPPNAELPEQPTDFEASL
>A646564583_646808548
ELLVPVDKYLSAGVHIGTHICTKFMEPFVYRVRSDGLYILDVRKIDDRLRIAGKFLARYEPAKIAVVSVRQYGKKPVSKMCQYIGCKTFTGRFLPGTFTNPSLKWYYEPDIVLLTDPRADAQALKEAAEIGLPIVSFADTDNKTDFIDLVIPGNNKGRKSLALLYWILTRQVLRERAIPPNGDLPEQPTEFEAEV
>B648028015_648177461
MLTINKIIKSKIHLGHKKCFLNPKMSKYIIGCKNKIHIIDIKKTIILYKKALEYISILSANNRTILLVCTKKNTRDIIKSEAKRGGLPYINQRWLGGTFTNYEIINNSIKKFKNMIKKKKKIKLNTKGTSNFIKKFKKLKKFIGGMKMMNNLPDAIFVIDTEFHKNVIKEAKILKIPIIAIVDTNNNPENIDYIIPGNNDSIISIKLYIKNLINTIIYSKKYKIYNNKININKFNKK
>B646311946_646423199
PAIVSREKLLEAGTYFGHRVSQWNPKMKQYIWGKRMGIHIIDIAKTQKTLEYAYKLLNKMAQKPISFIWVGTKKQAKKAIESAAARTNSVYVSERWLGGTLTNSQTIFRSVRELERLEELQKSEYQGYTKKEGLLMDKKIAKLQKNLGGIRKLAGKAAMPQVMICASPIDDEIAIREAKKKGLKIFAIQDTNSNPDLVDFVIPANDDSVKSITLITTILADAIASAHAYKSNEEIQKPEFVKKANVESENTK
>B637000184_637101827
YKIIPNSKFLEAGVYFGHRTQQWNPKMKKFIHSKRRGIHILDVSKTSKALEWAYKIINAAAAKGATFIFVGTKKHAKEIVKEQAQRTNSYYVTERWLGGTLTNSKTIFSRVRRLFDLEKMAENNFEGYTKKEGIEFKKELSKLQKNFEGIREMKTQPNFMIVVDPNVDRIAVKEARDKGVKIIGILDSDANPDFVDLGIPANDDSIKSISLILTVLADAIVNAKRDSWRRNSQNTSKDSRETLDKKTKE
>B637000180_637643577
NEIVSKQKLLEAGTYFGHKASLWNPKMKPFIHSKKMGTHIIDIAQTRKALEYAYKLIEKYAQKGASFIFVGTKKQAKDVVKAQALRTNSIYVSERWLGGTLTNSRTIMNQVRTLSDLEKLEESGYEGYTKKEGVEFSKKLAKLQRNLTGIRNMKHLPQVMIVADVNTDKIAIKEAQRKNIKIIGILDTNSDPSLVNFGIPANDDSVKSLNLIITILADAIVAAKIVFPATSENVGKPDGDFQPRHNNNE
>B637000178_637683039
TPIISKQKLLEAGVYFGHKASQWHPKMAQFLLKKKRNETHIIDVLKTQKMLEIAYKLVEKFAQKGAKFIFVGTKKQAKKVVEEQAVRTNSIYVSGRWLGGTLTNNRTILSRLKTMENLEKQAAENFQGYTKKEKLAKQKQLAKLQKNLNGIKGLKDVPLFSLIMLVADPLKDAIAVKEARKKGIKIIGITDSNVDPSLVDFGIPANDDSTKSITLIFTVLADAIASAKPEDPEKELKQTRLKDSQVLKPNTEI
>B648028045_648158048
TPIVSKQKLLEAGTYFGHKASQWHPKMQPYILKRPKNGTHILDVVKTQKTLEIAYQLINKLALKGASFIFVGTKKQARKVVEAQAERTNSIYVSERWLGGTLTNKKTILSRLKQMQELEEHAENNFSNYTKKEGVLMSKKLAKLQKNLNGIRGLKFINNDKLIMLVADPNKDIIAIKEAKKAKVKVIGIMDSNTDPSLLDFGIPANDDSVKSITLIFTVLADAIATAKLNKFRKVSAEVQKAKPEVTSQQKEE
>B650716062_650991348
PTIVSREKLLEAGTYFGHKKSMWNPKMKEFLYPQSKRGMHMINTNVTLQRLEFAYNILNKFVAKNPRTTFIFVGTKKQAKDTIKENALRTGSFYVSERWLGGTLTNASTIFKRVKVMEELEAQAAKKFQGYTKKEGLIKQKELDKLHKNLDGIRKMQSLPSFMIVADPNVDAIAVKEARSKGVKVIGILDSNSNPDAVDFGIPANDDSAKSITLIMTILADAIATARPEFKTDRVQNPRVRNVEKTTTSAEV
>B637000185_637673509
MVSRDKLLEAGAYFGHKKQMWHPKMKEFIVPKRLNKNAHIIDIVKTQKYLEFAYSLVEKLAAKGVSFIFVGTKRQAKKTVKEAAERTNSLYVSERWLGGTLTNNSVIMKRVQKMNELDKKAEQGFKGYTKKEALLLQKQLDKLHQNLDGIKNMRRLPQVMIVTDLVEDKIAIQEAKKKKIKIIGIVDTNVDPTVIDFGIPANDDSSKSINLIVNILADAIAKTQQPDDKIVLSNPHVKAASTKEKLTEE
>B646564554_646725357
APIVSKDKLLEAGAYFGHKVHQWNPKMKEYIVPGKTNRGAHIIDISKTQKYLEFAYSLINKFAAKKASFIFVGTKKQAHAAIKEAAERTQSFYVTERWLGGTLTNNQTIMSRVKAMEILEAKAASGFKGYTKKEAIIFQKELDKLHKNLEGIRNMKHIPQVMIVADPNEDEIAVKEARKKGIKVIGILDSNANPDSVDFGIPANDDSSKSISLIITILADAIVKARQPDELIVLPNGRSNREGFEKREFKK
>B637000158_637520624
RSTVTRDELSAAGVQYGHQTKRWNPKMAPFIYGSKSKNHVIDLEKTLIQLRQAEKLVQSIGAKGEKVLFVGTRRSAKLAVKEAALRSGNYYVNQRWLGGTLTNFKTIVKRIKALWEIEESEKNGQLALRTKKEQILILKEKANLEKSLGGIKQMRKLPAALIVVDPKSDEIAVKEAIKLNIPVIGLCDTNVDPDIVTLPIPANDDLQESVNIMINALVDAFADGALKLAPSVLKTVVNYSNNRSWNKPER
>B646862335_646938695
SREITREELSAAGVQYGHQTKRWNPKMKSYIYGVKNKNHIIDLEKTITHLNTAQKLLETLGSKQQKILFVGTKRSGKNAVKEAALRSGNFYINNRWLGGTLTNLKTILIRIKALWEIEEEEKKGRLSLRTKKEQIKILKEKAKLEKALGGIKQMHKLPAAIVVVDPKGDEIAVKEAKKLNIPVIAICDTNADPDMIDYVIPGNDDLQESVNLIINILVEAYAEGALKTVAPKREQQANEPVTPVVEVEKS
>B647533243_647600438
MNIELTDLLDAGVHFGHQVKRWNPKSKGFVFDHRQGISVIDLAKTYEGLKKAYDFVEDVVAKGGEVLLVGTKRQAQEIIRETAANTGMPFCVNRWMGGTLTNWTTITSSITKYKKYMAMESDGSLAKLPKKEGSAIRREMSRMHRNFEGIVKMDKLPAAMFVVDVNYEDIAVAEARRVKVPVAAIVDTNSDPSTVDYAIPGNDDAVKSIRIILEAIAEAVESGRQGKGEASAEAAPAEAPAKVAAPKPA
>B641522643_641694168
MNVTPKDLLDAGVHFGHQTKRWNPRSKPFVFDHRQGISIIDLGKTHAALEKACTFLEDTVGNGGNVLFVGTKRQAKDIIREAATSTNMPFCVDRWLGGTLTNYETVKRSIAKYKKYQQMETSGDMNKLASKEVAAIKREMVRMQKNFSGIVDMPGLPTAMFVVDVNHEKIAVAEAARSGIPCVGICDTNSDPSTLSHPIPGNDDAVKSIRIIVEAIVAAVQNGRAATPEVDLSKVEEAEPVVAKKKPVR
>B646564524_646714729
MNTTPKDLLDAGVHFGHQLRRWNPKSKPYVYDNRNGISIIDLEKTHALLEKAYAFVEETVASGKDVLFIGTKKQAQEIVREAATASQMPFCVNRWMGGGLTNFATIKTSLAKYRKFLKMDRDGDLSKLPGKEEAAIRRQMARMHRNFEGILEVNELPAAVFVIDTKSEEIAVNEANRLGIPVVGLVDTNSDPTVLDFPIPGNDDAVKSIRIIVETIMEAIQSGRAAPLVREQVFEQDVEVTLPAGYGED
>B650716085_650978703
KPKVSVKELLESGAHFGHQKQRWNPKMKRYIFEERNGIYIIDLAKTVRQIQNAIEVITKVVENHKRVLFVGTKKQAKAVIREFAELCGEFYVAERWLGGMLTNLTTIRQSVKTLERIEKQIAAGGEGLTKKEMTLLSKEREKLDRNLSGIRGMRKVPGLLVVVDPSKEHIAVAEANKLGIPVMGLVDTNCDPDPVDHVIACNDDALKSIKLIIRALSHTVIDRKNIAIEKEEEVEHEEIASEDENEAKE
>B646564588_646862103
LAEITIKNLLEAGAHFGHQTSRWNPKMKRFIFEERNGLYIIDLAKTLQQVRNAAEIVKECVKKHKSILFVGTKKQAKGVVKELAEECGEFYVCERWLGGMLTNLSTIRQSIKKLDRIEKQIAAGGEGLTKKELSLLTKEQLKLDKNLSGVRSMRKLPGLVVVVDPSKEHIAVAEAKKLGIPVMGLVDTNCDPDPIDYVIACNDDALKSIKLIINTLTDVIAKEKSEEEDKKIGEEIGKEDAELKKTAGA
>B650716071_650966810
YQEVTIKDLLEAGAHFGHQKRRWNPKMKRFIFEERNGLYIIDLAKTLQQIRYAKEIVKQVVESHKSILFVGTKKQAKAVVRDLAEQCGEFYVCERWLGGMLTNLTTIRQSIKKLERIEKRIAAGTEGFTKKEFSLLTKEQIKLEKNLSGVRGMRKPPGLVIVVDPSKEHLAVAEANKLGIPVMGLVDTNCDPDPIEYVIACNDDALKSVKLIVQALAQSIIEKKKGDFVEEDEEEGFIVRVGSDDDAGR
>B637000070_637046029
SCKLTIKDLMSAGAHFGHQTRRWNPKMKLYIFEEKNGLYIINLAKTLQQLRNALPHIRKVIQDNKTVLFVGTKKQAKCVIREAAIEAGEFFIAERWLGGMLTNMTTIRNSIKTLDKIEKDLSRNQAYLTKKEAALLAKRHQKLLRNLEGIRYMKKAPGLLVVVDPSYEKIAVAEAKKLGIPVLALVDTNCDPTPIDHVIPCNDDSLKSIRLIINVIKENIIEAKIVSPVKSLEVPDDEENREEDLLAKK
>B648276628_648333261
SCELTLKELLESGAHFGHQTSRWNPKMKPFIFEEKNGLYIIDLAKTLAQLKKAVSCIQKTVEQGKSILFVGTKKQAKQIIKEAAIECGEFFASERWLGGMLTNMATIRNSVKTLNNIEIDLASSNSVLTKKETALLAKRHRKLLNNLEGVRHMNSLPGLLVVIDPGYERIAVAEAGKLGIPVMALVDTNCDPTPINHVIPCNDDSIKSIRLIVNALKDAIIDTKILSPVRPIERPANEAQNDANSKEGF
>B647533122_647624403
IPEITIQQLLEAGVHLGHKTLRWNPKMKKYIFGKRDSIHIIDLTQTLELTKVALEKVYNIIANNGKILFVSTKKQASEAIAEVAKETDQYFVNYRWLGGMLTNWGTISGSIKKMKKYETALAAENRGFTKKELLKMSVKKDKLERSLGGIAEMKKTPDLVFIIDTNYESLAIAESVKLGIPIIAILDSNSNPDNIDYPIPGNDDARRAIDLYCNLIKETINYAKAPITENSNNDKKDREKLEKKFSTED
>B647533246_647854679
LPEVTVKDLLEAGVHLGHKTFRWNPKMKPYIFGEKNSIHIIDLSKTLELLKTALLELHKSVSSGGKVLFVSTKKQASELIAEVAKETDNYYVNFRWLGGMLTNWNTITNSIKRLKELKKNLLKEDSGFTKKELIKMNLEKEKLERSLGGISEMKKIPDIIFVIDTNIESLAVLEAKKLNIPIIGVLDSNSDPDNIDFPIPGNDDARRSINLYCDLIKKTILDAKKEKINDNLKDQKSNNKKEINKEDKN
>B637000191_637901102
FDRVTVKNLFEVGAHLGHKTRFWNPKMVSYIYGTSNATHIVDLQKTVPMLRTALNAISDVAANSGRVLFVGTKMQACDIIKEEATRCGQYYVNLRWPSGMFTNWNTVSKSVKKLVHYEKLLEQEGDVLSKKERLSINRKRERIEKYLGGVRKMGGLPNIIFVIDPKKEHIAVEEAWKLGIPVVAVVDTNCDPSKITYAIPGNDDSLRCIEYYCSLVADAVLVGRLDDKADEKDGQKKRKVSPKSEKQDN
>B642555145_642662804
ISSVTISELLDAGIHYGHKASRWNPKMAPYIYGKRDDVHIINLDYTASQIDVVSKVIYKEIKEKNGRILFVDTRRHRDIVAQYAENCGQYYVTHRWLGGMLTNWVTVSKAINKLDQLEKKLADPEKIAGYTKREILSMQRMRDNLQRSFGGIRNMGGKPTLLIVMDINKDHIAVKEARREKIPIIAIVDTNSDPDLVDYPIPGNDDAIRSIRLYCKIFSDAVLLAISGVDLGAINDDSPSKKVTKINVGQD
>B637000339_637172726
LPKVTVRDLAESGVHFGHKISRWNAKMAPYIYGVHQENRIHIIDLRKTLPLLQVAMKALYDVAFQGGRILFVGTKFQAFDIIASEAIRCGQYYVNHRWLGGMLTNWGTVSSSIKTLMQYEKILNDEDSILTKKELGNIEKKKQKLDKALGGIREMGAIPDILFIIDTNKEHIAVKEAKKLGIPIVAILDTNSDPDGITYLIPGNDDSRKSIELYCKLATDSILAGISGVKIDDIRGDERSKVYKEEEREVV
>B637000097_637698462
LPKFTMRDLVESGVHFGHKASRWNPKMAPYIYGVYNDIHIINLQNTVVLLKNALKALYDVVLKRGRVLFIGTKVQASAIIADEAIRCGQYYVNNRWLGGMLTNWETISLSIKKLKEYEKLIENVDNQFTKKELLLFEKKRAKLDRSIGGICNMGGLPHVLFVIDTNKEHIAIKEANKLNIPVIAVLDTNSDPTGIDYPIPGNDDAVRSIDFFCKIVSDTILEARNVDGIKDFSVEKKNNNNTDNTDNAA
>B637000009_637899228
IPEFSIRDLMEAGVHLGHKAGRWNPAMAPYIYGVHRYKDIHIIDLRKTAVLLRNALSVLYDVVHRRGRVLFVGTKVQASNVIAEEAARCGQYYVNHRWLGGMLTNWETVSSSIRRLLDFEKLLNDTDAKFTKKELLMFDKKREKLERSLGGIREMGGLPHILFVIDTNKEHIAIQEANKLKIPVVAVLDTNSDPRGVDYPIPGNDDSIRSIDFFCRAVSNTILEAIGKGKSIAAGGKAGSVVSASGGEDAV
>B640427107_640538435
MAKTSMKKMLETGVHFGHRARFWHPKMKRFIYGTRNGIHIINLEKTLPMFNDVLNFINKTVKAGRSILFVGTKRAASNIIKQEAIRCGMPYVNHRWLGGMMTNYKTIKASIKRLKDLEFLAEENFNQFGKKEALIMKREMKKLERSLGGIKDLGSIPDVVFVIDTGIEKNAVAEAKKLHLPIIGIVDTNHNPEGIDYVIPGNDDSIRAIGFYAREIANTILETKINKKVSVKKSETQKPKIKKAPVEQI
>B638341179_639167984
SATATLRQLFEAGVHFGHRTCFREPKMMPYIYGVRNGISIIDLEKTREYITEALHYIAKIAARPGSKILFVGTKRAARDLVKEQALRCGMPYVNHRWLGGLLTNYRTIRQSIKRLKELELQSKDGRFNQLTKKEALNLQRQMDKLERSLGGIKDMSGLPDVLFVIDRGYEHIAICEAQKLKIPVISIVDTNHSPEGIDYVIPGNDDASRAITLYTQMVSETILEARADLTRAEAENGENQVPERASTKSSE
>B640963018_640985023
MTDITMRQLLEAGVHFGHQTRYWNPKMAPYIYGARQKIHIINLEETLPAFRDALKFVKKVASKRGKVLFVGTKFAAREIVKEEATRCGMPYVDYRWLGGMLTNYKTIRQSIKRLKELEERLENEENLVGMTKKEILNLMREKEKLSANLAGIKNMGSLPDVLFVIDVEHERNAVQEANRLGITVLGIVDTNASPDNIDHVIPGNDDAIRAIRLYCKAIADTIIDARKDEEAKEEKVAEEKRPTKEAAETKE
>B645951819_646088386
MSKVSMRELFEAGAHFGHRTRFWNPKMAPYIYGKRGDIHIINLEKTVPMLNDALNFVGTVVANGGSVMFVGTKRSASEAVGEAAARCGMPYVNFRWLGGMMTNFKTIRQSINRLEAIERMAEDGTFQKLVKKEVIVLGRERDKLARSLTGIRNMRRLPDVLFVIDVGHEHIAIQEAKKLGIPVVGVVDTNSQLEGVDYIIPGNDDSVRAIRLYVDAVASAIEEAKGGENAEKALEEAVAVDEPATPAESG
>B642791609_642882040
MSLMKEMLSAGVHFGHKKAFWNPQMKEYIFGINHGVHIINLEKTVPLFQDAVNFVGKTVANGGKILFVGTKRQAQDIVEAEAKRCGMPFVSHRWLGGMLTNYKTVRQSIKRLAQLEKMREDGTLESLTKKEMLQNIRTIEKLEKVLGGIKEMGGLPDAIVVIDSNKEHIAIQEAQKLGIKVVAIVDTNSNPEGIDYIIPGNDDAVKSISFYMKKFADAVIDALDRAVEAKADEAV
>B650716003_651042107
SPNVSMRALLEAGAHFGHQSRYWHPKMAPYIFGERNRIHIINLEHTLPMLRTALAFLEQVSRKHGRVLFVGTKRQAREAIEEEARRCGAFYVNQRWLGGTLTNFKTIRQSLRRFEELEQMSVDGTLEKLTKKEVLTLTREREKLERSLGGIKDMTGVPDALFVIDVGHENIAVAEAKKLGIPVVGVVDSNCDPSPIDYPIPGNDDATRAIRLYASLAADAILAGREADLLDDFVEVEEEVIEIDAD
>B646564517_646764361
MHFSISEMIECGVHFGHQRRYWNPKMKDYIFGVQNNIHIIDLEKTSLLLRSASEKINKIVERRGKILFVGTKRSASSLIKESAIYCEQYFVNKRWLGGTLTNWKTVRQSIKKLNELESQIRDGIFKKLTKKEALIRTRKFQKLENSLGGIKKMSMLPDAMFIIDVEHEKIAVKEANILNIQTFAIVDTNSNPDGIDHVIPGNDDSIKSIKFYLEYISHSIRMTQEKSKNNIDKKYVNDVF
>B637000147_637580370
MNNVSMRELLEAGAHFGHRTRFWNPKMSEYIFGSRNKIHIINLEKTLPMLNDVTNYVSRLAANKAKILFVGTKRAAQDSIREHAKRCGMPYVDHRWLGGMLTNYKTVRQSIFRLKELKEMKEKGLFNDMIKKEALMLTRELEKLERSLGGIENMGGLPDALFVVDVGFEHIAVEEARRLRIPVIGVVDTNNSPDNIDYVIPGNDDSMRAVDIYVRCVADAILDGKRVSSDSEFVEVTSNSNEEEKS
>B651324097_651645765
MSQISMRQLLEAGVHFGHRTRYWNPKMAPYIFGHRNKIHIINLEETLPLFKDAYNYISRLSANGGNVMFVGTKRAAREAVGKQAQRCGMPFVNHRWLGGMLTNFKTVKNSIQRLHDLEQMIEDGSIRKLNKREALDLYRERDKLERGIGGIKEMTSLPDALFIIDVGFEKIAVDEARKLGIPVIAVVDTNCSPENIDVVIPGNDDAIRAIRIYTEMVADAVLTGRKPAEAQAAESQGVPSEKPEQADPKQ
>B642555161_642692650
MPQVTMRQMLEAGVHFGHQTRYWNPKMAPYIFGARGKIHIINLEKTVPLFNDAMNFISSVAQKRGTVLFLGTKRSARETIKEEAERCGMPFMNQRWLGGTLTNFRTVKQSVARLKELEAGETDGTFEKLVKHEVLGLRRERDKLEASLGGIKDMNRLPDAIFVIDIGHEDIAIKEAKKLGIPVIAVVDTNYNPELVDYAIPGNDDAIRAVQLYARAAADAVLEGKASVREEEFAEAAAPAKKAAKKGDDA
>B649990021_650087342
MVSMREMLEAGCHFGHQTRFWNPKMAQYIFGSRNKIHIINLEKTVVMFDEAVKFARQLASQGGRILFVDTKRGGREIVAQEAQRAGCCWVDQRWLGGTLTNFKTVRGTIKRLKDMEEQLEDGTAAKLTKKEALDFQRHVEKLNKSIGGIKDLNGLPDALFIVDVGYHKIAVQEANKLGIPVIGVVDTNGSPDGIDYVIPGNDDSSKAVQIYAAGIADAVIAGRVAAEGEKAADEEFVEVVEAAPAEAP
>B637000166_637169782
MTSVTMRQMLEAGVHFGHQTRYWNPKMAPFIFGARSNIHIINLEKTLPLFNDAMKYLEQVAANRGKILFVGTKKTMRKVIEEEARRCGMPYVNHRWLGGMLTNFKTIKASIARMKDLQAMRDDGRLNRFSKKEALGMMRELEKLVCNVGGIGDMDRLPDVMFIIDTGYEKNAVSEARKLGIPVVGVVDTNNSPVGIDYVIPGNDDSIRAVQLYAQSAATAILRGKVDFGAVADEFVEMEPETEQGATGET
>B648276688_648841759
MAAVSMRQMLEAGVHFGHQTRYWNPKMATYLFGSRNKIHIIDLEKTLPMFNDAMNYLGQMTANKGTVLFVGTKKAARKVVAEEAARCGMPYVNHRWLGGMLTNFKTIKKSINRLKELEAMKADGTLYQRFAKKEALGMERELEKLERSLGGIKDMKGVPDVIFILDVGYEKNAISEAKKLGIPVVGIVDSNNSPEKIDYIIPGNDDSIRAVKLYCESVSAAVMEAKLSAKADDFVEEA
>B647533248_647605648
MAKVTMRQMLEAGVHFGHQTRFWNPKMGQYIFGERNKIHIINLEKTMPLFDDAMNYLSKMASQNGKILFVGTKRAARDIVREEAQRAGMPYVDQRWLGGMLTNFPTVKKSIRRLKDIEEQLKDGTAEHLNKKETLLMTREADKLERSLGGIRDMERLPDCLFIVDNGYEKIAVNEAVKLGIPVVSVVDTNNPLVNIDYPIPGNDDAIRAIKLYVSAAADAVLEGRTPDKGDDFETPKKAATKKAATKKAA
>B648861006_648924808
MSMRELLEAGAHFGHQTRFWSPKMSQYIFGSRNKIHIINLEKTVAKFDEAAKFLTNLAAQKGTILFVGTKRTSRDAIVAEAKRAGMPYVDQRWLGGMLTNFKTVKVSLKRLKEMEQKVADGALEKMTKKEALDFTRELEKLNKAMGGIKEMNGLPDALVVVDVGYHKIAIQEANKLGIPVVGIVDTNHNPAGVDYVIPGNDDSARAVALYAKGFADAILEGKTVKAAKDSDFVEEAAVEEKAE
>B646564523_646603974
MAVTMREMLEAGVHFGHQTRFWNPKMAPFIFGARNKIHIINLEKSLPMFQEAQKFAKQLTANGGTILMVGTKRQARELVAEEAKRAGVPFVDQRWLGGMLTNFKTVKTSIKRLKDMKAQQEAGLESMSKKEQLMFVRELEKLEKDIGGIQDMNGLPDAIFVIDVGFHKIAIAEAKKLGIPLIGVVDTNHNPDGIDYVIPGNDDSAKAVQLYAQGIADAILEGRLNDVVKAAAGENGDEFVEVEESAA
>B650716014_650722722
FMAVTMRQMLEAGVHFGHQTRFWNPKMAPFIFGHRNKIHIINLEKTLPMYNDALKYVRQLAANRGTILFVGTKRQSRDTIAEEAARAGMPYVNNRWLGGMLTNFKTLKTSIKKLKDMEAAIESGEVEKMSKKEALMFEREMAKLQKSIGGVKDMGGIPDAIFVIDVGYHKIAVTEAKKLGVPVIAVVDTNHSPDGVDYVIPGNDDASKAVVLYAQGVADAILEGRNALNDVVQSTRGDDEFVEVNEQA
>B641522607_641722490
MSLMREMLEAGVHFGHQTRYWNPKMAPYIFGHRNKIHIINLEQTVAKYQEATKFVKQLAARGGNILFVGTKRAARELVATEAERCGMPFVDARWLGGMLTNFKTVKSSIKRLKEMEVMVADGSVERLTKKEGLLFQRELDKLNKAIGGIKDMNGLPDALFVIDVGYHKIAVAEARTLGIPVVAVVDTNHSPDGVDYIIPGNDDSARAIALYAKGIADAVLEGRLNGLVEEIVEGEEEFVEVQDGQA
>B637000197_637810739
FMSVTMRQMLEAGVHFGHQTRFWSPKMAPYIFGHRNKIHIINLEKTLVMYQEAMNYVRQLAANKGTILFVGTKRQARDIVREEAMRCGSPFVDQRWLGGMLTNFKTIKQSVKRLHDMETMMEDGTLDKLSKKEALDLQRELEKLNRSLGGIKDMKNLPDAMFVIDVGYQKGAITEARKLGIPIVGIVDSNHSPAGVDYVIPGNDDSSQAIRLYARGVADAILEGRAIQEQGDFEEADEAVAG
>B646564569_646689322
MQVTMRQMLEAGVHFGHQTRFWNPKMAPYIFGHRNKIHIVNLEKTVVMFNDALKEVRKIAAKKGTILFVATKRQAREIIREEAQRCGSPFVDHRWLGGMLTNFKTVQTSIKRLRELETMIEDGSIEKVSKKEGLVLRRELEKLDRSLGGIKDLQGLPSAIFVIDVGYQKGTVTEAQKLGIPVIGVVDTNHSPLGVDYVIPGNDDSSQAIRLYARGVADAILEGREQALNDLTAQVAE
>B651324044_651605214
MSQVTMRQMIEAGVHFGHQTRYWNPKMAQYIFGARNKIHIINLEKTVPLFQEAQEVVRRLVANKGTVLFVGTKRQAREIIKEEATRAGMPYVDHRWLGGMLTNYKTVKQSIKRLEEKSAVLANGEASGRNKKELLDMTREVEKLERSLGGIKDMKGLPDAIFVIDTGYQHGTLVEAAKLGIPVIAVVDTNNSPDGVKHVIPGNDDSAKAIRLYCRGIADAVLEGKNQAVAETVAAAQAAAE
>B643692051_643699198
MSVTMRQMLEAGVHFGHQTRFWNPRMAPYIFGQRNKIHIVNLEKTMAKYNEAMEFVRKLAANRGNIMFVSTKRQAREIIAEEAQRAGMPYVDERWLGGMLTNFKTVKQSIKRLKEVEAMMEDGSIERLSKREALTVRRELEKLQKSIGGIKDMGGLPDALFVIDVGYHKIAITEAQKLGIPVVAVVDTNHSPEGVDYLIPGNDDSSRAIRLYARGVADAVLQGRLQEIVDAGGDEFVEVEEEGSQ
>B637000324_637709463
MSVTMRQMLEAGVHFGHQTRFWNPRMAPFIFGHRNKIHIVNLEKSLPMFQEAQKFVRQLSANKGNVLFVGTKRAARDIVREEAQRAGMPYVDQRWLGGMLTNFKTVKQSIKRLNDLEAQIAEPGRLSKKEILTVQREVDKLNRSLGGIREMGGLPDALFIIDVGYQKGAVVEAKKLGIPVIGVVDTNNSPEGVDYVIPGNDDSARAIRLYARGMADAALEGRQVISEIVGGEEFVEVEEEEGG
>B637000165_637938441
MSVTMRQMLEAGVHFGHQTRYWNPKMAPYIFGERNKIHIINLEKTLPLFEDALKYVRQLSANKGRILFVGTKRQARDIIKEEAQRAGCPYVNHRWLGGMLTNFKTVKQSIKRLTEYEALLQDGGIEKFGKKEALGYKREVEKLERSIGGIKEMGGLPDAIFIIDVGHESGAVTEAAKLGIPVIGVVDTNNSPEGVAYVIPGNDDSSRAIRLYARGIADAVLEGRNQSINEIVKAASEEEFVEVEEVAAE
>B647533247_647625420
MSVTMRQMLEAGVHFGHQTRYWNPKMESFIFGERNKIHIINLEKTLPLFEEASKFLKNLAANKGRILFVGTKRQAREIVKEEAERAGCPYVNHRWLGGMLTNFKTVKQSIKRLNELETMIADGSLDKLKKREALTVKRDHEKLVRSIGGIKEMSSLPDAIFVIDVGFESGAVEEATKLGIPVVGIVDSNNSIENISYVIPGNDDSSRAIRLYARGMADAVLAGKNQAITELAKSVSEETTE
>B646564556_646693033
MANVTMRQMLEAGVHFGHQARYWNPKMAPYIFGKRNNIHIINLEETLPLYNEATNFLGRLAANKGTVLFVGTKRAAQEAIHEEAERCGMPYVNRRWLGGMLTNFQTVRRSIKRLHDLEAMIQDGSLERLKKREALTVRRERDKLENSLGGIKNMTHLPDALFIIDVEHERIAVDEAAKLGIPVVAVVDTNSSPKKVDYIIPGNDDSIRALRLYARGIADAIVEARASKAGKDEFVEMESLGGEAATADTG
>B651324072_651614390
MAKTTMRQMLEAGVHFGHQTRYWNPKMGPYIFGKRNNIHIINLEHSLPMFNDALNFVSKLASKKGRIMFVGTKRAAQDAIREDAERAGMPYVNRRWLGGMLTNFQTVRQSIKRLDAIQDMIESGKTEGLKKKEVLDLAREQEKLEKSIGGIRKMTGLPDAMFVIDVEHERIAIQEARKLGIPVIAVVDSNSNPDGVDYVIPGNDDSMRAIRLYTANIADAILEGRVTTAKEEFVEVAEESAE
>B646311935_646383844
MASVSMRQMIEAGVHFGHQTRYWNPGMAPYIFGQRNRIHIINLEKTVPMFNDALNFISKVVGGGGTIMFVGTKRSARDTVAEEAARCGMPYVNHRWLGGMMTNYATVRQSVRRLKTLQTMEQDGSLAKLNKKEGLMMTREREKLERSLGGIQDMDRLPNALFVIDVGHEDIAVIEAKKLGIPVIGIVDTNSSSKGIDYVIPGNDDAIRAIQLYAHAVAETVLEAKSAIAPSDFVEAAEADQA
>B640963011_641101075
MRQMLEAGVHFGHQTRYWNPKMGPYIFGERNKIHIINLEHSLPMYNDAGNFLGKLAARKGAILFVGTKRAAQDPVKEAALRCGMPYVNRRWLGGMLTNYKTVKASIKRLKDLEILTQDGTLHRITKKEALSLTRELAKLERSLGGIKDMNVLPDALFIIDVGYEKIAVQEAVKLGIPVVGVVDTNNNPENVDYIIPGNDDAIRAITLYVNGMADTIIESRAMAEDDMVEVVEDNEQTIVSPAET
>B646564502_646615711
MRQMLEAGVHFGHQTRYWNPKMGAFIFGQRNKIHIVNLEKTLPLYQDAVNFMGTLAANGGKILFVGTKRAARDAIREEAERCGMPFVNHRWLGGMLTNFKTIRQSVKRLKDLEAMFESGTIERFNKKEALGLSRERDKLELSLGGIKNMDGLPDALFVIDVGHEKIAVTEANKLGIPVIGVVDTNNDPSNVDYVIPGNDDAIRAVRLYIAGAADAILDGRAAAMVGRGAGSIQDEAQ
>B643348585_643616046
MSSVTMRQMLEAGVHFGHQTRYWNPKMAPFIFGERNKIHIINLEQTLPLFNDAMNYLGKLAGNGGKILFVGTKRSARDTIAEEALRCKMPYVNHRWLGGMLTNFKTVRESIRRLKDLELMREDGTFNRLSKKEALMRTRELEKLERSLGGIKDMNGLPDAMFVIDVGYEKIAVKEANKLGIPVIAVVDTNNSIEGVDYVIPGNDDAMRAIQLYVSAAADAIANAAPAGDDEFGAEAAAPRAASGESAEA
>B638341135_639002698
MARVTMRQMLEAGVHFGHQTRYWDPKMAPYIFGQRNKIHIVNLEKTLPLYDEAMNYLGRLAANGGRILFVGTKRAAREALREEAVRCAMPYVNHRWLGGMLTNFRTVKRSIRRYKDLQQQEKDGTFNKLSKREVLSLHREMGKLERAFGGIVDMEALPDALFVIDTGFERIAVLEARKLNIPVVAVVDTNNSPRAIDYVIPGNDDAFRAVRLYLKGAADAIIDARIRPSGDDEFIEIGAAGAQAAPEAEQ
>B639633026_639855933
MADVSMRQMLEAGVHFGHQTRFWDPKMRPYIFGERNKIHIINLEKTLPLYKDALNFAGRLASNGGKILFVGTKRPARELVREHAARCGMPYVDHRWLGGMMTNFRTVKHSIARLKDLETQAEDGTFDKVTKREALALSREREKLDRSLSGIKNMERLPDAMFVVDVGYEHIAISEAKKLGIPVIGVVDTNCSPREVDYVIPGNDDAIRAIELYVSGIADAVIEAKQASSHAAAAGKDDFVEINDTAS
>B637000005_638126619
MANVSMRDMLEAGVHFGHQTRYWNPKMAPYIFGQRNKIHIINLEKTLPLYQEAMNYVGRLAAEGGKVLFVGTKRSARKAVREEASRCGMPYVDHRWLGGMLTNFRTVKGSIRRLKDLEAQAEDGTFDKLTKREALSLSREMEKLNRTLSGIKDMNGLPDAMFVIDVGFEHIAVQEARKLGIPVVAVVDTNNSPREVDYVIPGNDDAIRAIQLYLSGAADAVLEAKTARPDDDFVEVDEATEQ
>B646564584_646625893
MSLVTMRQMLEAGVHFGHQTRYWHPKMAPYIFGERNKIHIINLEKSLPMFNDALNFLGKIAADGGKIMFVGTKRSAREVVAEEARRCGMPFVSHRWLGGMLTNFSTVKQSIKRLKDLETMDADGSFEVLNKREALTRRREKDKLERSLGGIKDMNRMPDAMFVIDVGYEKIAVAEAKKRGIPVVAVVDSNHSPEGVDYVIPGNDDAMRAIQLYVAAIADTIIEAKGGVSEDEFADAAADAGGNAESSEAA
>B650716012_650926343
MDIKLMKDMITAGVHFGHQTRFWNPKMKPFIFGIQNKVHIINLEKTVPLFQSAIKELQNTIKKNGKILFVGTKRAASSLIKESAILCKQFYVNKRWLGGMLTNWKTVRQSIKKLKDLELQSQDGTFEKLTKKEVLLRMRSLQKLENSLGGIKNMGGLPDAIFIIDTLYENIAIQEANNLGIPVFAIVDTNSSPDGIDYIIPGNDDAIRSIKLYLNILTLELLKIFKKNISQYIKSPT
>B637000325_637786017
MAKVTMRQMLEAGVHFGHQTRYWNPKMGEYIFGARNKIHIVNLEKTLPMFNDALNFLGGIAAKKGTVLFVGTKRAAGDLVAQEAKRCGMPYVNHRWLGGMLTNFKTIKQSIKNLKDLEVQEQDGTFEKITKKEALMRSRQKAKLELSLGGIKDMRAMPDAIFIIDTGNEKIAIQEAKNLGIPVVGVVDTNNDPNGVDYVIPGNDDAVRAVSLYLSAAADAINEGKVEGDEFVEKAEA
>B637000338_637341772
MLNLSMKDMIQSGVHFGHQTRYWNPNMKPFIFCKKNKVHIINLEKTLIMFEIAMNELSKISKRDGKILFIGTKRAASEAIKNSAINCNQFFVNYRWLGGMLTNWKTVRQSIKRLKELESQSKDGTFKKLTKKEALIRTRTLNKLENSLGGIKNMGGLPDAIFVIDVEHEKTSIKEANKLGIPIFAIVDTNSNPKDIKFVIPGNDDSIRAIDLYLKTVSETIKNSKISNKEINKKIIIK
>B644736377_644989532
MSKVSMRDMLQAGVHFGHKTRFWNPQMRPYIFGARNKIHIINLEETVPMFNDALNYLGKVASNKGKILFVGTKRAASEIVKEEATRSGQFFVDKRWLGGMLTNYKTIRGSINRLKDLEKQSEDGTFERLTKKEALMRRREMEKLEASIGGIKNMGGLPDVLFVIDADHENIAIAEANKMGIPVVAVVDTNSNPKGVDYIIPGNDDAIRAIRLYCAAVADAVLDGKQSSATTADQSDEFVEAD
>B649990019_650353278
MRDMLKAGVHFGHQTRYWNPKMKSYIFGHRNGVHIINLEKTVQCYEDALNFLSSVVAHKGKVLFVGTKRAACDQIGPAATSCGQFYVDHRWLGGMLTNWKTVRQSIKRLKELEIQSTDGTFDKLTKKEALLRTRELAKLNRSLGGIKDMGGLPDALFVIDAEVEHIAIKEANNLGIPVVAVVDTNSDPDGVNYVIPGNDDAIRAVELYLKGAVEVINAAREAEQPAEAQEEAEPAEEAKEEAAEA
>B637000057_637672714
MENISIRDMLQAGVHFGHQTRYWNPKMKPFIFGVRNKIHIIDLETTSVMFRQALIELNKIAALKGKILFVGTKRAASESVKKTALACNQFFVNHRWLGGMLTNWKTVRQSIKRLKDLEIQSQDGTFKKLTKKEALILNRELINLENSLGGIKNMGGLPDAIFAVGATHEHIAIKEANSLGIPVFAIVDTNSNPDGIDFVIPGNDDAVRAINLYLNIISNMIHINACNT
>B637000045_637306110
MEIVSMRDMLKAGVHFGHQTRYWNPKMKPFIFGSRNKVHIINLEKTLPMFNFALSELKKISLKKGKILFVGTKRAASKKIKETALNCNQFYVNHRWLGGMLTNWKTVRQSIKRLKDLETESQDGTFSKITKKEALIRTRELSKLENSLGGIKNMGGLPDCLFVIDAAHENIAIKEANNLGIPVFAIVDTNSNPDGVDYVIPGNDDAIRSVTLYLQAVSLSICKNQLLDSDKKMNIE
>B637000029_637981877
MVTVLMHDMFHAGVHFGHQTRYWNPRMKPFIFGVRNKIHIINLEQTAPMFNNALFELNKIASRKGKILFVGTKRAASEAIKEAARSCDQFFVNHRWLGGMLTNWKTVRQSIKHLKELETQSQDGTLDKLTKKEAIICNRKLEKLEKSLGGIKDLGGLPDALFVIDAEREKIAVKEANNLGIPVFAVVDTNTDPNGIDFIIPGNDDAIRAINLYLTAVAHAISEGHQKNALEI
>B644736334_644772816
MVAISMREMLEAGVHFGHKTRYWNPKMKPFVFGSRNGIHIINLEFTVTMLNNALSELRKISARKGKILFVGTKRAASEAIKEAAGNCAQFFVHHRWLGGMLTNWKTVRQSIKRLKDLETQSQDGTFEKLTKKEALMRTRELNKLENSLGGIKNMGGLPDALFVIDANHEHIAVKEANNLGIPVFSIVDTNSDPDGIDFIIPGNDDAIRSIKLYLNAVSAAISEGRSENSVMQKEESLI
>B650716038_650828184
MAQVTMREMLQAGVHFGHQTRYWNPKMKPFIFGPRNGVHIINLEKTLPMFNAALEELKRIAQNNGKILFVGTKRAATDPVQAAALDCQQFYVNHRWLGGMLTNWKTVRQSIKRLKDLETQSQDGTFDKLTKKEALMRTREMEKLELSLGGIKDMGGLPDALFVIAADHEHIAIKEANNLGIPVFAIVDTNSDPDGVDYVIPGNDDAVRAIQLYLTAAADAVKEGKQAQGAVAEEAFEELAADAEAK
>B638341106_638918346
MANVSMRDMLKAGVHFGHQTRFWNPKMKPFIFGARNKIHIINLEKTVPMFNDALSYMQHVASNKGKILFVGTKRAAAEPVKEAALNCGQYYVNHRWLGGMLTNWKTVRQSIKRLKDLETMSQDGTFDKLTKKEALVNTREMEKLEKGLGGIKNMGGLPDVLFVIDADHEHIAIKEANNLGIPVVSVVDTNSDPDGVDYVIPGNDDAIRAVQLYLNAAADAIKEAKVEAKDADDFVEA
>B638341157_639007645
MANVSMRDMLQAGVHFGHQARYWNPKMKPFIFGARNRVHIINLEHTVPMFNEALSFLRNVASNKGKILFVGTKRAASEAVKEAAQRSDQYYVNHRWLGGMLTNWKTVRQSIKRLKELEIQSQDGTFEKLTKKEALMLSREMDKLEKSLGGIKDMGGLPDALFVIDADHEHIAIREANNLGIPVVSIVDTNSNPDGVDFIVPGNDDAIRAVQLYTGAVAQNIIEGRLVVQAEKDDFVE
>B639633052_639798094
MANVSMRDMLQAGVHFGHQTRYWNPKMKPFIFGARNKVHIINLEKTVPMFNSALDFLEQKAAKKGKVLFVGTKRAASDAVKEAAISCDQFYVDHRWLGGMLTNWKTVRQSIKRLKDLEVQSQDGTFDKVTKKEALMLARELEKLDKTLGGIKNMGGIPDVIFVIDADHEHIAIKEANNLGIPVISIVDTNSCPDNIDYVVPGNDDAIRAIKLYLEAAATTIKAGRVQAEQDGFVEEV
>B651324007_651699666
MAKVSMRDMLQAGVHFGHQTRYWNPKMKSYIFGARSKVHIINLEKTVPMFDDAMNFISSVAAKKGKVLFVGTKRAASEAVKEAAERCDQFYVNHRWLGGMLTNWKTVRQSIKRLKDLETQSEDGTFDKLTKKEALMRTREMEKLEKSLGGIKNMGGLPDVLFVVDADHEHIAIKEANNLGIPVVSIVDTNSNPDGVDYVIPGNDDAIRAVQLYLNAAADTVLEARIVVQAEQDGFVE
>B638341150_639099502
MATVSMRDMLKAGVHFGHQTRYWNPKMKPFIFGARNKVHIINLEKTVPMFNEALAEINKIAARKGKVLFVGTKRAASESIKESAINCDQYYVNNRWLGGMLTNWKTVRQSIKRLKELEIQSADGTFEKLTKKEALMRTREMEKLEKSLGGIKNMGGLPDAMFVIDADHEHIAIKEANNLGIPVFSVVDTNSNPDGVDFVIPGNDDAIRSIQLYTGAVAQTVTEARVQAEQDGFVAEA
>B643886152_644110896
MATVSMRDMLKAGVHFGHQTRYWNPKMKPFIFGARNKVHIINLEKTVPMFNDALAELSKIASRKGKILFVGTKRAASEAVKDAANNCDQFFVNHRWLGGMLTNWKTVRQSIKRLKDLETQSQDGTFDKLTKKEALMRTRELDKLENSLGGIKDMGGLPDALFVIDADHEHIAIKEANNLGIPVFAVVDTNSDPDGVDYIIPGNDDAIRAVSLYLSAVATAVREGRAVQAEEGLVEAE
>B650377984_650461140
MATVSMRDMLKAGVHFGHQTRYWNPKMKPFIFGARNKVHIINLEKTVPMFNEALAELAKVGEKKGKVLFVGTKRAASEAVKEAAIASNQYYVNNRWLGGMLTNWKTVRQSIKRLKDLETQSTDGTFDKLTKKEALMRTREMEKLEKSLGGIKDMGGLPDALFVIDADHEHIAIKEANNLGIPVFAVVDTNSNPDGVDFVIPGNDDAIRAVQLYLNAVAESVNEGRNKDVAAVADKDGF
>B645951810_646167608
MTQVSMRDLLEAGAHFGHQTRFWNPKMGKFIFGARNKIHIINLEHTVKAMNEALNFVNREAARGNKVLFVGTKRAASNVISEQAARAGMPYVDHRWLGGMLTNWKTIRQSITRLKEYEKQAEDGTFAKLTKREALERTREMEKLERALGGIKNMNGLPDAIFVVDVDHEAIAIKEAKNLGIPVIGIVDTNSNPDDVDYVIPANDDAIRAVTLYVSAVADAIIAGKYAKTQGGKAANQEEVTEAPAEAAAE
>B646206268_646300442
DYNVSMRDLLQAGAHFGHQTRFWNPKMRQYIFGARNKIHIINLEHTVPALNDALNFVNNLASKKNKVLFVGTKRAASNIIREQAQRAGQPYVDHRWLGGMLTNWKTLRQSINRLKDLQTQSQDGTFAKLTKREALERTREMEKLERALGGVKNMGGLPDALFVIDVDHEAIAIKEAKNLGIPVIGIVDTNSNPDNVDYVIPGNDDAIRAVTLYASAMADAILAGKYAQSQANAQAKVEEAKEAPEA
>B638341247_639101803
MRDMLQAGVHFGHQTRFWNPKMSKFIFGSRNKVHVINLEQTVPAFNEALEVLRKEAAKGNQILFVGTKRAAQKILKEEAERCGMPYVSHRWLGGMLTNYKTIRASIRRFRDLETQEANGTFERLTKKEVLMRTRMKEKLENSIGGIKDMNGLPDILFVIDVDHERIAINEANKLGIPVVGIVDTNSNPDGVDYVIPGNDDSIRAIKLYAASIANTVLEGKSSKDEFVEEAAPEAPAAPEAPVTKE
>B639857036_640023170
MAQVSMRDLLQAGAHFGHQTRFWNPKMDQYIFGARNKIHIINLEHTVPAFNDALKQVQRLASNKSNIMFVGTKRAAGKVIEEQAARCGMPFVSHRWLGGMLTNYKTVRSSIKRLRELEEQEADGTFAKLTKKEALMRTRSKEKLDRSVGGIKDMTGLPDVLFVIDVDHERIAITEANKLGIPVIGIVDTNSNPDGIDYVIPGNDDAIRAIRLYVKAVADAVLEGKVPAVAEDLVEVEEAPTDATDEAESE
>B642555119_642702448
MPQVSMRDMLSAGVHFGHQTRYWNPKMGKYIFGARNKIHIINLEHTVPAFNEALNLITQMAAQKKKILFVGTKRAAQKTIKEQAERAGQPFVSHRWLGGMLTNYKTIRASIRRLSDLTTQSQDGTFAKLTKKEALMRSRDMEKLERSIGGIKGMGGLPDAMFVIDVEHERIAIQEANKLGIPVIGVVDTNSSPEGIDYVIPGNDDAIRAIKLYATAIADACLEGSSASVPNKDEYVAAEDGA
>B640753033_640803611
MPTVSMRDLLLVGSHFGHQTRYWNPKMKPFIFGARNKIHIINLEHTVPALNNALELVKKMAENKNKVLFVGTKRAASKTIKEQAARSGMPYVNHRWLGGMLTNYKTIRASIKRLRELETQMSDGTFDKLTKKEALMRTRELEKLELSMGGIKDMGGLPDVLFVVDVDHERIAIKEANKLGIPVIGIVDTNSNPDGVDYIIPANDDAIRAVQLYVGAFADAVLEGRTAGTADEFVEVSEATEA
>B637000004_638079236
MSSVTMRDMLKAGVHFGHQTRYWNPKMNTYIFGARNKIHIINLEQTLPLFNDAMAFLNKLAASNNKILFVGTKRAAQKAVSEEAQRCGMPYVDHRWLGGMLTNWKTIRQSIKRYRELEAQFQDGTFDKLTKKEALMRKREMDKLERSIGGIKDMGGLPDALFVIDVDHEDIALQEARKLGIPVVAVVDTNSNPDGVDYVIPGNDDAIRAIQLYVKAAADVILEGKQNQTGGESEFVEVADEAAGEKAEG
>B651324113_651416685
MAPFIFGARNKIHIINLEHTVPALNDALAVVRKLASSKNKILFVGTKRAASKIIKEQAVRATMPYVNHRWLGGMLTNYKTIRQSIKRLRDLEAQQADGTFDQITKKEALMRTREMEKLERSIGGIKEMGGLPDALFVIDVDHERIAVNEANKLGIPVIGVVDTNSNPDGIDYVIPGNDDAIRSIQIYVQAVADNVLESAPEGNSEFVEVDAAESDAAES
>B649989990_650202491
MSQVNMRDMLKAGVHFGHQTRYWNPKMGKFIFGARNKIHIINLEKTLPMFNEALTFVERLAAGKNKILFVGTKRSAGKIVREEAARCGMPYVDHRWLGGMLTNYKTIRQSIKRLRDLETQSQDGTFDKLTKKEALMRSRDLEKLERSLGGIKDMGGLPDALFVIDVDHERIAITEANKLGIPVIGVVDTNSSPEGVDYVIPGNDDAIRAVQLYLNSMAEAVIRGKAATSADEFVEEAPAESA
>B638341141_639164119
MAQVSMRDLLKAGVHFGHQTRYWNPKMSQYIFGARNKIHIINLEHTVPAFNEALNVVKGLAAKNNKILFVGTKRAASKVMQDQASRAGQPFVAHRWLGGMLTNYKTIRQSIKRLRDLEAQQKDGTFEQLTKKEALMRTREMDKLERSIGGIKDMGGLPDALFVIDVDHERIAIQEANKLGIPVIGIVDTNSNPDGVDHVIPGNDDAIRAIEIFTTAIADACIEGKAGAAPAPAQAEEKQEEA
>B639857034_640012671
MRDMLQAGVHFGHQTRYWNPKMGQYIFGARNKIHIINLEHTVPAFNEALAVIQKLSVGKNKILFVGTKRAASKIMREEADRSSQPYVSHRWLGGMLTNYKTIRGSIKRLRDLEAQQADGTFDKLTKKEALMRTRAMEKLERSIGGIKDMGGLPDALFVIDVDQERIAIKEANSLGIPVIGIVDTNSDPDGVDYVIPGNDDAIRAIKLYSAAVADAVLAGKPKDDFVEVEAEVEAEAVAEAPEAQA
>B639633037_639812529
MAQVNMRDLLKAGAHFGHQTRYWNPKMSKFIFGARNKIHIINLEQTVPAMNEALNFIQSLAENKNKILFVGTKRAASKIIKEEAQRSGQPYVNHRWLGGMLTNYKTIRQSIRRYRDLEAQSQDGTFDKLTKKEALERTREMDKLERSIGGIKDMGGLPDALFVIDVDHERIAIKEANKLGIPVIGVVDTNSDPDGVDYVIPGNDDAIRAIQIYVKAVADTCLEAAGAGADEFVEVSEDAAGAAPA
>B648028030_648198700
MAHVNMRDLLKAGAHFGHQTRYWNPKMSKYIFGARNKIHIINLEHTLPALNEAIDVVEKMAAANNKILFVGTKRSASKIVKEEANRVGQSFVNHRWLGGMLTNFKTIRQSIKRLRELETMHEDGTFEKLTKKEVLMATREQDKLERSIGGIKNMGGLPDALFVIDVDHERIAINEANKLGIPVIGVVDTNSDPDGVDYVIPGNDDSIRAIQIYVKAIADACARAKEGRPDEFVEVTEESAGDDAA
>B640753044_640954602
IPPVNVKDLLDAGVHFGHKTSRWNPKMAPYIYGERDEVHIIDLRQTAALMNVALNAIYETVKNDGKVLFVSTKIQASDIIAEYAEKCGQYYVNHRWLGGMLTNWKTISGSIEKLNKLEQTLENEEACIGYTKKEILDMNRKKDKLLLSLAGIRELHSKPDLIVIIDTNKEHIAISEAVRLDIPIVAVVDTNSNPDHIDYPIPGNDDAIRSIRFYCSLFADAALQGLMKASGVDLKNVSEEANTEFEQALSD
>B650716015_650987618
MLNVALDVLKSVAAKNGKILFVGTKRQATEVVAENAQKCGQHYVNYRWPGGMLTNWHTVSRSLKTLEEFEKQLADKDSLLTKKERLNLTKKKERLEKMLGGIRNMNGLPDLIFVIDTNEQRIAIEEANKLNIPVIAVVDTNASLEGVTYVIPGNDDASKAIELYMNLAQESVLEGILIKAGVDIGAAEKALIEDSANFNAK
>B644736336_644908655
LPQFTIRQLLESGVQFGHRNFLWNPKMERYIFCERNNTHIIDLSQTVPMLQKALQVISDTVARGGRILFVATKSQASDCVMEAAKRSAQYCVNSKWLGGMMTNWKTVSQSIQKLRDLEELLNKENQGFTKKERLNIERKRDKLKRALDGIRDMGGLPDLMFVVDTNREKLAIQEARRLRIPIVAVVDTNSNPDLVDYVIPGNDDSSRSIALFCDLVASAAIDGYMGADTKSAGETSSESSVLDGQEVA
>B650716068_650885870
APVVTMQQLIEAGAHFGHQTHRWNPRMKPYIFGARNGIHIIDLSQTVPLMARALDFVSATVQAGGKVLFVGTKRQAQEPIAQAARACGQHFVNHRWLGGMLTNWKTISQSIKRFKALEEQLAGDTAGLTKKEVLQLTRERDKLELSLGGIRDMGGIPDVMFVIDANKEDLAIKEANTLGIPVVAVLDTNVSPEGIAFPIPGNDDASRAVRLYCEAIAQAATKGVVDSGADIGAMEEPVAEAAAE
>B642979301_643078671
MRQLLEAGVHFGHQTHRWNPKMKPYIFGDRNNIHIIDLAQTVPMLSRALQVVSDTVARGGRVLFVGTKRQASEIIADSAKRSAQYYVNSRWLGGMMTNWKTISNSIQRLRKLDEILGGEAQGFTKKERLNLEREREKLDKALGGIRDMGGTPDLMFIIDTNKEKIAIDEAQAPRHPGCRHHRLELRSRPDRLSDPGQRRRIARNRSLLRADLPRCHRRHRRPRSRRILRSSGLMKAGGWKTPPKL
>B648028050_648155317
LPEFTMRQLLEAGVHFGHQTHRWNPRMREYIFGDRSGIHIIDLSQTVPLLHQALVKVRDIVAGGGRVLFVGTKRQAQQPVAEAAGRCAQYYMNNRWLGGTLTNWETVSNSIQRMRVIEESLEAEARGFTKKEQLNMTRERDKLELSLGGIREMGGLPDLMFVIDVNKEDIAIKEAKKLGIPVVAVVDTNCSPEGVDYIIPGNDDASRAISLYCNLVADAVIDGLFGEDLGELEAEVGEEVLAQELDAQA
>B639857003_639874877
LPEFSLRQLLEAGVHFGHQTHRWNPRMDQYIYGSRNGIHIMDLTQTVPLLDQALNVVRETVSKGGRILFVGTKRQASKAVAEAAERSAQYYMNHRWLGGTLTNWQTVSKSIQRLKAISAQMETGFDGLTKKERLGMEREHAKLHASLNGIAEMGGTPDLLFVIDTNKEALAVAEANKLGIPVIGILDTNSAPEGIDYPIPGNDDAARAIGLYCDLIARSALDGMVDLGELVDVEEELFSEAPSEKDDLK
>B637000137_637904664
LPEFSMRQLLEAGVHFGHQTQRWNPRMGEFIYGDRNGIHILDLTQTHPMLEQALQVVRETVAKGGRILFVGTKRQAQKPVADAAERCAQYYMNHRWLGGTLTNWKTVSNSISRLKEIDEKTADGSLEGLTKKERLGMERDQIKLQASLGGIREMGGLPDLIFVIDVNKEDLAIAEAKKLGIPVVAVVDTNCSPDGVDYIIPGNDDAARAIALYCDLISRAALDGLETAGVDLGALEAEEAPAAEPAAEE
>B641228491_641267463
LPDFNIRQLLEAGVHFGHQTQRWNPRMAPYIYGDRNGIHIMDLTQTVPMLDQALQAVRDTVAKGGRVLFVGTKRQAQKPIAEAAERCAQYYMNHRWLGGTLTNWKTVSNSIGRLKSIDEAMEGGFEGLTKKERLGMERDQGKLQASLGGIREMGGVPDLIFVIDVKKEDLAIAEANKLGIPVVAVVDTNCSPDGVDYVIPGNDDAARAIALYCDLVARAALDGMLGAAGVDLGALEGVEEALAEEAAAP
>B646564516_646715926
LPTFTMRQMLEAGVHFGHSTRRWDPRMEPFIFGERNKTHILDLQQTVPMLHHALKAISDVAAKGGRVLFVGTKRAASEKIAETARDCGQYYVNHRWLGGMLTNWATVSQSIRRLRDLEARMESGEINQLTKKEILQLTREQEKLERTLGGIKEMGGLPDILFILDTNKEAIAVQEANRLNIPVVAVVDSNASPEGVDYLIPGNDDAMRAITFYCELVQGAVLDGKVEAPVEVAEAPAEVAAEVAADAATA
>B644736375_644903676
LPEFTMRQLLEAGVHFGHQKHRWNPKMDRYIFGARSGIHILDLSQTVPLLHQALVQVRDTVAKGGRVLFVGTKRQASEAVAEAAERSAQYFMNDRWLGGTLTNWSTVSNSIKRLRELDDLLSQGDGTGLTKKELLKLTREQEKLQRVLGGIRNMGGLPSIMFVIDTNKESIAVKEARKLGIPVVAIVDTNCDPDEVDFPIPGNDDATRAIQLYTNLFADAVLDGLSMELGVDLGEAEETAETEETTETKT
>B637000135_638144331
LPDFSMRQLLEAGVHFGHQTHRWNPRMKPYIYGERSGIHIMDLSHTVPALHQSLVFVRDTVAKGGRVLFVGTKRQAQEPVAEAAQRCAQYYMNHRWLGGTLTNWSTVSNSIKQLRELNAMFESGGGSGLTKKELLDLQRRRDKLQKSLGGIADMGGLPAAIVVIDTNKEAIAVQEARKLGIPVVAVLDTNCNPSDADFGFPGNDDAARAISLYCNLFADAVLDGLSTAGLGVDLDADVKLADEEAAG
>B650716002_650743716
MPDVSLRQLLEAGVHFGHNTRRWNPRMAPFLFGVRNQVHIIDLQQTVPMLERALREIRNVTAGGGRVLFVGTKRAAAEHVADAAKRCGQYYVNHRWLGGMLTNWKTITNSIRKLRQMEETLAGDGQGLTKKEMLNLMRERDKLDRALGGIKEMGGLPDILFIIDTNKEKLAVEEANKLGIPVVAVLDSNSNPEGVTYPIPGNDDAIRAITLYCDLVANAVLDGIMAASGADIGALEELPAEAVDEDAEA
>B651324036_651566506
MPEFTMRQLLEAGVHFGHHTRRWNPRMAPYLFGVRNQVHIIDLQQTVPMLDRALKAIRDTVAGGGRVLFVGTKRAAADQIAEAAKRCGQYYVNHRWLGGMLTNWKTITGSIKRLRSIDEMLENGTQGLTKKEVLDITRDREKLERSLGGIKEMGGLPDILFVIDTNKEKLAVEEANKLGIPVVAVLDSNSDPRGVTFPIPGNDDAIRAIALYCELVSSAVLDGILGASGEDFGASEELPVDPAVETAVT
>B641380442_641432458
MRQLLEAGVHFGHHTRRWNPKMESYIFGVRNNVHILDLRQTVPMLHRALQAVRDTTAKGGRVLFVGTKRQASDMVAEAAKRSGQYFVNHRWLGGMLTNWKTISHSIKRLRDLEDLLDSPESLGLTKKETLGLTREREKLERALGGIKEMGGLPDILFVIDTNKEALAIQEANKLGIPVVAVLDSNSSPDGVQYGIPGNDDAMRAVATYCDLIASAVLDGMMASGDDVEAPSAAEEEVKPAAEAA
>B638341121_638372555
LPTFTMRQLVEAGVHFGHNTRRWNPKMASYLFGIRNGIHIIDLQQSVPMLHRAMQAVRDVTAGGGRVLFVGTKHQASEVVAESAKRCGQYFVNHRWLGGMLTNWKTISNSIRRLRELDEQLASGALAGLTKKEQLVLSREKEKLDRALGGIKDMGGLPDILFIIDTNKEALAVQEANKLGIPVVAIIDSNCDPAGITYPIPGNDDAIRAIQTYCDLMSGAVLDGRGASAEAPVEQIPEVVAEAAAEEAAA
>B643348571_643412097
IPTFTMRQLLEAGVHFGHHTRRWNPKMAPYLFGVRNGVHIIDLEQSVPMMYRAMQAVRDVVAGGGRVLFVGTKRAAQEKVAESAKRCGQYYVNHRWLGGMLTNWKTISQSIRRLKEMDEQLAVGEQSGRTKKELLNMTREREKLERALGGIRDMGGLPDLLFIIDTNKESLAIQEANKLGIPVVAVVDSNSDPDGVTFPVPGNDDALRAIDTYCELIAGAVLDGLMSAAGIDLGAAEPEEVLPAEGAEQA
>B646311907_646552073
MPTFTMRQLLEAGVHFGHHTRRWNPKMNQYIFGVRNGVHIIDLEQTVPMLHRALQAVRDVVAGGGRVLFVGTKRQAQERIAEAAAKCGQYYVNHRWLGGMLTNWKTISQSIKRLREMEERLGGDTSGLTKREVLELTRERDKLERALGGIKEMGGLPDVIFIIDTNKESIAVKEANKLGIPVIAVLDSNSDPDGVAFPIPGNDDALRAIEMYCDLTVGAVLDGLMSAAGIDVGAAEPAEQLPEEETAET
>B642555139_642650757
VDFSMRQLLEAGAHFGHQSHRWNPKMQPYIFGTRNNIHIIDLAQTVPALHAALQAVSDTVARGGRVLFVGTKRQAADAIAEAAKRSAQYYVNSRWLGGMLTNWKTISGSIQRLRKVDETLEGGAVGLTKKERLMLTREKEKLEKALGGIKDMGGVPDLLFVIDTNKEQLAIKEAQRLGIPVAAIVDTNCNPDGISYIVPANDDAGRAIALYCDLIARAAIEGRIDVGASEEPTAEAIAPADVAALAES
>B642555147_642759682
LPEFSMRQLLEAGAHFGHQTHRWNPKMDKYIFGARSNIHIIDLSQSIPLLHQALVKVREVAAGGGRILFVGTKRQASEPIATAAKRCAQYYVNHRWLGGTLTNWRTVSNSIARLRELESVLGGEGQGRSKKELLQLTRERDKLELSLGGIKDMGGIPDLMFVIDTNKEAIAIQEARKLNIPVIAILDTNCNPDGITYPIPGNDDAARAIQLYCDLMADAILDGLVDLGASEAEAPAAAEAAPAAEAAPA
>B637000157_638140862
LPDFSMRQLLEAGCHFGHQTHRWNPKMKDFIFGERSNIHIIDLSQTVPLLHQALVKVRETAAKGGRVLFVGTKRQAQDPLAQAAGRCAQYYMNQRWLGGTLTNWRTISNSIARLRELEGMFENEGGMAGLTKKEQLMLTREREKLDRSLGGIKDMGGTPDLMFVIDTNKEGIAIQEAKKLGIPVIAVVDTNCDPDLVDFPIPGNDDASRAISLYCDLIADAVLDGMMDLGEAEAPVETAEEAPAAEAEAAA
>B649633090_649745456
LPQFTMRQLLEAGVHFGHQTHRWNPKMSDYLFGTRNKIHIIDLSKTVPLLHQAVVTASDVVAQGGRILFVGTKRQASDAVADAAKRSAQYYVNHRWLGGMLTNWKTITNSIKRLRYLDDLVSGEGQGFTKKELLNLTRERDKLEQELGGIKDMGGVPDLLFVIDTNKESIAIQEAKKLKIPVIAIIDSNSNPDGVNYPIPGNDDAGRAITLYCDLISRAAIDGIIDIGEAEEEAPAGDAETTLEGLAEP
>B640753040_640878785
LPDFSMRQLLEAGVHFGHQTHRWNPKMEPFLFGDRNNIHIIDLAQTVPLLHQALVTVRDVVAGGGRVLFVGTKRQASDPVAAAARQCAQYYINHRWLGGMLTNWKTISNSIRRLRQLDEMLAGEAKGLTKKEVLNLTRERDKLERAIGGIKDMGGLPDLIFVIDTNKEEIAIQEARKLGIAVVAILDSNSNPDGIAFPVPGNDDAARAISLYCDLVSRAVIDGIQSASGVDVGAEAEPAVEIPAAAEA
>B640427103_640559318
LPEFTMRQLLEAGVHFGHQSHRWNPKMADYIFGARNNIHIIDLAQTVPLLHTALQAVSDTVAKGGRILFVGTKRQAQDNVADAAKRCAQYFVNSRWLGGTLTNWKTISASIKRLRHLDEVLSSGEANSYTKKERLTLQRERDKLDRSLGGIKDMGGLPDMIFVIDTNKEDIAIQEAQRLNIPVAAIVDTNCDPKGITYVVPGNDDAGRAISLYCDLIARAAIDGRPRGTADDLEKKLLAELDHDTAHQIG
>B651324015_651652649
MHFGHQSHRWNPKMADYIFGARNNIHIIDLAQTVPMLHRALQAVSDTVAKGGRVLFVGTKRQAQDGVAEAAKRSAQYFVNSRWLGGTLTNWKTVSGSIKRLRQLDEMLGSGEGAQYTKKERLTLQRERDKLDRSLGGIKDMGGLPDLIFVIDTNKEDIAIAEANRLNIPVAAIVDTNCDPKGISYVVPGNDDAGRAISLYCDLVARAVIDGRIEKKLNDLELDHADGWVAQSKALTA
>B647533200_647629950
MRQLLEAGVHFGHQKHRWNPKMNNYIFGVRNNIHILDLGQTVPLLHQALKAVSDTVAAGGRVLLVGTKRQAQEAVAEAARNSAQYYVNARWLGGMLTNWKTISQSIQRLRKVEELLDGGDANRMTKKERLFLDRERQKLERNLGGIKDMGGIPDLIFVIDTNREANAIQEARRLGIPVAAILDSNCDPDGITYPVPGNDDAGRAITLYTDLIARAAIDGRLGESEELLEEPALAEEASEEAAADK
>B640427105_640578115
MPDFSMRQLLEAGVHFGHQTHRWNPKMAPFIYGERNNIHILDLSQTVPLLNSALKVVSDTVARGGRVLFVGTKRQASDIIADAANRSAQYYVNARWLGGMMTNWKTISNSIQRLRKLDELLAGEAQGFTKKERLNLEREREKLDRTLGGIKDMGSVPDLMFIIDTNKEAIAIQEAKRLGIPVVAVIDSNCDPDQIDYPIPGNDDAARAIALYCDLIARAALDGIRQQGAMGIDVGAQVEAPVEPALQAP
>B648276617_648795456
LPEFSMRQLLEAGVHFGHQAHRWNPKMDPYIFGKRNNIHILDLSQTVPLMHQALKQVSDTVARGGRVLFVGTKRTASEAVADAARRSAQYYVNARWLGGMLTNWKTISNSIKRLRELEELLTADQSSYTKKELLNLTRERDKLERALGGIKDMGGTPDLIFVIDTNKEAIAIQEAKKLKIPVCAVLDSNSSTDNIDFPIPGNDDASRAVALYCDLIAKACIDGRAPAGDADDETQLDAEIEKIDANMPF
>B650633000_650634149
MAKISINDLLEAGCHFGHQTRRWNPKMKDYVYGAKNGISIIDLTKTMYQIAAACNFLQRTVANGGEILFVGTKRQLREIVKELADTTGMYCVSERWLGGTLTNNVTIRKSITKMAEIDGTLNSDAAKSMKKKEIAGLSRRAEKLHRDLDGIAGMKRLPAALVVIDVYNEINAVREANKLNIPIVAIVDTNGDPSLVDYPVAANDDAVKSVQIITNLFAEAIKVARKADDAEKEDKPRPRRKPAEAKAEAK
>B645058870_645136756
MSIVGVKELLEAGVHFGHQTKRWNPKMKPFIFDARNGIHIIDLSKTLAGLQAACDFLTTTVSKGGRVLFVGTKKQAQEAVKETAKECGQFFVTERWLGGTLTNFQTVKKSIARMKQIEKMETDGGINQYVKQEQSAIRREHARQFKYFDGIRSMDKYPAAMFLVDIKREHNAVAEARRLNIPVVALVDTNCDPDLVDFPIAGNDDAIRSVRMVLNTVGQVITQAQEAKHARRKTVEPAEAAPAAPEQTIG
>B642555104_642612726
MINDLINQMVEAGVHLGHQTRKWHPSMKKYLLKDKAGIHIINLEETEKCLDKACSFLADLARRNKKILFVGCKRQAQEAVREAAEATGQYYVNHRWLGGMLTNMSTIRKSIERLVYLEGIEKSPEFKSMSKKELAALDRERQKLERNLQGIRNMGGAPDAMVAIGADHEDIAIREAHRLNIPVCVLVDTNADPKEIDFPIPGNDDAVRSIRLILDCIVKAINEGKSAEA
>B641736179_642329822
MSYQQLAELVEAGVHFGHQTRRWNPKMKGFLLEARNGIHIINIEKTLEQAEVAANFLADLTRKGKRILFVGCKRQAQEAVQEAATAVGQFYVNHRWLGGTLTNQATIRKSVARWQYLEDLPKLPEFKAMSKKEIAALNREKAKLERNLKGIRYMDGLPDAMVIVDSAREHIAVHEATRLRIPIVALVDSNADPNAVDYPIAANDDAIRSIRIILQKLIDPILMAEVKK
>B642791618_642910192
MSTELMTELLEAGVHFGHQTKRWNPKMKPYIFEKRNAIYIINLGKTVEQLSEATDFLSTVAQRNGKVLFVGCKKQAQEAIKEAAIASGQFYVNQRWLGGTLTNLATIRKSIARMKYIENLEKQSEYSKMGKQEIAAVKREGEKLKRNLEGIRDMEKLPDAIVVIDTTREAIAVAEAKRLKIPTVAIVDTNADPELISYPIAGNDDAIRAIRIVLQKLVDSMVSAQTKKDQEALGVSE
>B640963040_641128676
MSIKITDLLEAGVHFGHQTRRWNPKMKPYIYGSRNGIHIFDLSKTMVALNNACKFLYSTVADGGDVLFIGTKRQSQEIVEEAAKASNMHYISYRWLGGTLTNLTTIRKSVAKLKKYTKMEEDGTLDAMKKKAASQIRREKTKLENSLSGIVDLQKPPAVVVIVDINKEHIAIKEAQSLGIPVVAILDSNSNPDTVAYGIPGNDDAVRSVQVIFDQLSAAVVAGKKAEKAAPAETKAEKAAPAKEEKAEE
>B646311927_646369256
ANLPSVEDLLAAGSHFGHQTQRWNPKMKPYILAEKNGIYVLNLSKTRDLLEEAAKAAAKISESGKTVLFVGTKPTARQCVLDAAATCNQFSVTNRWLGGMLTNFQTVRKSIKKIDKIDTMEQDGTFQALSKKEVLDKTRERAKLLDVFGGIREMVNLPGLLVVTDLAHEKIAVAEARRLHIPIIGICDTNVDPTLVDYPIPANDDAVKSLKLIVDYIAANVKPRVAADKKESKEEVKKFDNG
>B642555138_642664571
MVELEDLIKSGTHFGHKKDRWNPKMAPFLLGLKGGIHLIDPKKTMDYLKGACDFLKKVSFEGGKVLFVGCKRQAQRIVEEVARKSGSFYVNYRWLGGTLTNLVTIRKSIARMKWIDQLEENGTMERLPKKEVSKLRRENIKLHRSLDGIKDMEKLPSAIVVIDVVREEIAVSEAQKLNIPIVALVDTNGNPENIDYPIPANDDSIRSIRTILEEINAAIIEGKKEAGLSLPEENTPLLSEKES
>B642555123_642716408
MAQLKLEDLLKSGAHFGHLTRRWCPKMKPYIFMEKNGIHIIDLKKTVSLADDALNAVGAIASTGKEILFVGTKKQAKAIVAEQAERAGMPYVAERWLGGMLTNFSTIRQSIRRLNSIERMEIDGTFDMITKKERLMLMREKEKLVRVLGGISKMTRLPAAIFLIDVKKEHIAVREAYSLGIPIFAIVDTNCDPEFIDYVIPANDDAIRSIELITSSVADAIIDATVQKDDEDAAATNLASEAQDEK
>B637000073_637116721
PTKFQLEEMLRAGVHFGHLARRWNPKMKPYIFMEKNGVHIIDLKKTLVMAEEALKAIEAIASTGREIMLVGTKKQAKVIIAEQAERAGMPYVCERWLGGMLTNFSTIRQSIRRMNAIERMETDGTFDMITKKERLMLIREKDKLVRILGGIANMNRLPAALFVVDIKKEHIAVKEARSLGIPIFAMVDTNCDPDEVDYVIPANDDAIRSIDLMVKAVADTILEARLQVEQEVLAEMDEAAEEETAN
>B638341060_639204863
MSHFQLEEMLRAGVHFGHLARRWCPKMKPYIFMEKNGVHIIDLQKTVVLADEALKAIEAVAQTGREIMFVGTKKQAKQIIAAEAERAGMPYVCERWLGGMLTNFSTIRQSIRRMNSIDRMETDGTFDMITKKERLMLGREKEKLMRILGGIATMTRLPAALFIVDIKKEHIAIKEARSLGIPIIAMVDTNCDPEQVDFVIPANDDAIRSIQLMVKAVADTILKAELKVEQEVLADLDEEEEDGEEEEIS
>B637000250_637843046
SHRVTIEELLKAGAHFGHLTSRWNPRMEKYIFMERNNIHIIDLMQSQVLLDEAAEAAKRFARRGKKILFAGTKKQAEDIVREHAEECGMPHMVDRWLGGTMTNFQTIRKSIRRMEEIERMDRDGTLDKLKKKEKLMRLREHEKLEETLGGIRDMANLPSAIYIVDVQREDIAVSEANNLGIPIIAMVDTNGNPKNIDYPIPVNDDALSSIELVTSTLTDAVQEGLRMKKEEKKKAAA
>B646311949_646409284
THRVSIEELLKAGAHFGHLTSRWNPKMRPFIFMERNGIHIIDLVQTQQLLDRAAEAAARFARQGKKILFVGTKKQARDIVRKYAEACGQPYVVERWLGGTLTNFQTIRQSIRRMEELARMEEEGILDQLKKKERLMKRREREKLERTLGGIAQMAKLPGALFIVDVVREHIAVSEARKLGIPIIAIVDTNADPELIDYPIPANDDAVRSIELITSVIANAITEGREQEEASRKAEREKRAADAEAAKET
>B642555114_642681246
MITLTQKDLLKAGVHLGHLSRKWNPSMAPFIFMESRGIHIIDLNKTLSQLQEAADTLQAVARSGKKILFVATKKQAKELVAQTAKSLNMPYMTERWLGGTLTNFITIRRLIKKLTSMERMMKSATYKNMAKKEQLMIARDKDKLERVLGGVLDLTKLPGALVVVDIMKESIAVQEARKLGIPIIALADTNVDPDLVDYPIPSNDDATPAIELIVRTLGEAINEGREAQDKDAQDTEDDADSEEDNAYGIA
>B638341057_638952586
MYNIEKFIKVGAHFGHTTSKWNPNMRKYIFMKKGGIHIIDISKTIKKINEACKFIKNIVSSGKKILFVATKKQAKDIVSDYAKKVNMPYITERWLGGILTNMSTIRQSVKKMNVIDRQKIDGTYNMMSKKEKLLIDRLKNKLKKNIGSISKMNSLPACVIIVDVKKEKIAVKECINLCIPIIGIVDTNCDPRNIDYPIPANDDSSKSIHLIISYLTNSILTN
>B650716011_650719997
MKINTQDLLKAGVHFGHIARKWNPNMRPFIFMKKGGIHIIDLSKTIFKLEQACDGLKKIAITGKKILLVGTKAQAKEKVFFYAKSINMPCVTERWLGGLLTNFTTIRKSVKKMNNIEKMKKNGTFNTLSKKERLLVNRLYEKLHKNLGSISNMNHIPGGIFLVDPNKEKIALTEAKKLKIPIFAMVDTNTNPNEIQYPIPSNDDSSKSIDIILKFVAESIQDGRNEREEKTNKKS
>B644736340_644963036
NNTSLQQQLLEAGVHFGHLKKKWNPKMLPYIFAEKKGIHIIDLNKTVEGLQEAAAALKSIAKSGKKIMFVATKKQAKEIVAEAAKRVNMPYVTERWLGGMLTNFATIRKSVKKMQSIEKMLTDGTFDSITKKERLTLTRDKEKMEKVLGGIAQLARVPAALFLVDISHEHIGLAEARRLGISTFGMVDTNSDPTKVDFAVPANDDATKSIAIITNYIAAAIAEGLVVEEEEDDKALKLEGGEDRERGRRQ
>B644736356_644931332
MAQIEYKELLDAGVHFGHLTRKWDPRMAPYIFMEKNGIHIIDLNKTLSCLNDAEAALKQIVRSGRKIMFVATKKQAQEIVTEEAKRLKMPYVTDRWLGGMLTNFGTIRKSLKKMQTLEKMLKDEATVSNIAKRERLMLTREKEKLERVLGGVADLTRLPAALFIVDVKREHIAVAEAKRLNIPIFAICDTNSNPELVDFPIPSNDDAYKAISLITLAIGKAIEEGKQDKDDQRLVEEDEAAPRAEVAAEA
>B637000087_638073026
AKKIEYKDLLDAGVHFGHLTRKWNPKMAPYIFMEKNGIHLIDLNKTLVCLDEANAALKTIVRSGRKVLFVATKKQAQEVVTAEAKRLKMPYATERWLGGMLTNFATVRKSLKKMSSMEKMMKDEAFSSLNKKERLVLSREKEKLEKVLGGIADLTRLPAAIFVVDVKKEHIAIAEAKKLGIPVFAIVDTNSDPTIVDFPIPANDDAFKSISILTQAIGQGIEDASERKREKDDAKLKEDEESKKASDKA
>B649633065_649788035
MAKLEYNDLLEAGVHFGHLTRKWDPKMAPYIFMERNGIHIIDLNKTLAALDEACHAIKNHVRSGKKVLFVATKKQAQDIVMEEAKRLNMPYVVDRWQGGMMTNFATIRKSLKKLANIDKMQKEESYLNLAKRERLMIQREKEKMERVLGGIADLNRLPSALFVIDIKREHIAIKEAQKLNIPVFAMVDTNSDPTQVDYPIPANDDAWKSISLILKSFGKAIEEGLAEKDDAKMKQAEESKKEEPKKEETS
>B640612202_640616591
MAKLEYKDLLDAGVHFGHLTRKWDPRMAPYIFMEKNGIHIIDLNKTLACLDEASNAIKQVVRSGKKVMFVATKKQAKDLVAEEAKRLNMPFVTERWLGGMLTNFATIRKSLKKMSGLDKLMKEEAYTNLAKKERLMVSRQKDKMENVLGGIADLSRLPAALFIVDIKREHIAIAEAKKLGIPVYALVDTNSNPNEVEFPIPANDDAFKSVSLLVKAFGAAIEEGSERKKDKEEAKLSEEEEAKKAVDAE
>B640196209_640221266
MSRVEYKDLLDAGVHFGHLTRKWDPRIAPYVFMEKNGIHIIDLNKTLVCLDDACNALAKIVRAGRKVMFVATKRQAQEIVAEEAKRLRMPYVTERWLGGMLTNFATVRKSLKKMSSMDKMMKEEAFKNMAKRERLMITREREKLERLLGGIADLTRLPAALFVVDVKREHIAIAEAHKLGIPVFAMVDTNSNPGAVQFPVPANDDAFKSIQVITSTVGKAIEEGLEQKLAKEEQAKRDAKAEEAKAEDTE
>B648861005_648895977
MRQTNFEELLEAGAHFGHMKRKWNPAMAPYIFMERNGIHIMDLHKTVAKIEEAAKAIRQIAMSDKKILFVATKKQAKQIVADRAAEAGMPYITERWAGGMLTNFQTIRKAVKKMDAIDKMSTDGTLDTMSKRERLQISRQREKLELNLGSISDMTRIPAAIFVVDVMKEHIAVSEANKLGIPVFGIVDTNSDPTNIDFVIPCNDDATKAIDIILSVMVDAIKEGRKMNKAEEDTPATRETEGSNEVKSEG
>B649633082_649984084
MARTTYQDLLDAGVHFGHLTRKWNPKMAQYIFMERNGIHIIDLNKTLVKVEEAAAAIKQIVKSGRKVLFVSTKKQAKDIVAEKAKSVNMPFVTERWLGGMLTNFTTVRKSIKKMTNIDKMTKDGTFDVLSKKEKLMIQRERIKLENLLGGIADLNRLPAALFIIDVKKEHIAVSEAMKLNIPTFAMVDTNSDPSNIDFPIPANDDATKSISLITGIIIKAIEEGLEAAAAKAKDAPEEESAKRSKKVAEE
>B643348524_643422935
MLRVSFEQLLEAGVHFGHLKRKWNPAMAPYIFMERKGIHIIDLHKTILKIDEASSAIKQIIRSGRKILFVATKKQAKQVVADKVSFVGMPYVTEHWAGGMLTNFPTIRKAIQKMTVIDRMAHDGTFDLLSKRERLQITRQRAKLEKNLGSIADLKRLPSALFVVDVMKERIAVSEAKRLDIPVFAIVDTNSNPNGIDFIIPANDDATSSIEVILNAICDAIIEGKTSINNENKEKTVSVFRKRTKIEGRS
>B649633092_649778611
MAKVNVKDLLEAGVHFGHMTRKWNPNMAPYIFMEKNGIHIIDLHKTAVKLEEACSALEKITSAGRKVLFVATKKQAKEVVAKHASELNMPYITERWPGGMLTNFVTIRKAVKKMNAIDKMKKDGTFETLSKKERLQVDRQRANLEKNLGSIADMVRLPSAIFVVDIMREHIAVTEAKKLGIPVFAIVDTNSDPRKVDYVIPGNDDASKSIDMILGQVSAAIKEGLQRKAEKEKSKEEKVSAEKDADFDA
>B638341165_639118308
ANPIVVKDLLDAGVHFGHLTRRWNPNMAPYVYMERNGIHIINLYKTVAKMEEAGEALSRIAASGRKILFVATKKQAKEIVAQESQRAQMPYITERWPGGMLTNFVTIRKSVKKMATVDRMKKDGTFNSLSKKERLQVDRMRAKLEKNLGSISEMSRLPAAIFVVDTLREHIAVKEAQKLNIPVFALVDTNSNPRDVDYAIPANDDASKSIHKVMSYMTDSILEGLPAKAKKEANADEEAQPANAEEKAAV
>B638341093_639084100
ANNTEVKNLLDAGVHFGHLTRKWDPNMAPYIYMERNGIHIINLYKTKAKLDEANEALRKIAASGRKILFVATKKQAKDIVAQHAGDANMPYITERWPGGMLTNFVTIRKAVKKMALVDRMKKDGRYETLSKKERLQVDRMRAKLEKNLGSIVDMTRMPAALFIVDTVREHIAVKEALKLGIPIFAMADTNANPRDIDYVIPSNDDASKSIDIIVNSAAEAIKAGLKNEKNNEAAAKTAAKAKKEAVKAEE
>B648028027_648161222
MAKVEVKELLEAGVHFGHLTRKWNPNMAPYIYMERNGIHVINLYKTVAKLDEANEALKKIAASGRKILFVATKKQAKDIVADKVANVNMPYITERWPGGMLTNFVTIRKAVKKMASIDRMKKDGTFLTLSKKERLQVDRLRAKLEKNLGSISEMTRLPGALFIVDTMREHIAVKEAQKLNIPIFAMVDTNCDPRDVDFVVPSNDDASKSIEIIMTQVTDAVAEGRAPAPAATEEKPAADDLTKIEGIGPK
>B643886113_644450645
ANSIEVKDLLEAGVHFGHLTRKWNPNMAPYIYMERNGIHVINLYKTAAKIEEANEALKKIAASGKKILFVATKKQAKDIVAEKATSVGMPYITERWPGGMLTNFVTIRKAVKKMSSIDKMKKDGTYDTLSKKEKLHITRLREKLEKNLGSIADMTRLPAALFVVDTLREHIAVKEAQKLNIPIFAMVDTNSDPREVDYVIPANDDASRSIEKILSYVVEAIKEGLKVEKADEKPAEN
>B643886118_644106010
MAKPEVNDLLNAGVHFGHLTRKWNPNMAPYIYMERNGIHIINLYKTAAKIEETNEALKKIAASGRKILFVATKKQAKDIVAEKAKAVNMPYITERWPGGMLTNFVTIRKAVKKMGSIDRMKKDGTFETLSKKERLQVDRLRAKLEKNLGSITDMTRLPGALFIVDTTREHIAVKEAQKLKIPIFAMVDTNSDPRDVDFVIPSNDDASKSIDKILGLVTGALAEGLAANDAKEMEAAAAETKASVKEAAPE
>B638341115_638934866
AKTENVKDLLDAGVHFGHLTRRWDPNMAPYIYMERNGIHIINLYKTAAKLNEASEALSKIAASGRKILFVATKKQAKEIVAEQATRAKMPYITERWPGGMLTNFVTIRKAVKKMQTVDRMKQDGRFDSLSKKEQLQMNRMREKLEKNLGSIEDMTRLPGALFVVDIKREHIAIKEAQKLNIPIFAMVDTNSDPRQVDYAIPSNDDASKSIEKIISNVADAIVEGLKEKSAEGKKDKAPAKAKAKAVANDE
>B639633025_639716994
ANKVDVKELLDAGVHFGHLTRRWNPNMAPYIYMERNGIHIINLYKSAAKMQEAGDALAKIAASGRKILFVATKKQAKEIVAEQAEKANMPYITERWPGGMLTNFVTIRKAVKKMASIDRMKKDGTFNSLSKKERLQVDRLRAKLEKNLGSISDMSRLPAALFVVDTTREHIAIKEAHKLNIPIFAMVDTNSDPREVDYLIPSNDDASKSISKVVSYVADSIVEGLKEEKSDKAKEKKKAEVPSKDAEDKK
>B649633078_649962020
MSNTNFDELLNAGCHFGHLTRKWNPKMAPYIFMERNDIHIIDLNKTAIMLDKASAALKQIAKSGRKILFVATKKQAKDIVAEKISNINMPYVTERWPGGMLTNFPTIRKAVKKMTTIDKMEKDGTFDHLSKREKLQIARQRAKLDKNLGSIADLTRLPAALFVVDVMKEYIAVKEAKSLGIPVFAMVDTNSDPSCIDFVIPCNDDASTSISLVIDRVADAIKEGLKAEKDKEGTEKKEGEAEEVAEEATE
>B641736205_642182729
MSRTDFNTLLEAGAHFGHLKRKWNPKMAPYIFMEKNGIHIIDLHKTVLKLDEAANALKQIAKSGRRVLFVATKKQAKEIVAEKIAAIGMPYVTERWAGGMLTNFPTIRKAVKKMSTIDKMTNDGTFDNFSKREKLQIARQRAKLEKNLGSIADLTRLPAALFVVDVQKESNAVKEAKRLNIPVFAMVDTCCDPTDIDYVIPANDDATKSIAVILDAVCGAISEGLKLEKEKEAQENEEEATVAEVVAATE
>B649989985_650259204
MSQVSFDQLLEAGAHFGHMPRKWNPAMAPYIFMERNGIHIIDLHKTVAKIDECAEIIKNMASSGKKILFVGTKRQAKDAVAELAKSVGMPYVTERWPGGMLTNFPTIRKAVKKMAQIDKMREDGTYNNLSKRERLQLDRQQAKLDKNLGSIRDMNRLPNALFVVDVMREHIAVREAQRLGIPVFAIVDTNANPKDIDYVIPANDDSTQAIELIISAMCQAINEGQKAEKEAEEAAELEDAEEATPETVEA
>B637000209_637149152
MSRISFDQLLEAGAHFGHLKRKWNPAMAPYIFMERNDIHIIDLHKTVAKVDEAAEVIKGMAKNGKKILFVATKKQAKEPIAELAKSVGMPYVVERWPGGMLTNFPTIRKAVKKMTQIDKMTADGTFDNLSKREKLQITRQRAKLEKTLGSIADMNRLPSALFVVDVMKEHIAVREANRLGIPVFAMVDTNSDPSLIDYVIPSNDDALKAIELIVGTMCQAINEGKAEKPEEEETEEAATEVAEAPEAEE
>B640963016_641043591
MSRVNFDQLLEAGVHFGHLKRKWNPAMAPYIFMERNGIHIIDLYKTVAKVDEAAEVMKNLAKQGKKVLFVATKKQAKQVVADKASSVGMPYVIERWPGGMLTNFPTIRKAIKKMATIDKMTKDGTFDNLSKREKLQITRQRAKLEKTLGSIVDLTRLPSALFVVDVMKEHIAVREANRLGIPVFGMVDTNSDPNNIDYVIPANDDATKSVEVILGAICEAMNEGLKIDTEAAGEGEAVKKERTKKEDDEA
>B645951806_646141242
MSRTNFDQLLQAGCHFGHLKRKWNPAMAPYIFMERNGIHIIDLNKTVAKIDEAAEVLKAIAKSGKKILFVATKKQAKDIVADKAASVNMPYVNERWAGGMLTNFPTIRKAVKKMTNIDKLMNDGTFSNLSKRELLQVTRQRAKLEKNLGSIADLTRLPSALFVIDVMKEHIAVKEANRLGIPVFGIVDTNSDPKNIDFVIPANDDAKDSVETILTAVCSAIAEGLKADEKAAAEQAEKEEEAPAAEAEAE
>B649633013_649967206
MSRVNFDTLLEAGCHFGHLKRKWNPAMAPYIFMERNGIHIIDLNKTVAKVDEAAEALKQIAKSGKKVLFVATKKQAKQIVAEKATSVNMPYVIERWPGGMLTNFPTIRKAVKKMATIDKLTNDGTYANLSKREILQISRQRAKLEKNLGSIADLTRLPSALFVVDVMKENIAVREANRLGIPVFAIVDTNSDPTNVDFVIPANDDATKSVEVILDACCAAMAEGLKKKAAKARQDAIKEDEEA
>B642555116_642556452
MSIVNIQELVEAGFHFGHRTSRWNPKMKPFIFGKQNLIHIINLRETVKGLITACRFVTNLVQTKKDILFVGTKWQAQDITAREAKRCGMHYVSERWLGGALTNFDTIRSRLERLEELEKMKDTGEINQYSKKMISSLNREYKKILTNLEGIRNMTKLPGALVVVDPRYEHNAIKEAKKLGIPTVCLADTDCDPDMVDICVPGNDDAIRSINLFLSKTADAVLAGKQLVTLTKD
>B646564559_646788910
MSDIVVKDFLEAGIHYGHRTSRWNPKMRPYIYGRRNLIHIIDIKETVRGLLRAKRYLQKVASQGSLILFCGTKKQASDAIREYANQAGMPFVDYRWLGGVFTNFRTIRGRIKRLEELDQLFESGEIETYSKKRRSTLLRERTKMTRNLDGLRNMNRLPEAMVIVDPRKEHNALHEAKLVGIKTIALLDTDCDPDQVDLPIPGNDDSIRSIQLVLQHLTESILEGKSVLPQEKVEPMVEEQLK
>B640963032_641108395
MSDLVVKDILEAGVHYGHKTSRWNPKMRPYIYGRRNQIHIIDLKETVRGIIRGKRYLERVASQGSLILFVGTKKQAQGPIRDAATACGMPYVTERWLGGALTNFRTVRNRLKRLEELESFDETGEIHSYSKKMQSTLLREKRKVFRNLNGIRTMNRLPEALVVVDPTKEKNAVHEAHILGIKVVGLIDTDSDPDEVDLPIPGNDDSIRSIRLVMNQLASSIMEGKLPDTGKKDDSGDAGAEEEFKPVPSL
>B649633083_649980431
MADINVKDILDAGVHFGHQSSRWNPKMRPYIYGRRNRIHIIDLKETVRGLIRAQRYLQKVSSQGSLILFVGTKRQAAGTIRECAQACGMPYVSERWLGGMLTNYRTIRNRIKRLEELEGLQESGQMATFSKKAQSKLMREYRKINRNLGGIRDLNRLPEAIVVIDPTKEHNAVKEAHILGIKVVALIDTDSDPDEVDLPIPGNDDSMRSIRLIVSHLADAVAAGKTVPQKEDAQQQEDDAMKPVPSVK
>B649633058_649909918
MSTLAVKDLVEAGVHFGSRARRWNPKMKPYIYTKRNLIHIIDLKETVRGLLRASKYFHRIAAQNGLILFVGTKRQAADILVEECTRCGMPYVTERWLGGTLTNFRTIRSRLERLEELEAILDGEQAATYSKKMISTLTRERRKIERNLSGIRHMTRLPEALFVVDPNREHNAVVEARKLGIKVVALLDTDCDPDLIDLPIPGNDDSMRSIELIVRRLTDSILEGRAEPDPASRRAPRPTAETNAAPESDA
>B637000236_637438908
MANEIVKEMIEAGVHFGHRTSLWNPKMAPYIFGKKNQIHILDIRETLRGLLRAKKYLSQVAAGGSLILFVGTKRQAGEAVEEQSLRCGMPFVSERWLGGTLTNFRTIRSRLGRLEELEALRAGDGINDYSKKMQSSLNREYRKMYRNLNGLRTMNRLPEVMFIVDPGKERNAVREAKRLGITTVALIDTDSDPSQIDLPIPGNDDGIRSVEMIMRELADAVIAGKQTEAAPNAQAAPEAAAPAEQPAEEA
>B638341020_638979901
SANSVIKELVESGIHYGHRTSRWNPKMAPYIYAKKNQIHIIDVRETIRGLLRAKKYLTQVSEGGSLVLFVGTKRQAGASIEREAERCGMPFINERWLGGTLTNFRTIRSRLTRLEELERILEGDELSKYSKKMQSSLAREYRKMYRNLNGLRTMNRLPETLVIVDPKKEKNAIREAHSLGITTVALTDTDCDPDEIDLPVPGNDDGIRSIELFTKHLADAVLDGKVAMKGKDAVPAS
>B646311948_646478301
SADTLVAELVEAGVHFGHRASRWNPKMAPYIYARKNGIHIVDIRETVRGLLRAKKYLAQVAAQGSLILFVGTKKQAGPAIEREALRCHMPFVAERWLGGTLTNFRTIRSRLGRLEEVEKVRGGEELATYSKKAQSALAREYRKMYRNLNGIRTLNRLPECLVIFDPNKEKNAIKEARSLGIKTVALIDTDCDPDTVDLPIPGNDDGIRSVELIARHLAEAILVGAASRKGDKGDRPAPAAPAPDKDADGA
>B643886019_644251806
AAKITIQTLLDAGCHYGHQTRRWNPKMKPYIFGDRNGIYIIDLKQTMLGADKAYTFLKDLASKGGTILFVGTKKQAQEPVATQAKRANAPYIDQRWLGGMLTNFVTMRSRIQRMEELEAMVEDGRMEALPKKEQALRNKELAKLKLNLGGVRDMNKLPDALFVIDSKREENAIREANRLHIPVVSLLDTNSDPDVVDYGIPANDDAIRSISLMCELAADAILAGEQISAEEMAAPQADEAPAAPEAE
>B640612206_640614381
ATKINIRTLLEAGCHFGHQTRRWNPKMKPFIFGERNGIYILDLKQTILDADQAYTFVKNVAKGGNVLFVGTKKQAQEAVKNAAERANMPYINQRWLGGMLTNFVTIRSRINRMEELEAMVEDGRMAVLPKKEQAVLGKELTKLQTNLGGARDMKGLPQALFVIDTKREENAIKEAQRLNIPVVALIDTNSDPDEVEYGIPCNDDAISAVTLMCELMADACLAGKEQVSEAEMAAEP
>B643886063_644291935
AVKINIRTLLEAGCHYGHQTRRWNPKMKPYIFGERNGIYILDLKQTVVNADKAYTFLKNCASKKGRILFVGTKKQAQEAVAEQAKRCDMPYINQRWLGGMLTNFVTMRSRIDRMEELEAMVEDGRMAALPKKEQAVLGKELEKLQRNLGGVRDMHALPQALFIVDSKREEIAIREANRLHIPVVALLDTNSDPDVVDYGIPANDDAIRSVNLMCELVADAVLAGKQISEEEMKQGSQEEKAQEDSSDKAS
>B644736346_644994145
MEKVSIQTLVDAGAHFGHQTRRWNPKMKPFIFGSRGDIYIIDLKKTLIGMDEAYSFVSTLAANGGTILFVGTKKQAQEPIAEAANSCGMPYVNARWLGGMLTNFVTIRSRVSRMEELEAMDADGRMEKLPKKEQILLHKELTKLQTNLNGIRNMKRVPDAIFVVDTNRELISIREAQRLNVPIVGLIDTNCDPDDVNFGIPANDDAIRSVKLFCNFIAQAVIAGAAFAAPAAEAASASAEAPAAEATAP
>B644736405_644985573
MAKVSIKSLLEAGAHFGHQTRRWNPKMKPYIFGSRGDIYIIDLKQTLIGLDQAYSFVAETAAKGGTVLFVGTKKQAQEAVATQADRCGMPYVNARWLGGMLTNFVTIRSRVKRMEELEAMQADGRMEVLPKKEQILLNKELAKLQTNLNGIRNMTKLPDAVFVVDTNREQLAIHEAKRLGIPVVGTLDTNCDPDDVDFGIPANDDAIRSVNLLATFVADAVIDATVSAVEEEIIASAEEAEEAAAP
>B644736322_644951765
RPLVTMSQLLEAGVHFGHQTRRWNPKMREHIYERRGGIHLIDLRHTLEGIDRSFRFVRDLSARGGTILFVGTKKQAQDAVSQYARLAGVPYVSHRWLGGMLTNFGTISRRVAKMAEYERMRDQGDFEAMPKKEALLLSRELAKLELNLGGIRNLTRLPDAIFVIDTPKEHIAVTEANRLGIPVVAVVDTNADPDLVTYPMPGNDDAIRACELFTRLMATAVIEGRRQQAKPAA
>B637000330_637381335
LPLVTIRNLLDNGVHFGHTTQRWNPKMKGFILTERCGSYILDMRETIRGIVTAVDFIRDTVARGGEVLFIGTKRQAQQVIFKQASRVGQHYIAHRWLGGLLTNFSTVSKSLVRMKELEEARLDDSVSTKKEQLIRGRELQKLRRSLGGIRNMTKLPALLWVVDTNREGIAVEEARKLGIPVVAILDSNCDPDLVQFPIPGNDDSIRSIELLTGIVADAVAQGRMAEWEKQLDRPLDLSKGPAPQDEEL
>B647533193_647994454
MAQITMSQMLNAGVHFGHQTSRWNPKMKQYILMERNGIHIIDLFKSMDLIDQAYTFIKDTVAHNGTVLFVGTKKQAQETITAQATRVGMPYVSERWLGGMLTNFQTVSKRVARMKELEEMDFSDVHSSNLTKKELLLLEREKDKLVKQLGGIRNMNRTPSAMFVVDINKEALAVEEAHKLGIPVVALVDTNCDPDSVDYAIPANDDAIRGVELLTSLMADAVAEGRATKSNEKEAAQPGKEEPAAEVEAEA
>B640427108_640540697
MAVVTIRQLLDCGVHFGHPKTRWNPKMKRFIFTERSGIYIIDLQQSLALIDKAYDFVKETVAHGGTILFVGTKKQAQESIAEQAQRVGQPYVNQRWLGGLLTNFQTVHKRLNRLKELDLVDFDDTTRGFTKKELLIQRRERDKLEKSLGGIRNLTKTPSAMWVVDTKKEHLAIDEARKLGIPVIGILDTNCDPDEVQYPIPGNDDAIRSVALLTRIIADAAAEGRLADWERELPVEEESDDATEAKIEAE
>B637000149_637526080
MAVVTMRQLLDSGVHFGHQTRRWNPKMKRFILTERSGSYIIDLQQSLTYIDKTYDFVRETVAHGGTILFVGTKKQAQQAIAEQATRVGQPYVNQRWLGGLLTNFQTVSKRLARMKELEELDFEGTTSGFTKKELLIKKRELDKLHKSLGGIRNLSKTPSALWVVDTKKEHLAIDEAKKLGIPVIAILDTNCDPDEVQYPIPGNDDAIRSVSLLTHIVADAAAEGLLAEWEQELPAAEAEGEAAADAVAET
>B650716057_650732026
MAVVTIRQLLDSGVHFGHQTRRWNPKVKRFILTERSGIHIIDLQQSLGYIDKAYEFVKETVAHGGTILFVGTKKQAQEVLAEQATRVGQPYVNQRWLGGLLTNFQTVSKRLARMKELEELDYENPAESGFTKKELLLKKRELDKLHKSLGGIRNLQKTPSAIWVVDAKREHLAVDEAKKLGIPVIGILDTNADPDEFQYPIPGNDDAIRSVSLLTRIIADAAAEGRLAEWERELDLAEDEQAAEGQAATES
>B643886207_644203975
MAVVTMRELLDSGVHFGHQTRRWNPKMRRFIFTERNGIYIIDLQQTLTYIDEAFEFVKETVAHGGTILYVGTKKQAQEPIQEEAKRIGMPYVNHRWLGGMLTNFQTVSKRLHRMKELQAMESEGGFEGRTKKEILMLTRERTKLERVLGGIAEMHKVPSALWVVDTNKEHIAVNEAHKLNIPVVAILDTNCDPDVVNYPVPGNDDAIRSIAVLTRVISAAVIEGKALAAAKDAEEAVEAPAEVAAEAKAA
>B648276633_648324418
MAVVTMRELLDAGVHFGHQTRRWNPKMRRFIFTDRNGIYIIDLQQTLTYIDEAYEFVKETVAHGGTILFVGTKKQAQEPVQEEADRVGMPYVNHRWLGGMLTNFQTVSKRLARMKELQAMDAAEDGYAGRGKKEILMLNRERTKLERVLGGISDMTKTPSALWIVDTNKEHIAVAEAEKLRIPVVAILDTNCDPDTVDYPIPGNDDAIRSVKLLTHIVGEAVVAGKAGIAEVQADVEAQEADAASAPAQEA
>B646564571_646676702
MPVVSMRQLLESGVHFGHQTRRWNPKMKRFILTERNGIYVIDLRQTLDYIEKAYGFIKNTVAEGGSIMFVGTKKQAQEAIAEQAQRVGMPYVNYRWLGGMLTNFQTMFKRLQRLKELEILEQSGNAKEGRTKKELLQLMREKDKLARTLGGLRDMTKLPSAIWVVDTKKEHIAVDEARKLGIPVVAILDTNCDPDEVNFPVPGNDDAIRSAALLTRVVADAVADGRLAEWEQELSAAETEADTTVAEAEAS
>B644736331_644997085
MAVVTMRQLLESGVHFGHQTRRWNPKVRRFIFTERNGIYIVDLMQTLTYIDKAYDFVKQTVAHGGTILFVGTKKQAQESVQEQATRVGMPYVNQRWLGGMLTNLQTVSARVNRLKELEQIDFEDVASSGRTKKELLMMRREKDKLEKTLGGIRDMGKAPSALWVVDTNKEHLAVDEAQKLNIPVVAILDTNCDPDEISYPIPGNDDAIRSVTLLTRVIADAVAAGLLAEWEQELDAPAAENAPAADAAAEA
>B643692019_643875838
MAVVTMRQLLDAGVHFGHQTRRWNPKMKRYIITERNGIYIIDLQQTLTYIDSAYEFVKETVAHGGNILFVGTKKQAQEAVATEAERVGMPYVNHRWLGGMLTNFQTVHKRLGRLKELQAMDAAENGYEGRTKKEVLMLTRERQKLERVLGGISDMNKVPSAIWIVDTNKEHIAVSEAQKLNIPVVAILDTNCDPDVVDYPIPGNDDAIRSAALLTGVIASAVEDGKAQAEAKAAEGESASETTATSSDESA
>B641228504_641270746
MAVVTMRQLLESGVHFGHQTRRWNPKMKRFIFTERNGIYIIDLRQTLDYIEKAYDFVRGTVAEGGSILFVGTKKQAQEAIAEQATRVGQPYVNHRWLGGMLTNFQTVYKRLQRMKELEALGDLSGTAAGYTKKETLQLSREKEKLSRTLGGLRDMQKLPAAIWVVDTKKEHIAVDEARKLGIPVIAVLDTNCDPDEVDYPIPGNDDAIRSAELLTKVVAAAVADGRLAEWERELEEPKKSDEPKSDEQPAA
>B649989974_650312881
MAVVTMRQLLESGVHFGHQTRRWNPKMKRFILTDRSGIYILDLQQTIADIDIAYEFVKETVAHGGTLLFVGTKKQAQESIQEQATRVGMPFVNERWLGGMLTNFSTVHKRLQRLKELEQYDFEDTSASGLTKKELLMMRREKDKLAKTLGGIRDMAKTPSAIWVVDTKKEHLAIAEAQKLGIPVVAILDTNCDPDEVDYGIPGNDDAIRAVDLLTKVIADACAEGRMAEWERELLAGDAETAPAASEATDA
>B646311931_646519530
MAVVSMKQLLDSGVHFGHQTRRWNPKMKRFIFTERNGIYIIDLQQTLGYIDNAYEFVKQTVAHGGSILFVGTKRQAQEVIAEQAQRVGMPYVNQRWLGGMLTNFSTVHKRLQRLKELEDMEQTGVLVSLSKKEQLGLTREKAKLERSLGGIRDMQKVPSAVWIVDTKKEHIAVGEARKLNIPVVAILDTNCDPDEVDYKIPGNDDAIRSAALLTRVIADAVAEGLLADWERELDAAAPAEPPAVTASEIA
>B649989929_650235744
MAVISMKQLLDAGAHFGHQTRRWNPKMRRFIFTDRNGIYIIDLQQTLTYIDQAYEFVKETVAHGGTVLFVGTKKQAQEAIAEEAAKVGMPYVNQRWLGGMLTNFQTVHQRLLRLKELESMEQTGGFEGRTKKEILMLTREKNKLERTLGGMRDMSKVPSVVWVVDTNKEHIAVGEARKLNIPVVALLDTNCDPDVVDYPIPANDDAIRSVTVLTRVIASAVAEGQLAEWETEQTEGTESPAAEAPAAEVP
>B641228492_641240093
MAVVTMKQLLESGVHFGHQTKRWNPKMKRYIFTERNGIYIIDLQQTLSYIDRAYDFVKETVAHGGTVLFIGTKKQAQEAIEEQAQRVGMPFVKERWLGGMLTNFSTVYKRLQRLKELEEIELTGGTEVRTKKEQLVLTREKAKLERTLGGIRDMARVPSAVWVVDTKKEHIAVGEARKLGIPVVAILDTNCDPDEVDYPIPGNDDAIRSAALLTRVVADAVAEGRLAEWEQALVAAEEPTEAVAAVETAT
>B646564566_646818028
MAVVTMRQLLDSGAHFGHQTRRWNPKMKRFIFTDRNGIYIIDLQQTLTAIDRAYEFVKETVAHGGTILFVGTKKQAQEPIATEAARVGMPYVNQRWLGGMLTNFQTVHKRLQRLKELESMEQTGGFSGRTKKEILGLTREMNKLDRSLGGLRDMAKLPSALWVVDTNKEHIAVGEARKLGIPVVAILDTNCDPDLVDYPIPANDDAIRSAALLTRVVATAVADGLLAEWEQELLAQGAAEPAAAEPAAAE
>B644736393_645042194
MAVVTMRQMLDAGVHFGHQTRRWNPKMKRFIFTERNGIYIIDLQQTLQYVDRAFEFVKETVAHGGTILFVGTKRQAQEAIAEQATRVNMPYVNQRWLGGMLTNFQTVHKRLQRLKDLEAMETSGEFEGRTKKEVLLLTREKDKLAKTLGGIRDMAKVPSAVWIVDTKKEHIAVGEARKLNIPVVAVLDTNCDPDEVDYPVPGNDDAIRSAALLTKVIAEAVAAGRLAEWERELAAPEPAAEVAPAAEAAP
>B639633041_639741013
MAVVTMKQLLDSGAHFGHQTRRWNPKMKRFIFTDRNGIYIIDLQQTLTYIDKAYEFVKETVAHGGTVLFVGTKKQAQESIAEEATRVGMPYVNQRWLGGMLTNFSTVHKRLQRLKELEAMEQTGGFEGRTKKEILMLTREKNKLERSLGGIRDMQKVPSAVWVVDTNKEHIAVGEARKLGIPVIAILDTNCDPDVVDYPIPGNDDAIRSAALLTKVIASAVAEGRLAEWEQELTAGAASAEGAAAPESST
>B645951800_645977829
MAVVTMKQLLDSGVHFGHQTRRWNPKMKRYIFTERNGIYIIDLQQTLTYIDRAYEFIKETVAHGGTIMFVGTKKQAQEAIANEAARVGMPYVNQRWLGGMLTNFQTVHKRLLRLKELEAQEQTGGFAGLTKREILTLTREKDKLEKTLGGIRDMAKVPSAVWIVDTKKEHIAVGEARKLNIPVVAILDTNCDPDEVDYPIPGNDDAIRSAALLTKVVAEAAAAGRLAEWEKELETAAETAAATETAETAE
>B647000310_647010431
MAVVTMKQLLDSGVHFGHQTRRWNPKMKRYILTERNGIYIIDLQQTLSYIDGAYDFVKQTVAHGGTILFVGTKKQAQEAIAEQALRVGMPFVNQRWLGGMLTNFQTVHKRLQRLKELETMEQTGGFEGRTKKEILMLTREKDKLEKTLGGIRDMSKVPSAVWIVDTKKEHIAVGEARKLGIPVVAILDTNCDPDEVDYPIPGNDDAIRSAALLTRVVADGVADGRAAEGEEKPAGGESGEAEAAAPSEQP
>B651053061_651156822
MAVVTMKQLLDSGVHFGHQTRRWNPKMKRYILTERNGIYIIDLQQTLSYIDRAYEFVRETVAHGGTIMFVGTKKQAQEAIAEEAGRVNMPYVNQRWLGGMLTNFQTVHKRLQRLKELESMEQTGGFEGRTKKEILMLTREKDKLEKTLGGIRDMSKVPSAVWVVDTKKEHIAVGEARKLGIPVVSILDTNCDPDEVDFPIPGNDDAIRSAALLTKVIARAAADGRLPEWEQDLLANGSAAGANADAPNAA
>B643886015_644256588
MAIVTMRQLLESGVHFGHQTRRWNPKMKRFILTERNGIYVIDLVKTVEGINTAYDFVKETVARGGNILFVGTKKQAQAAVAEQAQRVGMPYVNQRWLGGMLTNFSTVRARLDRMKELEQIDFDDVAGSGRTKKELLMMRREKDKLTKTLGGIRDMAKLPAAIWVVDTKKEHLAIAEARKLNIPVIAILDTNCDPDEVTYGIPGNDDAIRAVTLLTRVVADAAAEGRRARTGEEVEAGTTAEAAPAAEAGTE
>B643886017_644254148
MALVTMRQLLESGVHFGHQTRRWNPKMKRFILTERNNIYIIDLHQTVADIDRAYEFVKETVAHGGNILFVGTKKQAQEAIEEQAQRVGMPYVNHRWLGGMLTNFNTVYKRIQRMKELEQIDFDDVASSGRTKKELLMMRREQEKLARSLGGIRDMQKVPSALWIVDTKKEHLAIAEAKKLNIPVVAILDTNCDPDEVDYGIPGNDDAIRSVGILTRVISDAVAAGRRNRAGEAAEAEPEEAPVEAPAETEE
>B646564505_646848472
MAVVSMRQLLEAGVHFGHQTRRWNPKMKRFILTERNGIYIIDLRKTVEDINKTYEFVKETVAHGGNILFVGTKRQAQQPIREQAERVGMPYVNERWLGGMLTNFTTVASRIQRLKELEIIDFDDVAGSKFTKKELLMMRREKEKLERTLGGIRDMAKVPSAIWIVDTNKEHLAVAEAKKLNIPVVAVLDTNCDPDSVDYGIPGNDDAIRSIEILTRVVADAVAEGRMPEWEREMEAKEEAPAAEAEATTEE
>B649633084_649641190
MAVVTTRQLLESGVHFGHQTRRWNPKMKRFIFNERNGIYIIDLRQSLTYIDKAYAFVKDTVAKGGQVLFVGTKKQAQEAVVEQASRVGMPYVDQRWLGGMLTNFQTISKRIARLKELEAMDLETVQPGGFTKKELLGFSREKTKLEKSLGGIRDMAKVPQAVWIIDTNKEHLAVDEARKLHIPVVAILDTNCDPDEVDYPIPGNDDAIRSVALLTRIIADACAEGRMAEWEKELEQAGPAAATPAPEAPKP
>B651324091_651622721
MAVVTTRQLLESGVHFGHQTRRWNPKMKRFIFTERNGIYIIDLHQSLTYIDKAYAFVKETVAKGGQILFVGTKKQAQESIVEQATRVGMPYVNQRWLGGMLTNFQTISKRIARLKELEAMDFDKVSGSGLTKKELLMLSREKDKLEKDLGGIRDMPKVPQAVWVVDTKKEHLAIDEARKLKIPVVAILDTNCDPDEVDYAIPGNDDAIRSVSLLTRIIADAVAEGRMPDWERELLEGDEEPKAEAKKADEA
>B639633001_639730326
MAVVTMKELLAGGVHFGHQTRRWNPKMKRFIFTERNGIYIIDLQQSLSYIERAYEFVKDTVARGGTVLFVGTKKQAQQAIAEQATRVGMPYVNQRWLGGMLTNFSTVYKRLQRLKELELLEQNGSLFGQATKKEALMLQREKEKLERTLGGIRDMTRLPAAVWIVDTKKEHIAVDEARKLGIPVVAILDTNCDPDEVDYPIPGNDDAIRSVSLLTRVIADAVAEGRKPEPEPVPGQELRELLARQGVDADE
>B644736339_644954675
MAVVTMRQLLESGVHFGHQTRRWNPKMKRFILTERNSIYIIDLQQSLSYIDRAYEFVKQTVAHGGTVMFIGTKKQAQEAIAEQATRVGMPYVNHRWLGGMLTNFSTVYKRIQRLRELEEVDFDDVASSGMTKKELLVMRREKEKLERTLGGIRDMSRVPSAVWIVDTKKEHIAVGEARKLRIPVVAILDTNCDPDEVDYKIPGNDDAIRSVALLTRVVADAVADGLLADWERDLTAPAEAPAADEAPAAPA
>B650716058_650912940
MAVVTTRQLLESGVHFGHQTRRWNPKMKRFIFTERNGIYIIDLQQSLTYIDRAYAFVKDTVARGGQVLFVGTKKQAQEAIAEQATRVGMPYVNQRWLGGMLTNFHTVIKRIQRLKELEGMDFDDVAASGLTKKELLGLRREKEKLEKTLGGIRDMPKTPQAVWIVDTKKEHLAVDEARKLRIPVIGILDTNCDPDEVDFAVPGNDDAIRSVALLTRVIADAVADGRMPDWERELETPAAVVAAEADDETLP
>B646564520_646794355
MAVVTMRQLLESGVHFGHQTRRWNPKMKRFIFTERNGIYIVDLQQSLSYIDRAYEFVSQTVAHGGSILFVGTKKQAQEPVAEQAARVGMPYVNQRWLGGMLTNFSTVHKRLQRLKELEQIDFDDVAGSALTKKELLVLRREKDKLTKTLGGIRDMVKVPSAVWIVDTNKEHLAVDEARKLGIPVVAILDTNCDPDVVDYPIPGNDDAIRAVQLLTRVIADAVADGRLAEWERELDAEAEAAETEVAAAEGS
>B638341107_638882642
MAVVTMRQLLESGVHFGHQTRRWNPKMKRFIMTERNGIYIIDLQQSVTYINNAYEFVRETVAHGGSILFVGTKKQAQEPIAEQATRVGMPYVNHRWLGGMLTNFQTISKRLTRLVELDEIDFEDVAGSGRTKKELLLLKRERDKLDKTLGGIRGMAKVPSAVWIVDTKKEHLAVDEARKLGLPVIAILDTNCDPDEVDYKIPGNDDAIRSVTLLTRVIADAVAEGRLPEWERELGATAEAAAEVTEAAPVE
>B649633057_649830326
MAVVTMRQLLESGVHFGHQTRRWNPKMKRFIMTERNGIYIIDLQQSLTYINNAYEFVKETVAHGGTILFVGTKKQAQEPVAEQATRVGMPYVNHRWLGGMLTNFQTISKRLTRLKELEELNFDDVAGSGYTKKELLILKREKDKLEKTLGGIRTMSKVPSAVWIVDTKKEHLAVDEARKLGLPVIAILDTNCDPDEVDYKIPGNDDAIRSVALLTRVIADAVAEGRLAEWERELAAPEEAAAEAVEAPAES
>B640753031_640825077
MAVVTMRQLLESGVHFGHQTRRWNPKMKRFLFTERNGIYIIDLQQSLSFIDRAYDFVKETVAHGGSIMFIGTKKQAQESIAEQARRVGMPFVNQRWLGGMLTNFQTVNKRIARMRELEQVDFDDVAGSGLTKKELLVLRREYDKLTKTLGGIREMTKVPSAVWIVDTNKEHLAVDEAKKLNIPVVAILDSNCDPDDVDYRIPGNDDAIRSVTLLTRVIADAVAEGKLAAWEQDLLAGDAAEGQPAEAAAEA
>B649989903_650329029
MAVVTMRQLLESGVHFGHQTRRWNPKMKRFILTERNGIYIIDLQQTIADIDIAFDFVKQTVAHGGTILFVGTKKQAQEAVAEQAQRVGMPYVNHRWLGGMLTNFSTVSRRLQRLKELEQIDFEDVAASGHTKKELLMMSREKDKLARTLGGIRDMAKVPSAVWIVDPKKEHLAVSEARKLNIPIVAILDTNADPDEVDYRIPGNDDAIRAVALLTRVVADAVAEGRLAEWERELEVKAAAAAQAAEESAPK
>B643692008_643866603
MAVVTMRQLLESGVHFGHQTRRWNPKMKRFIFTERNGIYIIDLQQSLTDIDRAFSFVKDTVAHGGSILFVGTKKQAQEAVAEQASRVGMPYVNQRWLGGMLTNFQTVSKRLSRLKELEEIDFDDVAASGRTKKELLMMRREKDKLERTLGGIREMAKVPSAVWIVDTKKEHLAVAEARKLNIPVVAILDTNCDPDEVDYPIPGNDDAIRAVGLLTRVIADAVAEGTLAEWERELPAEVEAESATPAEAEAE
>B644736380_644991397
MAVVTMRQLLESGVHFGHQTRRWNPKMKRFIMTERNGIYIIDLQQSLTYLNEAHEFVKQTVAHGGSVLFVGTKKQAQETIAEQATRVGMPYVNHRWLGGMLTNFQTVHKRLERLKELETIDFEDVANSGRTKKELLVLKRELDKLDRTLGGIRDMSRTPSAVWVVDTKKEHLAVTEARKLRIPVIAILDTNCDPDEVDYAVPGNDDAIRSVSLLTRIIADAAAEGRMAEWERELEAAAPTEQADTPAAATE
>B642555133_642591014
MPVVTMRQMLDNGVHFGHQTRRWNPKMKRFIFTERNGIYIIDLQQSLGFIDKAYEAVKATVAHGGTILFVGTKKQAQEAIAEQATRVGMPYVNHRWLGGMLTNFQTVSKRIDRMKELEEVDFDDVAGSQYTKKELLLLRREKEKLERTLGGIRNLTKTPSLIWIVDTKKEHLAVDEAQKLGVPIVAILDTNCDPDEVAFPIPGNDDSIRSVSLLTRVVADAVAEGRMAEWERELLEQHAEQSAPAAEAPAE
>B647000274_647280302
MPVVTMRQLLDSGVHFGHQTRRWNPKMKRFIFTERNGIYIIDLQQSLSYIDRAYEFVKETVAHGGTILFVGTKKQAQEAIAEQAGRVGMPYVNHRWLGGMLTNFSTVSKRVQRMKELEEIDFEDVAGSQFTKKELLLLNRELEKLQANLGGIRNMSKTPSAVWVVDTKKEHLAVDEAQKLGIPVVAILDTNCDPDEVAYPIPGNDDAIRSVNLLTRVVADAVAEGRMAEWERELAAEAEQAEAPAAEAAPQ
>B646311958_646453413
TPVVTMRQLLESGVHFGHQTRRWNPKMKRFIFTERNGIYIIDLQKSLAFIDRAYDFVKETVAHGGTIMFIGTKKQAQEAIAEQAARVGMPYVNQRWLGGMLTNFSTVHKRLQRLKELEELDFDNVAASGLTKKELLMRRREKEKLERTLGGIRDMSRVPSAVWVVDTKKEHIGISEARKLNIPVVAILDTNCDPDEVDYPIPGNDDAIRAVGLLTRVVADAVAAGRLAEWEQELEAAPEVEAAPVAENDAE
>B646311963_646421097
SPVVTMRQLLESGVHFGHQTRRWNPKMKRFIFTERNGIYIIDLQQSLSYIDRAYEFIKETVAHGGTILFVGTKKQAQEAIAEQAQRVGMPYVNQRWLGGMLTNFSTVHKRLTRLKELEEINYDDVAGSGMTKKELLGLKREKDKLARTLGGIRDMNKVPSAIWIVDTKKEHIAVNEAKKLGIPVVAILDTNCDPDEVDYPIPGNDDAIRSVSLLTRVVADAVADGRLAEWERELGKEKQSAEAAPQAEGSS
>B646564581_646809568
APVVTMRQLLESGVHFGHQTRRWNPKMKRFIFTERNGIYIIDLQKSLSYIDRAYEFVKETVAHGGTILFIGTKKQAQEAIAEQASRVGMPYVNQRWLGGMLTNFSTVHKRLQRLKELEEMDFDNVAGSGLTKKELLMRRREKEKLERTLGGIRDMTRVPSAVWVVDTKKEQIAVNEARKLGIPVVAILDTNCDPDEVDYPIPGNDDAIRSVSLLTRVIADAVADGRLAEWERELGEAPGEQPAEAPAAEQG
>B647533234_648006807
MAVVTMRELLESGVHFGHQTRRWNPKMKRFIFTERNGIYIIDLLQSLSYIDRAYEFVKETVAHGGTVMFVGTKKQAQEAIAEQATRVGMPYVNQRWLGGMLTNFSTVYKRLQRLKELEQIDFEDVAASGLTKKELLVLSREKAKLEKTLGGIREMQKVPSAVWIVDTKKEHIAVGEARKLNIPVVAILDTNCDPDEVDYKIPGNDDAIRSVTLLTRVIADAVAEGRLAEWERDLEAEVDAEAVEVPAAEAA
>B638341022_638485354
MAVVTIRQLLDSGVHFGHQTRRWNPKMKRFIFTERNGIYIIDLQKSLGYIDTAFEFVKETVTHGGSILFVGTKKQAQESIAEQAKRVGQPYVNQRWLGGMLTNFQTISLRLRRLKELEEIDFDDVAGSSHTKKELLILRREKDKLEKTLGGIRDMQRTPSAVWIVDTKKEHLAVDEARKLGIPVIAILDTNCDPDDVNYPIPGNDDAIRSVSLLTRVIADAVAEGLMPEWERELAAPAEEAAAPAAEATEE
>B645951844_646094080
MAVVTMRQLLESGVHFGHQTRRWNPKMKRFIFTERNGIYIIDLQQSLAYIDAGYEFVKTTVARGGTILFVGTKRQAQEPIEEQAKRVGMPYVNQRWLGGMLTNFQTMHQRLQRMKELETVDFDDVAGSNRTKKELLQMRREYAKLSRTLGGIREMGRTPSAVWIVDTKKEHLAVDEAKKLGIPIIAILDTNCDPDDVDFPIPGNDDAIRSVSLLTRVIADAVAEGLGAKTGDEVAGEE
>B651324077_651401777
MAVVTMRQLLESGVHFGHQTRRWNPKMKRFILTDRNGIYIIDLQQSLAYIDRSYAFIKETVAKGGTIMFVGTKKQAQEAIAEQATRVGMPYVNQRWLGGMLTNFQTVHQRINRLKELDEVNFDDVAGSGRTKKELLQMKRERDKLEKTLGGIREMGRTPSAVWIVDTKKEHLAVEEARKLRIPIVGILDTNCDPDEVDFPIPGNDDAIRAVGLLTRVVADAVAEGRLAEWERELAAEEAAEETPAETPEAP
>B637000248_638036190
TQSIGIRELLEAGVHFGHQAKRWNPKMKRYIFAERAGVHIIDLDQTLDLLERALNFIRGVAEAGQDVLFVGTKKQAQITIAEQAIRCGQPYVAERYIGGLLTNFRTIRPRIEYFKQLSREVEETPEEERSGKEWFARLREYQKLRRNFAGITEMERLPGAVYVVDPKREELLVREANRLRIPVVALTDTNCDPDVIDYVIPGNDDAIRSISLITRLIADAVIEGRVPAGGEEQAGEPEQAASQAAPVGEG
>B641228488_641230066
MSYISMKQLLEAGVHFGHETKRWNPKFKRFIFAERNGIFIIDLQKTLKQIDRSFDYIKDLAERGGVILFVGTKKQAQEIVELEARRTGMPYVTSRWLGGMLTNFRTIRTRIDRLNELDDMFESGRVNDRPKAERIELAAERERLLRFVGGIRKMTRLPDAIFVVDPTKEVIAVQEANKLGIPVIALADTDSDPDVIDYIVPGNDDAIRSIQLITHRIGDLIVEARERVSPDNADIEAAEDGEEVDNAQLT
>B646564586_646858204
MSYLGMKQLLEAGVHFGHETKRWNPKFKRYIFAERNGIFIIDLQKTLQESDKAFDYLKDTAARGGTILFVGTKKQAQEILAAEARRCGMPYLNERWLGGTLTNFKTIRSRVERLKELERMFEDESILRYSKKEQIDLGKELQRLQRYLGGIKDMTRLPDVLFVIDPTKEAIAVREANKLRIPVVALADTDSDPDVLDYIVPGNDDAIRSIQLVTARLADTIVEVRSAESAGETERETAQRGSESAATGDA
>B649633077_649790379
ACNISIKELLEAGVHFGHETKRWNPKMKRFIYAERNGIFIIDLQKTLVQMQAACGYVEDLAARGGVILYVGTKKQAQEIVQIEADRVGMPYVNQRWLGGMLTNFKTISARVKRLEELEQLFDSEDINERPKKEQVRLQHELDRLRKYLGGFRRLSRLPDALYVVDPTKEAIAVAEARKLGIPIVALADTDSDPDLIDHIIPGNDDAIRSIQLVTSRLTDVVIEARTAEAEAEAAEAPAASETETEE
>B645058872_645187766
PLNITVKELLEAGVHFGHERKRWNPKFGRYIYAERNGIHIIDLQKTMVELERTFRFLEDLAMRGGTVLFVGTKKQAQDIVRMEADRAGMPYVNQRWLGGMLTNFKTIAQRVNRLEELENLFASEDINQRPKKEQVRLKHELERLQKYLSGFRRLKRLPDAIFVVDPTKEAIAVREARKLFIPVIALADTDSDPDLVDYIIPGNDDAIRSIQLILSRAADLIIEARSPSYALVEEAERQSRGLSDEGLEDE
>B646564546_646843593
AFNINIKELLEAGVHFGHETKRWNPKMKRYIYAERNGIFIIDLQKTMVEIERTFKYVQDLAMRGGTILYVGTKKQAQEIVQQEADRAGMPYVNQRWLGGMLTNFRTITAQVNRLQELENLFASEEINERVKTEQVRLKHEMDRLQKNLGGFRKLKRLPDALFVIDPTKEAIAVKEARKLGIPVVALADTDSDPDLCDYIIPGNDDAIRSIQLIVTRLTDLIVETRGAATPIRATAPTELEESQAEEANA
>B643692024_643774374
MSTPSLEQLLAAGVHFGHQTRRWNPKMRRFIFAERNGIHIIDLQKTLRQIELAQKLVREVVLRGENVLFVCTKRQLAAIVRNEAERCGAMFVTERWLGGMLTNYQTVKKQVKKLKELEAGSEEGGGFTNYTKKEQLLMSRQRDKLSKYLSGIKSMHRLPGLLFIIDSKKERIAVSEANKLGVPIVAIVDTNADPDLITVPIAGNDDAIRSVELIAKVVADTIDEARGGGNSGGGRAKPSDSPAGDDSAPAP
>B650377909_650610032
SNELKIQDLLSAGAHFGHQTHKWNPKMKKYVFGERNGIYIVDLGKTIPAAKKAYDFLKKVSAEGKPVLFVGTKRQASETVRNAAISCGANHVTYRWLGGMLTNYKTITLSVDKLRKVEKMKETGDFGLLTKKERSKIEKDVIKLEKNLGGIKDMRKIPGALFVVDPNAERIAVQEANVLGIPVVAITDTNCSPDGIDYVVPGNDDAIKSVSLFADYFASAVNEGLQAKKTGKLSKDAEIISKYENDIDLK
>B646311917_646504134
NGQAGLKELLENGVHFGHQTRRWNPKMRRFIHGERAGIYIIDLLKTQELLTEAQEFASAVAHRGGTVLFVGTKKQARDGIKEVAEAAGMPYVNHRWLGGLLTNFGTITNRIRRLHDLERYEREGQLDLLPTRERLAARADLLKLQANLGGVKNMARIPDAMFVIDLKVEAIAVKEARRLRIPIIGLVDTNCDPDEVDFVIPGNDDAMKACLTVTRALGRVIGEGRAKREAEDQAEQAQAQAAQQQAAQQA
>B642979360_643184886
MSIVSMKKMLENGVHFGHQTRRWNPKMKPFIYTSRNGVYIVDLNQTQAQIEAAYNELKAISERGGKVLFVGTKKQAAEVVEEQALRSGSFYVNKRWLGGLLTNFRTIQKRIKRLVEIEEMEASGKIEVYTKKEQANLRKEKAKLEGSLGGIKEMKKLPDALVVIDPKEEHNAIAEAKKLGIPVFAMLDTNCDPEDADFAIASNDDAVRSIKLVTTILADAIVDAKAQIAENERERRKEDVKPAAKAEEAK
>B643886103_644161242
MRKMLESGVHFGHQTRRWDPKMKPYIYTAKNGVYIIDLAKTQQKLDEAYEAMKAIAEKGGKVLFVGTKKQAQSVVLDEALRSGSFYVNQRWLGGILTNYRTIQKRIKRLLEIEEMEASGSINVYPKKEVAQIRKEAARLENFLGGIKEMKKLPDAIFVVDPKEEHNAVAEAKKLNIPVFAMVDTNCNPEEVDFPIPSNDDAIRSVKLIIGVLADAIVETKEQQAEENEERRPENAEAAKAAEAAP
>B649989921_650274423
MSVVTMRKLLESGVHFGHQTRRWNPKMKPNIYASRNGVYIINLEKTLEQLDTAYAAMKDIAEKGGKVLFVGTKKQAQAVVVEEALRSGSFFVNQRWLGGLLTNYRTIQKRVKRLVEIEEMEANGTLDLYPKKEIAQVKKQKARLENFLGGIKEMKKLPNAIFVIDPKEEHNAVAEAKKLGIPVFAMVDTNCDPETVDYPIASNDDAIRSVKLITTLMADAIVEAKINVEEQIARRNRNAKAPYQRRENVR
>B637000030_637484207
MAQVTMKEMLDAGVHFGHQTQRWNPKMKPYVYTARGGIHIIDLQKTVVRANKAAEFVKEIAANGGRLIFVGTKKQAIEPIQEAAAKCGQYYVTKRWLGGMMTNFETIKSSIDRLRKIDTMKEKGEFNYLTKKERAKLEKEYLRLTDFLAGIRDMKEMPSAMFVVDLPKEHIAVAEAKRLGIPVVAIADTNSDPESVDFAIPGNDDAIRSIKLFSNLVADAYLEGAKEEAPKRRAGPAAEEVEIQAELEQG
>B649633030_649660886
MGVVAIKELLEAGVHFGHQTNRWNPKMKRFLFGERNGVYIIDLQQTVERMELAYAFARDTVAAGDSVLFVGTKRQAAEILEEEAKRANQFYINQRWLGGMLTNFQTIRRSIDKMKKMETTLADPTHQGHTKKELGQMQKEVVKLQKNLSGIRNMRALPGAVFILDTRIEHIAILEASRLEIPVIAIVDSNCDPDHIQYPIPGNDDAIRSIKLIISRIADACLEGTQQEETEFSAPAGGGAKPATNLAGV
>B637000121_637459222
MSVVSLPQMLEAGVHFGHQTRRWNPKMRRYIFTDRNGIHIIDLTQTAHLLDEAYSYLREASDQGKKILFVGTKRQAAPVIAQEAKRCGMFWVNQRWLGGMLTNWDTIRTSVDQLKELETMEANGTLDLLPKKEASVTRKKLERLTKYLGGLKNMRRKPDILLVVDQRREQNAVMEARRLNIPIVSLLDTNCDPDLTDVGIPANDDAIRSIRLIVGKLADAIYEGRLEDFSEEEPVPAVAAPAEAESEDKG
>B649990022_650128858
MAVVTLAEMMEAGAHFGHQTRRWNPKMSRYIYCARNGVHIIDLVQTAVCMNNAYKWVRSAARSGKRFLFVGTKKQASEVIAIEATRCGAAYVNQRWLGGMLTNWTTMRARIDRLKDLERMESSGAIAMRPKKEAAVLRRELERLQKYLGGLKNMRRLPDVVVLVDQRRETNAVLEARKLDIPLVSMLDTNCDPDLCDVPIPCNDDAVRSVQLVLGRLADAINEGRNDQRGGYDDEEG
>B637000312_637875934
MSVVSLPQLLEAGVHFGHKASRWNPKMRPYIFTERNGIHIIDLVQTARYLNEAYEYVRDAADRGWRFLFVGTKRQAAGIIAQEARRCGSYYVNQRWLGGMLTNWATIKTRIDRLKEIEEMESSGLLDRLPKQEASRLRRELARLEKYLGGIKTMRKLPDAVIIVDQRREANAVQECIKLNIPIISLLDTNCDPDLSDIFIPSNDDAIRAIKLIVGKLADAIYEGREDEYDYEGAMDLDDDILEDMEDEEE
>B647533236_647577465
MPVVSLSDLLESGVHFGHQTRRWNPKMDEYIFTSRNGVHIIDLVQTATLLEEAYQYVLKSAESGKSFLFVGTKRQAAGIVAQEASRCGSYYVNQRWLGGMLTNWSTIKTRVDRLKDLERMEQSGALAMRPKKEGSMLRRELDKLQKYLGGIKTMRRIPDAVIIVDVRREYNAVQECQKLGLPIISLLDTNCDPDVVDVPIPGNDDAIRAIKLVIGRLADAIYEGSSGTASAHAADIYEGEELNANAADEA
>B637000320_637314315
MAVLSLAQMLEAGVHFGHQARRWNPRMAPYIFTVRNGVHIIDLVQTAQLVEEAYNYIRNAAEKGKRFLFIGTKRQAAGIVEQEALRCGSYYVNQRWLGGMLTNWTTIKTRVDRLKELESMEESGLIDLRPKQEASALRRELARLQKYLGGIKQMRRLPDIAIIVDVKREYNAVAECHKLGIPIVALLDTNCDPTQVDIPIPANDDAIRSIKLIVGKLADAIYEGRLEEPEADLADEDDAEALDIPDDSDA
>B639857035_640016794
MPVISLAEMLESGVHFGHQTRRWNPKMAPYIYTERNGVHIIDLLQTAQLMEEAYEYIRSSSEQGKKFLFVGTKRQAAGIIAQEAQRCGGYYVNQRWLGGMLTNWTTIKTRVDRLKELEYRQESGQLDYLPKKEASMLRRELEKLQKYLGGIKLMRRIPDAVVMIDQRREHNAVMECRKLGIPIIAMLDTNCDPDLADIHIPANDDAIRAIKLIVGKFADAIYEGRAEEFDEDYEGAEESSNEAEKTDEKS
>B641228474_641252515
MPVISLAQMLESGVHFGHQARRWNPKMDPYIFTERNGVHIIDLVQTAQLMDEAYHYVRSASESGKKFLFVGTKRQAAGIIAQEAARCGGYYVNQRWLGGMLTNWTTIKTRIERLKDLERRYESGIFDLLPKQEASMLRRELDKLQKYLGGLKQMHKIPDVVVIIDIRREYNAVQECQKLGLPIVSLLDTNCDPDWVDIPIPANDDAIRSIKLIIGKLADAIYEGRTPEPVAEVEAAPEAAPEEAPAEDAA
>B647533184_647569584
MPVVSLAQMMEAGVHFGHQTRRWNPRMDQYIYTARNGVHIIDLVQTAQLMEEAYSYMRTATEQGKRCLFVGTKRQAAGIIAQEASRCGAYYVNQRWLGGMLTNWETIKGRVERLKELERREESGALDLLPKKEAAVLRRELGKLQKYLGGIKMMRRIPDIVVIIDQRREYNAIKECEKLSIPVVSMLDTNCDPDVVDIPIPANDDAIRSIKLIIGKLADAIYEGRDMDSFESDEESEEESQNSAEESQNS
>B641522640_641538504
MPVVSLAELLESGVHFGHQTRRWNPKMSQYIYTARNGVHIIDLVQTAQLIEEAYEFVRGEADRGKRFLFIGTKRQAAAIIKQEALRSGSHFVNQRWLGGMLTNWETIRGRVERLKELEELENSGALDKRPKKEASVLRRELGKLEKYLGGIKTMRRLPDLVVVVDQRREYNAIQECQKLGIPIISLLDTNCDPDLVDVPIPANDDAIRSVKLILGKISDAIIEGREYEEDYDNETEYEGDYSQYAAEFAS
>B643348533_643479420
MSVVSLNELLESGVHFGHQTRRWNPKMSPYIYTARNGVHIIDLVQTAELMEEAYDYMRKASDQGKKFLFVGTKRQAAGIIAQEALRCGSNYVNQRWLGGMLTNWETIRTRAERLKELEEMEESGALARRPKKEAAVLRREMYKLQKYLGGIKTMRRIPDVVIIIDLKREYNAVQECQKLGIPIVALLDTNCDPDYVDVPIPANDDAIRSIKLIIGKLADAIYEGRSDEDYEEFDESLQQDWASKYSSDDE
>B641522654_641611969
MPVVSLAELLESGVHFGHQTRRWNPRMAPYIYTSRNGVHIIDLVQTAQLVEQAYTYMKEASENGKHVLFVGTKRQAAGIIAQEAKRCGAFYINQRWLGGMLTNWETIKTRVERLKELEALEESGNLARRPKKEASMLRRELDKLQKYLGGIKNMRKIPDIVVIIDQRREHNAIQECQKLGIPIVSLLDTNCDPQTVDLPIPANDDAIRSIKLIVGKLADAIYAGRPVDDNGDYGDFDEAIDEYADETDAS
>B643348535_643475618
MPVVSLAELLESGVHFGHQTRRWNPKMSPYIYTARNGVHIIDLVQTAQLMENAYEYVRKSSEQGKRFLFIGTKRQAAGIIAQEASRCGANYVNQRWLGGMLTNWETIKGRVERLKELESMEENGAISRRPKKEAAVLRRELGKLDKYLGGIKTMRKLPDVVVIVDQRREYNAISECQKLGIPIISMLDTNCDPDFADIPIPANDDAIRSIKLILGKLADAIYEGRSEQDYEDFDESIEEYEEQDLEVDAS
>B637000308_637800980
MAIISLAEMMESGVHFGHQTRRWNPRMAPYIYTARNGVHIIDLVKTAQCVETAYRWVRTNAEQGKRFLFVGTKRQAAGIIAEEATRCGSYYINQRWLGGMLTNWATIKGRVDRLKELERMEETGALALRPKKEAAVLRRELERLQKYLGGIKNMRRLPDAVVIIDQKREYNAVQECQKLGIPIVAMLDTNCDPDVVDVPIPGNDDAIRSVKLIVSKLADAIYEARAAPVAEEYDYDGAEDEYEDDADEA
>B648276706_648856980
MSVVSLAQMLESGVHFGHQTRRWNPKMSPYIFTERNGVHIIDLVQTAQLMEDAYEYMREASEKGKKFLFVGTKRQAAGIVAQEAHRCGAYYVNQRWLGGMLTNWTTIKSRVERLKDLERREETGALDLLPKKEASTLRRELAKLQKYLGGIKSMRKIPDAVVLVDQRREYNAVLECQKLGIPIVSLLDTNCDPDLVDIPIPANDDAIRSIKLIVGKLADAIYEGRVEDYYEEYEGGELDIPDSEADEDAE
>B637000329_638106383
MPVVSLAQLLESGVHFGHQTRRWNPRMSQYIFTERNGVHIIDLVQTAQLMDEAYNYIRTASEQGKKFLFVGTKRQAAGIIAQEATRCGGYYINQRWLGGMLTNWTTIKTRVERLKDLERREESKALDLLPKKEASVLRREMAKLQKYLGGIKNMRRLPDGVIMVDQRREYNAVQECQKLNIPIVSLLDTNCDPTQVDIPIPANDDAIRSIKLIVGKLADAIYEGRYEDYYEDYEEYEDLDSANEEESLED
>B642555144_642604491
MPVVSLAQMMESGVHFGHQTRRWNPKMSPYIYTSRNGVHIIDLVQTAQLMDNAYNYMRSHAEQGKKFLFVGTKRQAAGIIAQEASRCGSHYINQRWLGGMLTNWATIKTRVDRLKDLERREETGALDLLPKKEASMLRREMTKLQKYLGGIKTMRKVPDIVVIVDQRREYNAVQECQKLNIPIVSMLDTNCDPDVVDIPIPANDDAIRSIKLIVGKLADAIYEGRQLDAEDDYEDYDTEYTDAVIPDEET
>B642555127_642611119
MSNVSMKAMLEAGVHFGHQTSRWNPKMGQYIFGERNGVHILDLQKTAKELKKATAFIKEEAKKGARFLFVGTKKQAQEAIKSEAERCGAYVISEKWLGGTLTNFQTVKKSVERLNELEKWEREGVFKAISKKEASRLGKEMVRLQTLLGGIREMKSLPDVVFVIDPVDTQGAVKEAVILNIPVVAVCDTNADPDNIDYPIPGNDDAARSIKLFCAAVADSIIEGRPAEKTVEEGEEIEEKLHGREEKKAK
>B642555115_642561659
MSVVTMKQLLEAGVHFGHQTFKWNPKMKKYIFIKRNGIHIIDLKQTVDAINEAYQFMKEVASKGEYILFVGTKKQAQAAIKEAAEKAGVFYVNQRWYGGMLTNMATIRQSIEKMKYYEEIVADGTINGYTKLEQQKMKRMHDKIEFSLGGIREMDALPGCVFIVDTEYEKIAVHEARILNIPIVAMVDTNCDPDLIDYVIPSNDDATRAIHLISDIMANAVIEGKESTEEETTETTAEKVEFDVPELAET
>B640963030_641163719
QRIITVRQLLEAGVHFGHRTERWNPKMRTYIFGARNGVHIIDLQQTATLMRRAYAYIRSVAAEGQPILFVGTKRQAQDVLISEAQRCGQFFVVARWLGGTLTNWKTIRQSVDKLRHIEKMSEDGTYEKLTKKEVLQFERSRAKLERNLGGIKDMPKLPGAIFVIDPNREHIAVSEANRLGVPVVALADTNADPSKIQYIIPGNDDAIRSIKLITSRIADAAAEGNDHGDGDNAPAPIRRTQLPTPEAAAT
>B643348518_643356265
MAVITMKSLLEAGVHFGHQVKRLDPRMKRFIFSERNEIHILDLQKTLQGIKDSYELVQSVIKNGKKVLFVGTKKQASEIIEQEAKRSEMPYVNNRWLGGMLSNFNTIKKSVQKLKKLEKMEVDGTFEMISKKEVSQINREKLKLAKNLTGIKDMEELPGAIFIIDPKREQIVINEARKLGIPIIAVVDTNCNPDVIDCPIPGNDDAIRSVALFTKIISDAILESDGIQIVENLNEEDLMSEIEVKNERKE
>B648028053_648174170
MAVVTMKNLLESGVHFGHQKRRWDPRMKKYIFAERNGIHIIDLQKTIQAIKEAYEVVRKTVLSGKSVLFVGTKRQAQAAIQREAERCGMFYVNHRWLGGTLTNFETIKKSILRLKKLEKMEVDGTFATMSKKEVSRLMKEKARLQRNLGGIKEMKELPGVVFIIDTKHEAIAVAEAKKLGIPIIGVVDTNCNPEIIDHPIPGNDDAIRAINLFSKIIADAVIEAKEEEIAELDEEEEEEEKATEQITEL
>B650377973_650509923
MSVVTMKSLLESGVHFGHQTKRWNPKMARFIFSQRNGIHIIDLQKTSACIVEAYDAVRAVVKQGKTVLFVGTKKQAQQAIEAEAKRCGMPYVNNRWLGGMLTNFSTIKKSIATLKKIEKMEIDGTFDSLTKKEVSLLTKQKIKLEKNLGGIKDMKDLPGALFIIDTKKEAIAVTEAKRLGIPVIAVVDTNCDPSDITYPIPGNDDAIRAISLFVEIIANAVVDADNDDVSKKDEEEEEEKSVEKKDEEEG
>B648028052_648109782
MSVVSMKSLLESGVHFGHQTKRWDPRMKKYIFAERNGIHIIDLQKTIVKIKEAYDMVREQVKEGRSILFVGTKKQAQQAIESEAKRCGMFYVNNRWLGGMLTNFTTIKKSIHRLKKIEKMEVDGTFESLTKKEIAKLNKERSRLEKNLGGIKEMKDLPGAIFIIDTRKESIAVAEARRMGIPIIAVVDTNCNPDVVDFPIPGNDDAIRAITLFTKVISDAVIDADAEETEEDDVAAEEVEESAEEKEDDE
>B637000327_637161238
MAVVTMKNLLESGVHFGHQVKRWDPRMKKYIFSERNGIHIIDLQKTIVAIREAYEAVRKTTSEGKSVLFVGTKKQAQQTIQKEAERCGMFYINNRWLGGMLTNFSTIKKSLARLKKIEKMEVDGTFDNLTKKEIASLQKEKSKLEKNLGGIKEMKDLPGILFIIDTRKEEIAIREARSLGIPIIAVVDTNCNPEGIDYPIPGNDDAIRAISLFTGVIANAVIEADEDEESGDSGVDPPKDEASGDDEDEE
>B650716100_650841100
MAVVTMKSLLESGVHFGHQVKRWDPRMKKYIFAERNGIHIIDLQKTIVSIKEAYEAVRKVTVAGKSVLFVGTKKQAQQAIAKEAERCGMYYVNNRWLGGMLTNFSTIKKSLLRLKKLEKMEIDGTFENLTKKEIASIQKEKSKLEKNLGGIKEMKDLPGIIFIIDTHKEQIAVAEARRMGIPIVAVVDTNCNPEGIDYPIPGNDDAIRAISLFTQVIANAVIDADLQDDEDEVTTDATPTEPKEEDEEAS
>B642555132_642751086
MSVSMKDLLEAGVHFGHSKGRWNPKMAPYLYGVRNNIHIIDLGKTVLYLEEAYNFVSDAVSKGAEMLFVGTKKQAKDVVMEEAQRCESFYVNERWVGGLLTNFKTVRKSIAKLRQLERMEKEGVFEVLPKKEVVTMKREMQRLQKLYKGIIDMDRIPDIIWVVDTNREHIAVTEARRLGVKVVAIADSNCDPDEIDYLIPGNDDAIKSIKLLTSRIADAVIDGKSETSKRKVAEEESEKYEDIDKDSVD
>B646564582_646639725
MAVVSMRELLEAGVHFGHTKSRWNPKMAPFLYGVRHDIHIIDLNKTLVYLEQAYHFVADSVARGAEVLFVGTKKQAKDVIKEEAERAGVHYINERWVGGLLTNFRTVRKSILKLKTLERMEAEGVFDVLPKKEVRALKRKMERLRKLYGGIVNMTRLPDIIWVVDTVREHIAVQEARKLGITVVAILDSNCDPDLVDYPVPGNDDAIKSIKLLTSKIADAIIEGKLGEEAATMEEEESEKYEYIDKGAEE
>B637000010_637020786
MPVVSMKELLEAGVHFGHSKSRWNPKMAPYIYGVRHGIHIIDLNKTIVMLEDAYHFVSDVIAQGGEILFVGTKKQAKDIIKEEAERCGAFYVNERWVGGLLTNFQTVRKSIMKLQTLERMEEDGIFDVLPKKEVRNLRRKMEKLRKLYNGIRDMKKLPDVIWIVDTVREKIAVSEARKLGIPIVAIADSNCDPTVIDYTIPGNDDAIKSIKLLTSKIADAVLEGKRRESAEEVTERESEKYAELDKDSTE
>B641380441_641443342
MKELLEAGVHFGHSKSRWNPKMAPYLYGVKNGIHIIDLNRTLVLLEEAYNFVSDSVAQGADIVFVGTKRQAKEIIREEAERCGAYYVNERWVGGLLTNFQTVRRSIQKLNKLERMEAEGVFDVLPKKEVRRLRRQMEKMRKLYGGIREMTKLPDLMWVVDTIRESIAIQEAKKLGIPVVAIADSNCDPDVIDYIIPGNDDAIKSIKLLTSKIADAVEEGRVEARKERKEEHESEKYEEIDKDMVD
>B637000089_637119943
MPTTNIKELLEAGAHFGHQTSRWHPRMKKYIFTKRNGIHIIDLEKTVVMLDKACNYINQVVSEGGKVLFVGTKKQAQEILAEEAKRCGMYFINQRWTGGILTNFHSIQSRIDYLVRLEDQQARGDFNRLPKKEAQKLAEEIARLNRTMGGFKEMTRLPDVIFVVDPTKEKIAMAEAKRMGVPLVAMVDTNCNPDEVDYPIPSNDDAMRAIKLICSKMADSVIEAQNALKVTEVETTGEAQAE
>B646311933_646389987
SNPISLRALLEAGVHFGHNTGRWNPKMRPYIFGARNGIHIVDLQQTVTLFRQAFQAIIDVCARGEKVLFVGTKKQAADVIRDEAARADQFHVTDRWLGGTLTNFKTVKQSLDRLARLEKLEEDGTLYQLSKKEQIFIRREQDKLMKSLGGIKSMTKLPGMMFVIDPGKEHIAVAEARKLEIPVVAITDTNCDPDVVDFVIPGNDDAIRAIRLFASRIADAAVIGRRSKEQPEPQEQVATGGSQLTPEASA
>B649633005_649906848
ATVISMKALLESGVHFGHRTNKWNPHMRPYIFTERNGIHIIDLQQTVKALNTAYNLVRDTVANGGTVLFVGTKRQAQETVREEAERCGMPYVVERWMGGILTNWITFYQRIQELERMERMRDSGELSRLTKKEGLLIQREIDRLEVRLGGIRKMKRLPDLLFVVDVDREATAVHEANKMGIPVIALVDTNCDPRGVDYVIPSNDDAIRAIKLLVGKIADAVNEGKVSEESAPVDMGAGESTLAKMKGFSE
>B644736349_645038529
MAYIKMKQMLETGVHFGHQTRRWNPKMRPFIFGARKGIHIIDLQQTVQLFRQAHDVIVDAVANGGKIIFVGTKRQAQEAVAEDAQRCGMFYVTNRWLGGTLTNFQTIKHRIERLKHLETMFEDGSIHRFPKKEIAGMQRELDKLQAALGGIKDMEDLPQVAFVIDPKREELAIREFRKLGIPIVAVTDTNCDPDQVDYVIPGNDDAIRAIKLFVSSVADACLEGREQLTEAPQQTATEEQVAAESVEKSE
>B637000145_637987728
MAYVSMKQMLETGVHFGHQTRRWNPKMRPYIFGARNGIHIIDLQQTVKLYRAAHDKIVETVAAGGSVLFVGTKRQAQEAIATEATRAGQYYVANRWMGGTLTNFSTIQKSIERLNRLETMFSDGSVNRYQKKEILTLNREMDKLELTLGGIKNMERLPQLIFIIDPHRENIAVKEGRKLGIPIMAVTDTNCDPDLIDYIIPGNDDAIRAIKLFVTAMADACIEGEKDTKNKNLEEELEQELIIASEQTET
>B649633037_649852998
MAYVTMKQMLETGVHFGHQTRRWNPKMRPFIFGARNGIHIMDLQQTVKMFATAHDFIVNTAAKGGKVLFIGTKRQAQEAVTQEAQRAGMFYVTHRWMGGTLTNFQTIKKSIDRLKTLEQMFEDGSISRYTKKEAVGMNREVKKLNLALGGIKDMNDAPKAAFVIDPKREHIAIMECRKLGIPVVAVVDSNCDPDMVDYIIPGNDDAIRAIKLFAAHMADACLEGAMQKDFSKGPDESEEKAEAFAEAAAE
>B643886196_644403940
MSYVTMKQMLETGVHFGHQTKRWNPKMKPYIFGSRKGIHIIDLQQTVKLYQYAHDFISDTVAGGKKVLFVGTKRQAREVINTEAQRADMFYVTNRWLGGTLTNFQTIRKSIERLKTLERMFEDGSVHRFVKKEVAMMQREVNKLNADLGGIKDMDSLPGAAFIIDPKKEEIAIKECRKLNIPIAAVVDTNCDPDLIDFVIPGNDDAIRAIKLFAGSMADACLEGREDKAAEAQEAEAMQTEPEPAMQEEQ
>B644736350_645001597
MAYVSMKQMLETGVHFGHQTRRWNPKMRPFIFGARKGIHIIDLQQTVKLYRKAHDFIADTVARGGKIIFVGTKRQAQDVIKTEAERCGMYHVTNRWLGGTLTNYQTIRTSITRLKKLEGMFEDGSVSRFLKKEVVRMEREVTKLNLTLGGIKDMEEPPAAAFIIDPHREEIAVKECRKLGIPIVAVVDTNCDPDLIDYIIPGNDDAIRAIKLFAGAMADACMEGAPVEAKANKEVELPVGSAEPESVDTD
>B644736352_644804084
MPYVTMKQLLETGVHFGHQTRRWNPKMRPFIFGARNGIHIIDLQQTVKLYQKAHDFISNVVAGGGRVIFVGTKRQAQESVKKEAERVGQFSVTNRWMGGMLTNFQTIKKSIDRMKTLERMFEDGSIKRFPKKEIVMMGREVAKLNDNLGGIKHMDRLPQAAFIIDPKREEIAVQECRKLGIPIVAVVDTNCDPDVIDYVIPGNDDAIRAIKLFAASIAEACMEGAKDVEPVADKDEKAAPVDEAETATET
>B640963039_641127597
MKDLLECGVHFGHQKRRWNPKMKKYIFGVRKNIYIIDLQKTLRHLKYACNVVRDAAAEGKTILFVGTKKQAVDAIKEHAERCGMPYVNHRWLGGMLTNFKTIQKSIRKLEIIEKMQESGQVNLLTKKERLILERRRAKLERVLGGIRNMKKIPDMLFIIDTVKEKIAVQEANKLGLPIVAPVDTNCDPDLIDYPIPGNDDAIRSVNLFCKTMADAIIEGKAPITEEEMNQEIEKSEEEIKEEIED
>B649633097_649791800
MVTMKDLLECGVHFGHQTRRWNPKMKKYIFGVRKNIYIIDLQKTLRYFRNAYQQVVDAAAEGKTVLFVGTKKQARVAIRDAAVACGMPYVDNRWLGGMLTNFPTIQKSIRKLDIIEEMQANGQINLLTKKEALMMNRQKEKLIAYLGGIRHMKTLPDMMFVIDAVKEHIAVQEARNLGIQVVAPLDTNCDPDVIDIPIPGNDDAIRSIQLFCKEMAEAINEGKNDEAVAEEEVAPEAAAVEAATEEVV
>B640753037_640820825
MVTMKDLLECGVHFGHQTRRWNPKMKPFIFGVRKNIHIIDLQKTLRYFRYTYNIVRDAAKEGKTILFVGTKKQAKNAIEEYAKKCGMPYVNSRWLGGTLTNFNTIKKSIRKLEIIEEMEKTGQMDLLTKKEALMLRRKKEKLENFLGGIRDMKGLPDMLFIIDAVREHIAVKEGNKLGIPIVAPLDTNCDPDLIDYPIPGNDDAIRSIQLFCKEMAEAIIEGKLEGEEQEEAAPAEAVAEGEAEETEE
>B640753056_640821472
MVTMKDLLECGVHFGHQTRRWNPKMKKFIFGARKNIYIIDLQKTLRYFKYTYNVVRDAAAEGQTVLFVGTKKQARQAVKEHAERAGMPYVATRWLGGMLTNYPTMKKSIRKLEIIEQMEENGQLDMLTKKEALMLLRKKEKLSSYLEGFRYMKKLPDMMFVIDAVKENIAVKEARRLGMKVIAPLDTNCDPDVIDYPIPGNDDAIRSINLFCKEMADAIIEGKNGGEAEEVPAGEEEKAAPKAAAAEK
>B649633076_649899787
MVTMKDLLECGVHFGHQTRRWNPKMKKFIFGERKNIYIIDLQKTLRYFKYTYNVVRDAAAEGKTVLFVGTKKQARSAVKEHAERAGMPYVATRWLGGMLTNYPTIKKSIRKLEIIEQMEENGQINLLTKKEALMLRRKKEKLLNYLEGYRHMKKLPDMMFVIDAVKEHIAVKEARRMGMPVIAPLDTNCDPDLIDYPIPGNDDAIRSINLFCREIADAIIEGKAAEGEESSAANVEAKADAEKEASEP
>B651053031_651160646
ILMVTMKDLLECGVHFGHQTRRWNPKTKKFIFGVRKNIHIIDLQKTLRYFRYTYNIVRDASAQGKSIMFVGTKKQANETLKEFAESIQVPYVNYRWLGGMLTNFSTIRKSVRKLEIIEEMENSGQIDLLTKKEKLMILRKKEKLDKYLGGVRHMKKIPDMIFVIDVAKEKIAVAEARKLHIPIVAPLDTNCDPDLVDYPIPGNDDAIRSIRLFCKEMSEAILEGRIVHADENSEEIEEEMLAEIQKEITQ
>B637000131_637432116
MVTMKDLLECGVHFGHQTRRWNPKMKRFIFGVRKNIHIIDLQKTLRYFRYTYNIIKQAASEGKVIMFVGTKRQASETLKQYAESVNAPYVNYRWLGGMLTNFSTIKKSIRRLEIIEEMESSGQIDLLTKKEKLMLQRKKEKLDKYLGGVRHMKKAPDMIFVIDAAKEKIAVAEARRLGIPVVAPLDTNCDPDMVDYPIPGNDDAIRSIQLFCKEISEAILEGRQNEQGEQIEEKQLDEVTAEVATQMQ
>B637000341_637455475
MVTMKDLLECGVHFGHQTRRWNPKMKKYIFGVRKNIHIIDLQKTLRYFRYTYNVVRDAAAEGKTVMFVGTKKQASETIKQYADTINAPYVNYRWLGGMLTNFSTIKKSIRKLEVIEEMEASGQIELLTKKEKLMLTRKKEKLEKYLGGVRHMKKAPDMLFVVDAAKEKIAVAEARRLGIPVVAPLDTNCDPDVVDFPIPGNDDAIRSIQLFCKEMAEAIQEGRTEEVTPASEAEKEGDALQESEVVEE
>B640753004_640948925
MVTMKDLLECGVHFGHQTRRWNPKMKKFIFGVRKNIYIIDLQKTLRYFRYTYNVVRDRAAEGQTMIFVGTKKQASETIKKAAISCGMPYVNHRWLGGMLTNFGTIKKSIRKLEIIKKMREEGQLDLLTKKEALMLTRKEEKLELYLGGIKEMNKLPDMMFVLDAVKEKIAIQEARRLGITVVAPLDTNCDPDVVDLPIPGNDDAIRSIHLFCNEMAAAMNEGKTGVEVEPISAEEEGEEFNFAEEGEN
>B640753009_640930107
MVTMRDLLECGVHFGHQTRRWNPKMKKFIFGERKGIYIIDLQKTIRYFRYTYNIVRDAAAEGKSVLFVGTKKQAIDAIKEYAEKCGMPYVNHRWLGGMMTNFGTIRQSIRKLEVIETMEEDGSINLLTKKEALMLRRKKEKLIATLGGIRNMKSLPDMIFVVDTVKEKIAVQEANRLKIPVVAPIDTNCDPDVVDYPIPGNDDAIRSVQLFCQEMAEAINEGKLLEQDGGEQAAGVVAEAMSEEDFGE
>B646311960_646423650
MVTMKDLLECGVHFGHQTRRWNPKMKKFIFGERKNIYIVDLQKTLRYFRYTYNVVKDAAAEGKTMLFVGTKKQASQAIKEYAEKCGMPYVNHRWLGGMLTNYQTIRQSIRKLDIIEKMEEDGQIDLLTKKEALMLRRKKEKLLDYLGGIRNMKNLPDMIFVIDTVKEKIAVQEARRLGITVVAPLDTNCDPDMVDLPIPGNDDAIRSIQLFCKEMCEAMTEGRVEQDVAEISEEEEILDEAISEEDVS
>B649633026_649784015
MSHISMKSLLEAGVHFGHQTKRWNPKMSKYVFGKRNGIYIIDLQKTVQCFNQAYEFARDMSKQGAKFLFVGTKKQAQEATKGAAERCNSFYIHNRWLGGTLTNFETIKSRIKRLKELEEMFASGYINRFHKKEISMIKKEYDKLYKNLAGIKDMTDIPDVMFVIDIKREQNAIAEAKKLGIPLIAIVDTNCDPEQVDFPIPGNDDAIKACQLIADRIADGINEGRLVTEIRSASVEEFDNIDAKLEEFEE
>B646564525_646660767
MSYISIKNLLEAGVHFGHQTKRWNPKMQKYVFGKKNGIYIIDLQKTVQCFNQAYEFIRDMVKGGASVLFVGTKKQAQEAIKEAAEKCQSFYVNNRWLGGTLTNFNTIKTRIQRLKELEEMFNSDYIKNYTKKEAARLKREYEKLKKNLYGIKDMQEIPDILFIIDIKREMNAVLEARKLGLPIVAIVDTNCDPDLVDFPIPGNDDAIRACQLIAGRIADAVLEGKEEELLEEVRAAAVDEIVESEEAEEK
>B646564527_646670963
MSYISMKNLLEAGVHFGHQTKRWNPKMSKYVFGARNGIYILDLQKTVQCFNTAYEFTRDAARQGSTFLFVGTKKQAQEAIKEAANKCGAFYMNERWLGGTLTNFQTIKSRIQRLKELEEMFESGYINKYTKKEASKLKKELEKLSKNLGGIKDMPGIPDVMFIIDIKMEQNAVAEAKKLDIPIIAIVDTNCDPDLVDLPIPGNDDAIRACQLISGRIADAIAEGKMAGDMQQLAEGDQEEAAEAPAAETK
>B643348582_643624388
TEQVPLKALLEAGVHFGHQSKRWNPKMRPYIFGERNGIHIIDLRQTVRLLAEAESFARNLAARGGVFVFVGTKKQAQEIIRSEAERCGMYSVTERWLGGTLTNFVTIRQRLRYLVQLEEEVRSPNFAFLPKKEQMRKLRELAKLERTLGGLRGLTRLPDALYVVDPKREAIAVAEARRLGIPIIAMVDTNCDPDLIDYVIPANDDAIRSIRLITSRIADAILAGREVGAGEQVALEEEEYVELQEELDEE
>B646311953_646436749
MKALLEAGVHFGHQTKRWNPKMRPYIFTERHGIHIIDLQQTVRLLAEAQDFARDLAARGGRVIFVGTKKQAQEAVKNAAERSGMFYVNRRWLGGTLTNFVTIRSRLRYLKELERQAAAGELDTLPKQEGIRKRRELEKLRQTLGGMRDMTQLPAAIFVVDPKRESIAVAEARRLGIPIIAMVDTNCDPDLIDYVIPANDDAIRSVRLITSRIADALIEGRMAGEPGVGEEPEEEPLEDEEELEAE
>B646311952_646427127
MAVVSMKQLLEVGAHFGHQAKRWNPKMKPYIFTERNGIHILDLHQTLDSTEKAYNFIRDITSQGGKVLFVGTKKQAQEAIREEAVRAGGFYVNNRWLGGLLTNLNTIKTRVQRLKDLEEMDQNGMLDESYTKKEAGLLRKEMAKLSKNLGGIKEMNKVPAALFVVDIKKEFLALEEAKKLGIPVVALIDTNVDPDLVTYKIPANDDAIRSVKLFSEIMANAIIEGNNAAASGDMPVNEIAVETMAEGIKEA
>B645951860_646148888
MAVITMKQLLEVGAHFGHQAKRWNPKMKPYIFTERNGIHILDLHQTLGATEAAYEFVRQISEEGGKVLFVGTKKQAQEAIKEEAERAGGFYVNHRWLGGLLTNLETIKKRVKRLKELEEMDADGTLDEAYTKKEAGLLRKEMAKLSKNIGGIKEMNTLPAALFVVDIKKEFLALEEAKKLGIPVIALIDTNVDPDLVTYKIPANDDAIRSVKLFAQVIANAAIEGNVVEGAEVEVPANEEIVEEVVEEVV
>B646311956_646425753
MAVISMKELLEVGAHFGHQAKRWNPKMKPYIYAERNGLHILDLQQTLVSTEKAYEFVREIASEGGKVLFVGTKKQAQEAMKEEAERCGGFYVNQRWLGGLLTNLETIKKRVKKLKELEEMEADGTLDEAYTKKEAAILRKEMEKLQKNVGGIKEMNTLPAALFVVDIKKEFLALEEAAKLGIPVIALIDSNVDPDLVTYRIPANDDAIRSIKLFAKVISQAVVEANEYTPAELETAEVLEENFVVEKEEI
>B649633056_649703399
MAVVTMKQLLEAGVHFGHQAKRWNPKMAKYIFTERNGIHVIDLHKSLKKIEEAYSILRGIAADGGSVLFVGTKKQAQDSIREQAERAGMYYINNRWLGGMLTNFETIKARIERLKMLETMDKDGTLDDSYTKKEAAQLRKELAKLSKNLSGIKNMKKLPAAIFVVDVKKEALAITEAVKLGIPVIAMVDSNVDPEPITYPIPANDDAIRSVKLMSTIVANAVIEGNKAAEKTVIEEGS
>B646206262_646252082
MSVVSMKQLLEAGVHFGHQAKRWNPKMKKYIFTERNGIHVIDLHKSLKKIEEAYEEMRKIAEDGGKVLFVGTKKQAQEAIKEQAERSGMYYINNRWLGGMLTNFSTIKKRIERMKELERMDADGTLDSDYTKKEAAEFRKELSKLSKNLSGIRDMEKVPDAIYVVDVKMEELPVREAHLLGIPVFAMIDTNVDPDLITYPIPANDDAIRSVKLITSVIANAIVEGNHVEPQSEEVNVEEGSVE
>B646206275_646282386
MAVITMKQLLEAGVHFGHQAKRWNPKMAKYIFTERNGIHVIDLHKSLKKIEEAYAVIREIAENGGKVLFVGTKKQAQEAVKEQAERSGMYYVNNRWLGGMLTNFATIKTRIERLKELEKMEADGTLDTAYTKKEAANFRKELVKLSKNLSGIKDMKEVPQAIFIVDCKKETLAIVEAANLGIPVFAMIDTNVDPDLVTYPIPANDDAIRSVKLISSVIANAIIEGQGKEVKEVASDEINVEEGSAE
>B639633036_639722582
MAKYSVRELLEAGFHFGHQTKRWNPKMKRHIFGARNGVHIINLQKSVVMLRDACNFVRDTVQGGGTVLFVGTKRQAVELVSAEARRTGQFYVNHRWLGGTLTNWRTIQGSIRRLKEIDKMRVDGTFEALTKRETQQLDREGQKIERALGGIKDMERQPNLIIVVDTRKESIAVKEANKLGIPVVALVDSNCDPDPIDYPVPGNDDAIRALTLFISKMGDSVIEGMIPNSGISAGEGSMEAQMLSQAGEGE
>B642555172_642791188
MANITMKALLEAGVHFGHQTRRWNPKMAKFIFGMRNKIHIIDLQKTLKELKKNYKVVRDFTSTGKDIIFVGTKKQARLPIKEEALRCGAYFVSERWLGGTLTNFETLKKSITRYKEIEDMKETGVFKLLSKKEQSRIEKERIKLEKSLEGLKNMSSLPGLMFVVDSHEETTAILEARKLEIPIVAVCDTNCNPDLVDYPIPGNDDAIRAVKLFCTVIADAVLEGKSIIGKQEDNKVKEAAIE
>B641228509_641347370
DFPLPLRSLLDAGVHFGHQTKRWNPKMRPFIYGARNGIHIIDLDQTTRLFKRAYDFLTDAVGRGGHVLFVGTKRQAQDIVQEEARRAGMYFVTNRWLGGTLTNFRTIKQGLDRLRTLERMKEDGTYEQLLKKEVVRLEKERERLEKYLGGLKGMGGLPAAIFVIDPHQESIAISEARKLNVPVVAITDTNCDPDLVDFVIPGNDDAIRSIRLITARVADACVEGHGEGGQQAAGGGQGGRGGRGGGPRQ
>B642555137_642582758
MSVISMKSLLEAGVHFGHQTRRWNPKMSPYVYTARNGIHIIDLQKTVQKTKEAYDALKKLTGQGKKVLFVGTKKQARGAIERAAQACSMYYVSNRWLGGLLTNWNTVKKSIARLKRLEQMEENNSFEQEARTKKEALSLKRELEKLRQTLGGIKDMAVVPEILFVIDPKKEEIAVKEAKKLGLKVFAVIDTNCDPEPIDYPIPGNDDAIRAISLFLDTMANAVLEGNFAEDMDADESGPVDPEAAKKVAEA
>B639633060_639680444
MPAISMKELLEAGVHFGHQTKRWNPKMKEYIFGERNGIYIIDLQKTLKMFKDAARFVGEMAAQGKNVLFVGTKRQAQEAIAEEANRCQMYYVNQRWLGGLLTNMLTVQKSIKRLKELEAMASVEGGYAGRPKKEVIRLERERKHLDQNLSGIKDMPGLPDVLFVIDSNKEGIAVKEARRLGIPVVAIVDTNCDPDEVDWVIPGNDDALRAIRLFASKIADAVVEGRAEEGMMEYTEYVAEEPAPPSQRKGP
>B637000001_637982568
MANITMKELLEAGVHFGHQTKRWNPKMKEYIFGERNGIYIIDLQKTLKMFKEASKFVSDVAAEGKLVLFVGTKRQAQDAIAEEAKRCGMFYINQRWLGGLLTNWVTVQKSVKRLKELDEMATDGRYELLPKKEVIKLERERKHLQANLAGIKNLNRLPDCLFVIDSNKEQIAVKEARKLGIPVVAVVDTNCDPSEVDYVIPGNDDALRAIRLFASKIADSVAEGSQPTEEAAPEINMQPVSENENVEAAA
>B643692001_643769134
MANITMKELLEAGVHFGHQTKRWDPRMKEYIFGERNGIYIIDLQKTLKMFKDASKYVTDMCAQGKVILFVGTKRQAQDAIAEEANRCGMYYINNRWLGGLLTNWVTVQKSVKRLQELDEMATDGRYDLLTKKEVIRLERERKHLQANLAGIKNMRRLPDAIFVVDSNNEAIAVKEARKLGIPVVAVVDTNCDPTVVDYVIPGNDDALRAIRLFTSKIADSVIEGVAVAEGEEAAPVDLEAALGGGIRKS
>B648276601_648623347
MASITMKELLEAGVHFGHQTKRWNPKMKEYIFGERNGIYIIDLQKTLKMFKDASKFVTDLTATGKLVLFVGTKRQAQDAVAEEATRAGMPYINSRWLGGLLTNWVTVQKSVKRLQELDDMSTDGRYELLTKKEVIKLERERKSLSTNLSGIKSMKRLPDAIFVIDSNNEAIAVAEARKLGIPVVAVVDTNCDPTVVDYVIPGNDDALRAIRLFTTKIADSAYEGTFIGEDGEEEASVDLNAVLGGGIRKA
>B649633038_649844065
MPTITMKELLEAGVHFGHQTRRWNPKMKRYIFSSRNGIHIIDLQKTLKLFKRAYDEARLDARGGAKFLFVGTKKQAQDSIKEEALRCGMYFINHRWLGGLLTNFGTIRKRVERLKNLSALAEEGYPGYSKLEASRMEKEREKLERNLGGIRDMEKIPDVMVIIDPKNEHNAVLEARNLGIKTIAIVDSNCDPDYIDFPIPGNDDAIRAIRLICTKIADAILEGNDVSDSGDAAYEQEAEETTEETETEN
>B641228494_641282128
NRVVSLKALLEAGVHFGHQTKRWNPKMRPFIFTDRNGIHIIDLQQTVTSLQSAYRFVADAVAGGGKVLFVGTKKQAQEAVRDEATRSNQLYVTQRWMGGLLTNFSTIKRRLQFLHDLEARRDRGEFNLVTKAEALKLEDEIVKLNRVFGGIKTMERLPAAMFVIDPHKETLAISEAKKLGIPVVAMVDTNCDPDPIDYPIPSNDDAIRAIRLMAGKIADAALEGQSQHIEERALAEQTKYEE
>B640427139_640595626
QRLVSMRALLESGAHFGHQTKRWNPKMRPYIFTARNGIHIIDLQKTITGLTEAYQFIVETVAAGQKVLFVGTKKQAQETIAEEATRAGQFYVTQRWLGGTLTNFATMRKRLRYLNDLEDQRARGEFNKLTKAEALKLDAEIEKLNKVFGGMKTMDRLPGALFIVDPHKEALAVKEANKTGIPVVAMVDTNCDPDLIDYVIPCNDDAIRSIRLIAAKIADAAIEGLQADVHGAGYEQEMTAQLIAREAEA
>B649989977_650113624
PRVVSIKALLEAGAHFGHQTNRWNPKMRPYIFTARNGIHIIDLQKTVAGVTAAYRFVADLTARGEKILFVGTKKQAQEAIAEEASRAGQYYITQRWLGGTLTNFTTIRARLKRLSDLEAQRDRGDFARLTKAEGLKLEEEIGKLNRVFGGIKTMDRLPGALFVIDPHKESLAVQEATKVGVPVVAMVDTNCDPDLIDYVIPCNDDAIRGIRLMTSKMADAAQEGMRRQSMHEN
>B641228500_641303040
MSVVSMKQLLEAGAHFGHRTRRWNPKMQPYIFTARKGIHIIDLQKTLKSIDEAYDFLKNSVMEKKRVLFVGTKKQAQQIVADEARRCGEFFVNNRWLGGLLTNFKTIKSRIDKLEQLTEYVESEEFSKLPKKEQATIRRNLEKLEKNLGGLRGMKKIPDILFIIDPKKEEIAVKEANLLKIPIIATVDTNCDPDVIDYVIPANDDAIRTIMLIVSKMADAIIEGKEEEEEKDEEVDEEEVEEEFIPSEIE
>B645058705_645511022
MGVVTVRKLMESGLHFGHQTKRWNPKMAPYIFTERNGVHIIDLQKTEKQVNKAYAFFANVVKTGKPILFVGTKKQARSVIEAEAKRCDMFYVNHRWLGGMLTNYKTITQRIRRLRKIEEMAEDGTFEKLSKKEVLQLKREGDRLEKFLGGIKDMRGIPAALFIIDPKTENNAVKEAKKLGIPIVALADTNANPEEVDIPIPGNVDGVRGARLITSLMADAILEGKEAPKADEDEKAKEGIEEASEAGEET
>B641228511_641232805
MPVITMKQLLEAGVHFGHRTRRWNPKMAPYIYGARKGIYIIDLQKTLKLVEEACDFVKSKASEGATMIFVGTKKQAQHVVKEEAGKCGAFYVNNRWLGGLITNFKTIKPRIDKLIELEEMEKNGELAKLPKKEQSRLRKALEKLRKNLGGLKAMDRIPDIIYVIDPRKERIAVAEANKMGIPVIGVVDTNCDPDPVDFVIPANDDAIRSIKLITSKIAEAYLEGRTPSEPIQSDSSEEGSLDISDLFEDT
>B637000321_637006053
MPVVTMKQLLEAGVHFGHRTRRWNPKMAPYIYTERKGIYIIDLQKTQQLLEEAYYFVREKASEGATILFVGTKKQAQGVIKAEAERCGAFYVNNRWLGGLLTNFKTIRSRIDKLIELEEMEQSGKLEELPKKEQSRIRRVLEKLRKNLGGLKEMRRLPDIIYIVDPRKEKIAVAEANKLGIPIVAIVDTNCDPDPIDYVIPGNDDAIRSIKLITSVIADAYLEGRKEETESAEETSETEDINLEELEEEE
>B640753026_640875014
MPVVTMKQLLEAGVHFGHRTQRWNPKMKPYIYGARKGIYIIDLQKTVKLIDEAYDFVRDVASKGGTILFVGTKKQAQQVVKNEAERCGGFYVNNRWLGGLLTNFQTIQSRIQRLIELEEMEANGELDKLPKKEQSKLRKTLEKLRKNLGGLKNMRGLPDVIFVVDPRKEKIAVEEANYLGIPIVAMVDTNCDPDPIDYVIPSNDDAIRAIALIASKIADAYLEGRSEEAAAQPEEKIEEIEINIPEGIGE
>B643348583_643447373
MAVLTMKQLLEAGVHFGHRTQRWNPKMKEYIFGARKGIYIIDLQKTSKLLDEAYNFVRDKAAEGGTILFVGTKKQAQQVIKQEAERCGAFYVNHRWLGGLLTNFETIRKRIDKLIELEEMEANGEFDHLPKKEQSRLRRILEKLRKNLGGLKNMTSLPDVIYIVDPRKERNAVYEANLLKIPTVAIVDTNCDPDEIDYIIPGNDDAIRAIQLITSKIADAYLEGRGSEEAEENNQKEEEIFEIEDVDESE
>B644736379_644789957
MAVVTMKQLLEAGVHFGHRTRRWNPKMKPYIYGERKGIYIIDLQKTLKLLDQTYDYVRERAREGATFMFVGTKRQAQQIIENEAKRCGAAYVNNRWLGGLLTNFTTIRKRIEVLKQYEEMEISGELDALPKKEQSRIRKKLEKLRKNLNGVKDMERIPDVIYVVDPKKEEIAVAEANKLGITVIGIADTNCDPDVLDYLVPGNDDAIRAIQLITRTIADAILEGRAAEVVEETKEEPVEVEVSEASDDET
>B648276752_648718941
VSVVSMKQLLEAGVHFGHRTRRWNPKMKPYIYGERKGIYIVDLQKTLKLIEEAYDFVRNSAQEGATFLFVGTKRQAQQIVEEEAKRCDSFYVNNRWLGGLLTNFTTIKKRIEALKNFEEMEESGKLSALPKKEQSMINKRLDKLRKNLSGVKEMQKLPDVIFIVDPKQEEIAVAEANKLGIKVIGIADTNCDPDVIDFIIPGNDDAIRAIQLIVHTMADAILEGRAAIESKKVTTEEDTSLEDLEDVSDD
>B643348530_643373445
MAVVTLKQLLEAGVHFGHQTRRWNPKMKPFIYAERNGIYIIDLQKTYEQLEAAYSFVRDASKEGKTVLFVGTKRQAQEPIREEAERAGMPYVNQRWIGGFLTNFRTIRTRIKKYKELLALREQGYIESLDYKEQKRVMRELEKLDKYYSGVKDMDTLPDILFVVDTKKEEAAIREAKKIGIPVVAMIDTNCDPDLVDYPIPANDDAVRAIKLITSKIADAILEGRVSSEGQQASMEETEKYLDLIDEEKE
>B638341245_639153083
TPSISMREMLEAGLHFGHQTRRWNPKMKPYIFGARNGIYIINLDKTLPLFQRATEYVARKAAKGGSILFVGTKRQAQDIVREEAERCGMYFVNHRWLGGMLTNHQTIKKSVDRLKSYTSMQEDGSIHRYKKKEIMMIQKETLKLERNLGGIKEMKSLPAAIFVVDPKREDIAVTEANRLGVPVVAIADTNCDPTGIDYLIPGNDDAIKSIRLVCSKLADAILAGKSHAMAQQAAADKDETGQPEPAGEAV
>B637000094_637528436
MSQVTVKDMLQAGLHFGHQTRRWNPKMKPYIYGPRNGIYIVNLDLTKRLFDKACEFISSNVKNEGSVLFVGTKRQAQSIIKEEARRCGQYYVDHRWLGGMLTNFQTIKNSIDRLKSIEAMQEDGSINRFPKKEILLMGKERVKLERNVGGIKDMRALPAVIVIVDPRKESIAVSEAGKLGIPVVALTDTNCDPDGIDYRNPRQR
>B649633036_649925676
MAAVTMRQMLEAGLHFGHQTRRWNPKMKPYIYGPRNGIYIVNLDITMKLFKKAYGAMVEAVTNGGSVLFVCTKRQGQAIIKEEAERCGMYYINHRWLGGMLTNFQTIKHSVDRLKKIESMQADGTINRFPKKEVLQMEKERVKLDRNIGGIKNMRTLPDVLFVIDPKKEDIAVGEAVKLGIPVIALTDTNCDPDGINYVIPGNDDAIRAIKLISSMMAEAIMEGKAEANLNELEASMSAGVEEELAEKME
>B648028009_648094443
MSLPAMKDLLEAGVHFGHQTRKWNPKMKPFIFQERNDIHIIDLMKTLTYVKKAYDAVKEMSRNGGNILFVGTKKQASQSIKEAAEKCDMYYVNNRWLGGMLTNFATIKKSIARLKRIEKEEVDGTFDKLPKKEVILLLKEKDKLEKNFAGIKDMENLPDMIFVIDPMQEHIAVSEARKLGIPVVAVVDTNCNPELIDYPIPGNDDAIRAISLFAGVISSAIIDGQTLAKHESTEIAEAEAIAEQYGVSDQ
>B642555117_642576066
MAVVTMKQLLESGTNFGHSTRKWNPKMKKYIFTSRNGIHIIDIKKTSEKIEEAYQELSKIVNQGGKVLFLGTKKQIQTSIMEESKRCGQYYVNHRWLGGILTNFHTILKRIQLLHDLHKQEEDGVWKKLPKKEVVQLKRKRDKLEKFLGGIKDMKELPQALFVVDLEKEKNAVAEARKLNIKVFSMVDTNCDPDLVDYIIPANDDAIRSVKLITWIIANACIEGEQFDAKNVLKPKLPYQPNRRPYQET
>B642555118_642723719
AAVVTIKQLLESGIHFGHITRKWNPKMKQYIFTSRNGIHIIDLKKTVEKIEKAYQELQKIAATGGKILFLATKKQIKNIIKEEAQDAQQYYVIQRWLGGTFTNFKTITQRINLLHQLYKQEKDGLWKKLPKKEVSKLMQKREKLEKFLGGIKNMKTLPQAIFIVDPQKEIIAVYEAAKLGIKIFGIVDTNCDPDLVDYIIPANDDAIRGVKLITSIIAKAMKETTVEINNNNVDEKNNQVI
>B647000209_647056924
LSVVSMKQLLECGVHFGHQTRRWDPKMKPYIFAERNGIYIIDLQKTVRAIERAYDFLREVSKGGGTVLFVGTKRQAQETIKEEAERCGQFYINQRWLGGLLTNFSTLSKRVRRMIELQEMEEKGEFQKYPKKEVIKLRKEKERLEKYLGGIRNMRDLPDALFVIDPRREYIAVAEARKLYIPIISVVDTNCDPTLIDFPIPGNDDAIRAIRLITSLMADAVIEGRQKEAELEGEGESHEVYGEVEEELVE
>B646311961_646433907
MAVVSMKQLLECGVHFGHQTRRWNPKMKPYIFTERNGIYIIDLQKTVKGLERAYSFVREVAKEGGSMLFVGTKRQAQEPIRNEALRCGQFYINQRWLGGLLTNFATIRRRVNRMVELQKMEADGTINRYPKKEIIQLRKEREKLEKYLSGIKDMRDVPDALFIIDPRRENIAILEAAKLGIPVVAIVDTNCDPELITYPIPGNDDAIRAIELITGLMASAFIEGRQADQEEAVSGAAHDEYSEVAETLVN
>B646564503_646719187
MSVVSMKQLLECGVHFGHQTRRWNPKMKPYIFTERNGVYIIDLQKTVRGLEKAYAFVREIAQNNGSLLFVGTKRQAQDTIREEAERSGQYFINQRWLGGLLTNFSTIRKRVTRMVELRKMAAEDNWSNLPKKEVALLKKELAKLEKYLSGIAGMKNVPDALFLIDPRREEIAILEAKKLGIPVIAIVDTNCDPEMIDYPIPGNDDAIRAIKLISGLMADAMIEGRDADVKKVVEEGERERLHEVYDDTEE
>B647000302_647356576
MSVVSMKQLLECGVHFGHQTRRWNPKMKPYIFTERNGVYIIDLQKTVKGLEKAYDFVRSVAKDGGSVLFVGTKRQAQDTIREEAQRCGQFYINQRWLGGLMTNFATIRKRVQRMIELEKHEADNDWGDYTKKEISLFRKELAKLEKYLLGIKDMRALPDALFVIDPRRENIAVMEARKLHVPVISIVDTNCDPEMIDYPIPGNDDAIRAIKLICGLMANAVIEGRDAQLPDVEEAAAKLTEAYGEVTAES
>B643692021_643720442
MAYVTMRELLEAGVHFGHQTRRWNPKMKKYIFGARNGIYIVDLQQTVKMFRDAYDFITDVTAQGKSVLFVGTKKQARDSVYEEANRAETYYVQNRWLGGMLTNFQTIKKTISRFEFLSTIENDGTIEDYPKKERVKMAKERVKLEACIGGISKMKNLPGAIFVIDPKNESIAVKEGKRLGIPIVAVVDTNCDPDDIDYVIPGNDDAIRSIRLFASKIADAAIEGKQNAGSDKDMDEAAVERTIESDGSD
>B648028023_648111955
MAYVTMRQLLEAGVHFGHHTGRWNPKMRGYIFGARNGIHIVDLQKTVKLFRDAYDAVVKAVSRGGDVLFVGTKRQAADIVMEEARRCGMYYVNHRWLGGMLTNFQTIKKSIDRYKWLEGIIADGTIDNYPKKEAIGLRRELEKLELNLGGIKDMTRLPSVIFIVDIRKERIAVSEAKRLGIPTVAIVDTNCDPDNIDYVIPGNDDAIRAIRLMCSKVAEATMEGRGADRAARADGVDEGGPEIIRKGDGP
>B643692030_643742752
AFEITMRELLEAGVHFGHQTRRWNPKMAPYIFTKRNGIHIIDLAKTIPLFKVAWEFVRDEVAKGSDILFVGTKKQAQQIIEEQATRCGAYYINERWLGGLLTNFTTVRKSVAKLKKLETMEAEGAFEILPKKEVVKLKKKKEKLEKYLKGIKDMEKIPDIIFIVDTVREELAVKEAKKLGIPVVAIADTNCDPDMIDYPIPGNDDAIKAINLITTKIADAVIEGKEEEGVAEVAPEKEVKEHLPEEIEEA
>B643692050_643740881
SVEISMRELLEAGVHFGHQVRRWNPKMKPYIYTKRNGIHIIDLSKSVPLFKQAIDFIINEVANGAEILFLGTKKQAQAIIEEQAQRCGAYYVNYRWLGGMFTNFQTVRKSIAKLRKLQKMEAEGAFEILPKKEVMKLKKQKEKLEKYLKGIVDMNRVPDIIFVVDTVREDLAVTEANKLGVTVVAIADTNCDPDKIDYPIPGNDDAIKAISLITSKIADAVIEGKAEIVESGYNYSKEAKESVEEAKEEL
>B643348536_643536351
MVKISMKELLEAGVHFGHQTKRWNPKMKPYIFGARNGIYIVDLQKTVRMFRTACEFVSDVVANGGSVLFVGTKKQAREAVYEEANRAEAYYVHNRWLGGMLTNFQTIKKGIDRLNYLNEIKLNETINLFPKKERLKLEKERVKLDANLGGIRTMTKLPSVIFIIDPKNEAIAVREAKRLNIPTVAVVDTNCDPDDIDYVIPGNDDAIRAIRLLTSRIAEAVVQGKAAKPEPAAPAPAEVIKKSGSEEDGE
>B648276759_648673157
MSAINMKQLLEAGVHFGHQTRRWNPKMKPYIFGARNGIHIIDLQKTVRLFKTAYDFVVKTVADGYPVLFVGTKKQGHDAVIEESERCGMFFMVNRWLGGTLTNFQTIKQSIKRLKDLEKMKEDGSIARYTKKEVLQMEKELSKLEKNLGGIKNMDELPGAVFVIDPKREKIAVKEARKLGIPVVAIADSNCDPDDIDLIIPGNDDAIRAIRLITSKIADACIEGRAAKKEKEAEKPEKTESASVDSDAPA
>B641522601_641528332
MAVVSMKQLLESGVHFGHQTRRWNPKMAPYIFTSRKDIHIIDLKRTALEIEKAYAALYDIAKDGGTVLFVGTKKQASEAIKEEAIRAGQFYVDHRWLGGTLTNFKTIRQRIKLLHSLYAAEADGTWAKLPKKEVLGLSRQRIKLERFLGGIKDMQRIPQALFVVDPRTEEIAVKEARKLGIPVFGIVDTNCDPDLVDYIIPANDDAIRAVKLLTWVMANAVVEANPKQNRPENAKPEEAKVAPKVVAEVK
>B641228490_641263057
MSYITMKELLESGVHFGHQTRRWNPKMKPYIFGARNGIYIIDLQKTVRMFKDAYDFIGHVAEKGGSVLFVGTKKQARESIYEEANRAEMFYVHNRWLGGMLTNFQTIKKSIDQLHYLNELVNDGSIERYPKKEQAGLMRQREKLDSVLGGIQSMTRLPAALFVIDVRKEAIAVGEARRLGIPVVAVVDTNCDPDNIDYVIPGNDDAIRAIRLMSSRVADACIDGRAAAAAAEDDGPIAADYQEPEEDADE
>B639857004_639881387
MKQLLEAGVHFGHQTRRWNPKMAPYIFGKRNGIHIIDLQKTLRMANEAYTFMQELATAGGRVLFVGTKRQARDAIKEEACRAGQFYINHRWLGGTLTNFATVQQSVRKMKDLQRQKEEGVFELLTKKEALQMQRELEKLERSLGGIKEMVNLPDCLFVVDVRKEELAIKEAQKLGIPVVAVVDSNCNPTGIDYIIPGNDDAIRAVRLFCSKIADALMEGANAEDGADLVEAMSVSVEETPSEEEA
>B649633104_649881555
GQRVTMKELLEAGVHFGHQKERWNPKMKKFIFTERNGIHIIDLQQTIKYFEQAYDYIADLVANGGKVLFVCTKKQGQDIVKEEAERCGMYYVNKRWLGGTLTNFQTIRKSVFKLKMLKKMEEEGVFDQLPKKEAVRLRRKKEKLERYIGGIENMNRLPDALFIVDIVREENAVREARKAGIPIVALVDTNADPDLVDIPIPANDDAIRAIRLLTSRIADAVLEGKRREALALAEGKEEEEVDFNPEEE
>B637000317_637859922
MAIISMKQLLEAGVHFGHQTNKWNPKMKPYIFGARNNIYIIDLQQTVGLFQNAYNFVIDTVSEGGEIMFIGTKKQSQDSIHDEATRCGMPYVNQRWLGGMLTNFVTIKKRIDRLNYLDQIFEDDSVRAFPKKEIMGLQKEREKLVKVLGGIQKMKSLPAALFIVDPKRETIAVNEAKKLRIPIIAIVDTNCDPENIDYIIPGNDDAIRAIKLFSSKFADAVTEGKETDKDAESSTVQKESVSAAADSDLD
>B639633063_639702547
MAVISMKQLLEAGVHFGHQTRRWNPKMKTYIFGARNGIYIIDLQRTVRLFHTAYQFVTQTVGSGEHVLFVGTKQQARDTIAEEAQRCGMYYINQRWLGGMLTNFKTIKLRVDRLKELDAMVEDGSINRFPKKEILQLMGEREKLEKNLGGIKNMARLPGALYVVDTQRENIAVLEANRLGIPVVAIVDTNCDPDLINYPIPGNDDAIRAIRLITSKVADACAEGREQADHDKEEVPAPIVEIVNPVAEAE
>B643348542_643377404
MAHILMKQLLEAGVHFGHQTKRWCPKMKEYIFSERNGIHIIDLQKTLVKLEEAYEFAKEQAKEGKTFLFVGTKKQAQQTIEEEAKRCGAFYVNQRWLGGMLTNFTTIKSRIDYMVKLEELKNNGYFEKLPKKQANRLNRELEKLVKVFDGLRGIEKLPDVLYIVDPKREEIAVKEANKLGIPIIAIVDTNCDPELITYPIPGNDDAIRSIKLITSKIADAILEGKLREKEADLQLKDEDLQSEIS
>B639857000_639863634
ASGITMKQLLEAGVHFGHQTKRWNPKMKPYIFGARNGIYIIDLQKTVVMARSAFRFVADITSRGGSVLFVGTKKQAQDVIREEAARAGQFFVTSRWLGGTLTNFKTIKQGIDRLKTLEKMSEDGTFERLPKKEVASLEREREKLEKNLGGVKEMAKLPRCVFVIDPKKEHIAIHEATRLGIPVIGVVDTNCDPDGIDFVIPGNDDAIRSIKLFTSKIADACLEGRDRDDRRGPRRGDEMKGAPASSDSAP
>B640753003_640841806
SALITMKQLLEAGVHFGHQTKRWNPKMKPYIFGARNGIYIIDLQKTVGLARGALRFVSDAVAKGGMVLFVGTKKQAQDAIREEASRSGQYHVTNRWLGGTLTNFKTVKQGIDRLKTIEKMAADGTYERLPKKEVAQLEREREKLEKNLGGIKEMSRLPAAIFVIDTKKEHIAVHEANRLGIPVVAVVDTNCDPEGIEYVIPGNDDAIRSIRLFTGKIAEACIEGRGEEDRDAASERGDRERREPREDRAA
>B646311962_646440060
ANVINMKALLEAGVHFGHQAKRWNPKMKPYIFTERNGIHIIDLAQTVRALNEAYDFVADTVANGGTVLFVGTKKQAQDAIAEEATRAGQFYVNQRWMGGMLTNFVTIKSRLRTMEELERRKLEGDFDRLPKKEALKLERELERLNKMLGGLRGMDSLPSIVYVVDPRKEYIAVSEANRLGIPVVAMVDTNCDPDVIDWVIPANDDAIRAVRLITSKIADAALEGRAAEEGEEVELQTSEANAESSDEESE
>B637000119_637778530
MSSVTMKELLEAGVHFGHQTKRWNPKMKPYIFGARNGIYIIDLQKTVRLFKNAYSFVRECAQSGETILFVGTKKQAQDAIGEEASRCNMYYVNQRWLGGMLTNFATVKQSIDRLKRLDAMFADGTVEAYTKKEALQLEKERQKLEKTLGGIKGMGKVPGALFVIDPKNETIAINEAKKLGIPVVAVVDTNCDPDPIDYVIPGNDDAIRAIRLLTSKMADAVLEGAQARDAQLQTGEEEMAAAEGESEQV
>B644736371_644869097
MSNITMKELLEAGVHFGHQTKRWNPKMKPYIFGARNGIYIIDLQKTVRLFKNAYSFVTDAAQAGETVLFVGTKKQAQDSVAEEAQRCGQFYVNDRWLGGMLTNFSTVKQSIDRLKRLDAMIADGTIEAYTKKEQLKLAKEREKLEKTLGGIKGMGKVPGVLFVVDPKNEEIAVSEAKKLGIPVVAIVDTNCDPDDINYVIPGNDDAIRAIRLLTSKMADAVLEGRNARLQTGAEEEFSTEGEEVVEETP
>B639633050_639756090
MSSISMKELLEAGVHFGHQTKRWNPKMKPYIFGARNGIYIIDLQKTVRYFKSAYNFVKESVLNGDTVLFVGTKKQAQDSVCEEAQRCGMHYVNQRWLGGMLTNFTTVKQSIDRLKRIDAMFEDGTIEAYPKKEALQFEKERVKLQKILGGIKGMNRLPGLMFVIDPKNEEIAIQEAKKLGIPVVAIVDTNCDPDPIDYVIPGNDDAIRAIRLLSSKMADAVIEGALQAEKEGAADAETAGEQVVEEEVA
>B642555130_642678123
MSSISMKELLEAGVHFGHQTKRWNPKMKPYIFGARNGIYIIDLQKTVRYFKSAYNFVKESAEQGNTVLFVGTKKQAQDSVAEEATRCGQYYVNQRWLGGMLTNFSTVKQSIERLKKLDAMFEDGTIEAYTKKEALKMDKEREKLEKVLGGIKNMNKLPGMMFVIDPKNEEIAVQEAKKLGIPVVAIVDTNCDPDMIDHVIPGNDDAIRAIRLLTAKIADAVQEGVLQSGAEGADDLEEALADEVACEAS
>B637000204_637751522
MAQVSMKQLLEAGVHFGHQTKRWNPKMKPYIFGARNGIYIIDLQKTVRYFKSAYQFIRETVQNGDKVLFVGTKKQAQEAIREETARADQFYIDNRWLGGMLTNFATIKKSIERLKKIEVMAQDGTYELLTKKEALNLEREREKLEKTLGGIKGMNKLPGAIFVIDPKKETIAVKEARKLGIPVVAVVDTNCDPDDIDYIIPGNDDAIRAIRLFAAKMADACIDGEAAIRAESDKAEEAPAAEAAEVVES
>B638341078_638463011
MAKVTMKQLLEAGVHFGHQTKRWNPKMKPYIFGARNGIYIIDLQRTVRYFRSAYNFVKSVVENGDSILFVGTKKQAQDSIREEADRAGQYYVNHRWLGGMLTNFATIKGSIDRLKKIETMSEDGTFELLTKKECLQLDRERIKLEKNLGGIKGMTKLPGAMFVIDPKKEAIAVCEAKKLGIPVVAVVDTNCDPDEIDYIIPGNDDAIRAIRLFVSSMADASIEGAAAICSENEGAAAAEKTAEVVEGEAK
>B643348581_643375779
MSVVTMKELLEAGAHFGHQVKRWNPKMKKYIFAERNGIHIIDLQKTVKGIEEAYEFLKTVSAEGGSILFVGTKKQAQDAIQEEAKRAGVFYVNHRWLGGMLTNFATVRKSVEKWQRIEQMKEDGTLYLHTKKEIAKYEKERQKLELNLIGIKDMMEIPKAIFIVDIKKEKIAVEEAIKLGIPIAAIVDTNCDPDLVDYVIPGNDDAIRAIKLITSKMADAILEGKLEEEAEKAAIKELQEEEYQKSMDEY
>B648276680_648604428
ANIISMKQLLEAGVHFGHQTRRWNPKMQQFIFMDRNGIHIIDLQQTVTRLNEAYKFVEQLAASGGTLLFVGTKKQAQEAVAEEAKRCGMFYINQRWLGGMLTNFQTIQLRIKYLRDLERRRDSGEFERLPKKEVQRLQDDIARLERILGGIKDMRSLPSALFIIDTRKERTAVLEALRLEIPIIALADTNCDPDEMDYPIPANDDAIRAVRLLCAKIADAAVEGRTGEEEGQVEAPQPEAAPQASSEAAP
>B639633047_639669176
MAAISMKELLEAGAHFGHQTRRWDPRMDEYIFTSRNGIHIIDLQKTLRMADDAYNWVKGEAADGANFLFVGTKKQATEAIEEEAKRAGVAYVNHRWLGGTLTNWNTIKTRINKLKELRAAEEDGSFDKLPKKEASQLGKQKAKLEKFLGGIADMEDIPDVMFVVDPKTEEIAVKEARSLNIPVVAMIDTNGNPDLVDVKIPANDDAIRAVKLITSKMADAIIEGRSAEKTFADTADGEGDFEESSNNENQ
>B647000263_647512034
MSVVTMKQLLEAGVHFGHQTRRWNPKMAPYIFTQRNGIYIIDLQKTIKMLDDAYNFVKSVAQEGGVFLFVGTKKQAQDSIAEEATRCGQYYVNQRWLGGTLTNWTTIQSRVKRLKQLKEMSQDGTFDVLPKKEAALLTKEMNKLERFLGGIEDMPRIPDVLFVVDPKKEKIAVHEANILGIPVVAMVDTNTDPTPIDVIIPSNDDAIRAIRLIVGAMADAIVEGQSVEVGFKEDADGKDKVVGAEEHKED
>B647000207_647491952
MPVISMKQLLEAGVHFGHQTRRWNPKMDKYIFTERNGIYIIDLQKTVKLVDQAYNAMRDLVGNDGIALFVGTKKQAQDSIADEATRAGQYYVNHRWLGGTLTNWETIQKRIKHLKNIKEMEVDGTFDVLPKKEVVGLLKEKERLEKFLGGIEDMPRIPDVMFVVDPRKEKIAIQEAHKLNIPVIAMVDTNCDPDEVDYVIPSNDDAIRAIKLITGGMAEAILEAKQEEAEQDVTVEDFKGDEVLDEVAE
>B651324031_651443878
MAVISMKELLEAGVHFGHQTRRWNPKMAPYIFTERNGIHIIDLQKTVKMVDEAYNFMRNASADGANILFVGTKKQASDAIAEEATRAGQFYINHRWLGGTLTNWNTIKTRVRRLKDLKKMAEDGTFDRLPKKEVVLLKKQQAKLEKFLGGIEDMQDLPDVLFVVDPKKEEIAVKEANMLNIPVVAMIDTNANPDVVDVKIPANDDAIRAIRLITSKMADAVIEGRAAEDAFIEGDENTESIEEITEIVEK
>B651324108_651430627
MAVISMKQLLEAGVHFGHQTRRWNPKMSEYIFTERNGIYIIDLQKTVKLVDQAYNYVRDAAANGATVLFVGTKKQAQDAIAEEATRANMFYVNHRWLGGTLTNWSTIQKRVARLKELRAMAEDGTFDRLPKKEVALLNKSREKLEKFLGGIADMPKIPDLLFIVDPHKEQLAVQEAHKLNIPIVAMVDTNADPDQIDVKIPSNDDAIRAVRLITAKMADAIIEGNDAVAAEDFAAEGADKAASIEELTEI
>B647533156_647691578
MAVISMKQLLEAGVHFGHQTRRWNPKMKKYIFTERNGIYIIDLQKTVKLVDAAYDYMKNVAEEGGVALFVGTKKQAQEAIKEEAIRSGQYYVNHRWLGGTLTNWETIQKRVARLKQINKMEEDGTFDVLPKKEVVGLNKERERLEKFLGGIADMPRIPDVMYVVDPRKERIAIQEARKLNIPIVAMVDTNCDPDEIDVVIPSNDDAIRAVKLITAKMADAFIEGNEDFSAESTENATEEIVDVVEGDNVS
>B651053041_651116109
MSVISMKQLLEAGVHFGHQTRRWNPKMKPYIFTERNGIHVIDLQKTVKLVDDAYNYVKNASQEGAVVLFVGTKKQAAEAVKEEALRAGQYYVNHRWLGGMLTNWNTIQTRVTRLKEINKMEEEGTFEVLPKKEVVLLNKERERLEKFIGGIADMPRIPDVMYIVDPHAEQIAVKEAKTLGIPVVAMVDTNADPEPIDVVIPANDDAIRAVKLITAKMADAIIEGRAEDFVAEEAASEESLEELAEIVEGK
>B651324061_651469584
MAVVTMKQLLEAGVHFGHQTRRWNPKMKKYIFTERNGIYIIDLQKTVKCIDRAYNFMKDEAANDAVILFVGTKKQAQDSIEEEAKRAGVYYVNHRWLGGTLTNWNTIQKRIKYLKKLKKMAQDGTFERLPKKEVALLKKQTDKLERFLGGIEDMPKIPDVMFIVDPHKEQIALHEAQKLNIPVVAMVDTNTDPDGIDYVIPSNDDAIRAIRLITSTMADAIIEGKDEVSEKDFDKDADQKDEKSEE
>B646311957_646539978
MAVISMKQLLEAGVHFGHQTRRWNPKMAKYIFTERNGIHVIDLQQTVKMADAAYEFVRDAAANDAVILFVGTKKQAADAVKEEAERAGQYYINHRWLGGTLTNWDTIQKRIARLKEIKRMEEDGTFEVLPKKEVALLNKQRARLEKFLGGIEDMPRIPDVMYVVDPHKEQIAVKEAKKLGIPVVAMVDTNADPDDIDVIIPANDDAIRAVKLITSKLADAVIEGRDVDFASEAQADSIEEIVEVVEGDNE
>B643886050_644320138
MSVVTMKQLLEAGVHFGHQTRRWNPKMEEYIFTERNGIYIIDLQKTVKLIDTAYNYMKDVAADGGVVLFVGTKKQAQDSIEEEATRAGQYYVNHRWLGGTLTNWKTIQSRIARLKELKKMSEDGTFDVLPKKEVAVLTKQREKLERFLGGIEDMPKIPDVMFIVDPHKEQIAVKEAQKLHIPIVAMVDTNTDPDDIDYVIPSNDDAIRAVRLITSKMADAVIEGKGQDDNKQADANDEDSLKNLKDSVEG
>B643886045_644313568
MAVISMKQLLEAGVHFGHQTRRWNPKMKQFIFTERNGIYIIDLQKTVKLIDEAYDFVKDAASNDGVVLFVGTKKQAQDAVEEEAKRCGQYYVNHRWLGGTLTNWNTIQTRIKRLKEIKAMEEDGTFERLPKKEVALLVKQRDRLQKFLGGIEDMPRIPDILFIVDPRKERIAVKEAQKLNIPIVAMVDTNADPDEIDVKIPSNDDAIRAVRLITAKMADAVIEGREAPVEEAFKAEDEDIVEAVEGDNDN
>B647533194_647892825
MSVISMKQLLEAGVHFGHQTRRWNPKMKPFIFTERNGIYIIDLQKTVKLIDNAYNFVKDVAANDGVVLFVGTKKQAQTAIEEEAKRAGQFYVNHRWLGGTLTNWNTIQKRIKRLKDLKKMEEDGTFDRLPKKEVALLNKQKDKLEKFLGGIEDMPHIPDVLFVVDPRKEQIAIKEAQKLNIPVVAMVDTNTDPDQVDVIIPSNDDAIRAIRLITSKMADAVVEGREAVQQEEVAEGVDSLEDLKKTVEEG
>B642979323_643124829
MSVVSMKKLLEAGVHFGHQTRRWNPKMSKFIFTERNGIYIIDLAKTSNQIDKAYEVIKDIASEGGSILFVGTKKQAQDSIEQEAKRCGQYYVSNRWLGGMLTNFNTIRNSVNKLKKYETMEEDGTFDLLPKKEVLQYNKEMDKLEKNLGGIKEMEELPDALFVVDPSNEQIAVHEAKILGIPVISIVDTNCDPDVVDIAIPGNDDAIRAVKLITSVMADAVIEGNFAVNEDDFEEVEEESVDSVEEQEES
>B643886145_644129637
MAVVSMKKLLEAGVHFGHQTRRWNPKMARFIFTERNGIYIVDLQKTANQIEEAYKVMRDIVADGGRVLFVGTKKQAQDSIQSEAKRSGQYYVSHRWLGGMLTNFKTIRKSVEKLQRYERMEEDGTFDLLPKKEVLQYQKEMDKLEKNLGGIKDMEELPDVLFVVDPGEEAIAVHEAKILGIPVIAIVDTNCDPDEVDVPIPGNDDAIRAVKLITSVMADAVIEANNEEVEEDEFEEDEEAAEEIKTQEFD
>B650716005_650765090
MSQVTMKQLLEAGVHFGHQTRRWNPKMDRYIFTERNGIYIIDLQQTVKLLDKAYNVVRDIAANGGNILFVGTKKQAQQAIEEEALRCGQYYVNHRWLGGLLTNWDTIQKSIQRMRDIDRMEEDGTFDVLPKKEVSELNKEREKLENNLGGMADMPSLPDAIFVVDPRKEEIAVNEAKKLNIPIIAMVDTNCDPDDIDYVIPSNDDAIRAIRLIASTLADAVLEGNSEELATDEDLEKVAAQFASENEEAE
>B648276675_648314977
MSVVSMKSLLEAGVHFGHQTRRWNPKMSKFIFTERNGIYIIDLQKTVKQIDDAYNYVRDIVADGGEVLFVGTKKQAQEAIETEAKRCGQHYVSQRWLGGMLTNYKTIKTRINRLHQLYEMEEDGTFDLLPKKEVSQLEREREKLEKNLGGIRKMTKMPSVLFVVDPKKEYIAVHEAKILGIPVVGIVDTNCDPDELDIAIPGNDDAIRAVKLLTSTIADAVIEANSEEVYSETENDTEEDLKEFVENSEE
>B641380421_641412365
SQVILMKNLLEAGVHFGHQTRRWNPKMSKFIFTERNGIYIIDLQKTVKQIEQAYDFVREIVADGGRVLFVGTKKQAQEAVETEAKRSGQFYVSHRWLGGMLTNYKTIRKRIERLKKLELMEEDGTFQRLPKKEVIKLKREAEKLEKFLGGIKEMDKLPDVLFVIDPKNEKIAVNEAKILGIPVIGVVDTNCDPDEVDIAIPGNDDAIRAVKLLTGTIANAIVEAKQVEATETVVEIEEVSEE
>B651324041_651644067
MAVVSMKKLLESGVHFGHQTRRWNPKMSRYIYAKRNGIYIIDLQKTQELIEENYKRIHDIAKDGGKILFVGTKKQAQFSIKDEATRAGQFYVDQRWLGGTLTNFKTIKSRINRLFEIERMEEDGTFEVLPKKEVVMLRKEKDKLNKFFSGIKHMKGLPDAIFVVDPRKERIAIAEARKLNIPVFGIVDTNCDPDELDYVIPANDDAIRAVKLILTVMANAIVEAQRNNNYNNNRNNDNDRNNDQRRDDNK
>B649989944_650258498
MAVISMKQLLEAGVHFGHQTRRWNPKMKKYIFTERNGIYIIDLQKTVKLVDQAYNFMRDNSADGGVVLFVGTKKQAQQAIQEAAERSGQYYINHRWLGGLLTNWETIQQSIRRLKSIEKMEEDGTFDLLPKKEVLQLRKELARLEQNLGGIKDMPRIPDVIFVVDPRKEQIAVKEAHTLNIPVVAMVDTNCDPDEIDAVIPSNDDAIRAIKLIANTMAEAVIESNAEESTEEEASDKEFFDNLFEKEETA
>B641736169_642322835
MSVISMKKLLEVGVHFGHQTKRWNPKMAPYIFTARNGIYIIDLQKSSKKIDEAYKAMNEIAAKGGKVLFVGTKKQAQEAVKEEAIRSESFYVNSRWLGGTLTNFKTIQKRIKRLIELEKMEADGTFDLLPKKEVILLKKEAAKLEKNLGGIKEMRRLPNALFVVDPKAEHNAVAEARILGIPVFGIVDTNCDPDEVDYVIPANDDAIRAVKLIVAAMADAICEAKAYIKDEDDENNQNNAPKATKEEKTA
>B649633044_649695808
MAAVTMKQLLEAGVHFGHQTRRWNPKMAPYIFTERNGIYIIDLQQTVKKIDVACNFVKEVAANGESILFVGTKKQAQTSIEKEAKRSGSFCVNHRWLGGTLTNFTTISKRIERLKELKAMEEDGTFELLPKKEVIKLKREREKLQKFLGGIEDMKEMPGAMIVIDSKKERIAIAEAHKLGIPIVSIVDTNCDPDEIDYVIPGNDDAIRAVALILGVLADAIIEGKVVEETVVAASGDVVVEEVVEV
>B649989993_650316952
MAIVTMKQLLEAGVHFGHQTRRWNPKMKPYIFTERNGIYIIDLQQTVKMIGDAYNFVRDLAAEGKDILFVGTKKQAQNSIENEAKRSGSFYVNHRWLGGTLTNWETINKRINRLKDLKRMEEDGTFDLLPKKEVIGLRREREKLEKFLGGIEDMHGMPGAMVIIDCKKERIAIQEAHKLGIPIISIVDTNCDPDDVDYIIPGNDDAIRAVALILRVLADAVLEGKVSETEEAPMSAAEAEAE
>B648028002_648129977
MSVVTMKEMLESGVHFGHKTRRWNPKMESYIFTERNGIYIIDLQQTEKLAEEAYNFVRDLASEGKQILFASTKKQAQETIEREATRCGMPYVKERWLGGMLTNYQTISKRIDRLEELEQMEEDGLFEVLPKKEVMELKRERDKLVRFLGGIRDMDGLPDAIFIADPRREEIAVAEANKLGIPIVAIVDTNCDPDLIDYVIPGNDDAIRAVKLLTGIMADAVLEGKQEAEVQEAQVEAQEDTAEVEETKEA
>B641736193_642324431
MSYIQMKQLLEAGVQFGHQTRRWNPKMKKFIFTERNGIYIIDLQQTVGLVDDACKFVRGIAEEGGEILFIGTKKQAQDAVKTEAIKSGSHFINQRWLGGTLTNFQTISKRIKRLHELNEMEQDGTFDVLPKKEVILLKNQRDKLEKFLGGIKHMEKLPSALFVIDPKKERIAIAEAKKLNIPIVAIVDTNCDPDEIDYPIPGNDDAIRAVSLIASTMANAILEGKEQMEEASAEADTE
>B643886070_644368430
MKQLLEAGVHFGHQTRRWNPKMAPYIFTERNQIHIIDLQQTVPMIDNAYNAVYDIVSQGGTILFVGTKKQAQDAIAEEATRCGMFYVDQRWLGGMLTNFSTVKTRIARLKEIERMRENGTFDLLPKKEVAGLEKELEKLEKNLGGIKNMDRIPDAIFVVDPKKERICVKEAESLGITLIGIADSNADPDELDYVIPGNDDAIRAIRLITSTIADAVIEAKEPKAEDEEETEE
>B651324079_651617105
MSAIGMKQLLEAGVHFGHQTRRWNPKMAPYIYTERNGIHIIDLQKTVKLVDDAYNALSQIVANGGTVLFVGTKKQAQDAVKAEALRCGEFYVNERWLGGMLTNFKTIRSRIQRLKDIEKMAEDGTFDVLPKKEVTLLKKEWAKLEANLGGIKDMKRTPDAIFVIDPKKEKICIQEAHSLGITLFGIADTNADPEELDYIIPGNDDAIRAIKLIVAKMADAVIEAKMTEEEAALASSEENFSEEEA
>B649989907_650028012
MSVISMKQLLEAGVHFGHQTRRWNPKMAPYIYTERNGIHIIDLQKSVGMVDDAYNAVKECVAEGGKILFVGTKKQAQDSIKTEAERCGMFYVNQRWLGGMLTNFKTIRSRIDRLKKIKKMEEDGTFEVLPKKEVLELRKEMDKLQKNLGGIEEMNEIPDMIFIVDPKKENICVQEAHTLGIPLVGIADTNSDPEDLEYIIPGNDDAIRAVKLITSAMADAVVEANADVEAEEEAAEE
>B650716027_651014983
MSVVSMKQLLEAGVHFGHQTRRWNPKMAPYIYTNRNGIHIIDLQKTVGMIDDAYNAVVDLVANGGIVLFVGTKKQAQDTIKAEAERCGMYYVDERWLGGMLTNFTTIQSRIERLKAIEKMSEDGTFDVLPKKEVIQLKKEWDKLEKNLGGIKEMGRIPDAIYIVDPKKERICVKEAEALGIPLIGIADTNCDPEELDYIIPGNDDAIRAVKLITATIADAVIEGQEQDVPEEAEEAAAEEE
>B650377919_650531211
MSVISMKQLLEAGVHFGHQTRRWNPKMAPYIYTERNGIHIIDLQKSVGMVDDAYDVIFDIAQQGGNILFVGTKKQAQDAIASEAERCGMYYVNERWLGGMLTNFKTVQTRIARLKEIEKMEADGVFEQLPKKEVILLKKEQEKLTKVLGGIKEMNRIPDAIFIIDPKKEHICVQEAHALGIPLVGVCDTNCDPDELDYVIPGNDDAIRAVKLIVAKMADAVIEAKMNEVAEEATAEE
>B641228486_641293772
MSVISMKQLLEAGVHFGHQTRRWNPKMAEYIYTERNGIYIIDLQKSVGKVDEAYYAIKDVVANGGKVLFVGTKKQAQDSVKSEAERCGMYYVNERWLGGMLTNFKTIQSRIKRLKEIETMANDGTFEVLPKKEVIELKKEWEKLEKNLGGIKDMKEVPEAIFVVDPKKERICIQEAHNLGVKLIGIADTNCDPEELDHVIPGNDDAIRAVKLIVAKMADAVIEAGVQLTDSTDVAEEATET
>B649989950_650306527
MSVISMKQLLEAGVHFGHQTRRWNPKMAPYIYTERNGIHIIDLQQSVGMVDTAYNAMSDIAKDGGKILFVGTKKQAQDAIKEEAERCGMYYVNERWLGGMLTNFKTIQSRIKRLHQLEEMSEDGTFDLLPKKEVIKLKKEWEKLEKNLGGIKDMKEIPDAIFIIDPKKERICVQEAHTLGIPLIGICDTNCDPDELDYLIPGNDDAIRAVKLIVAKMADAVIEANTPDSESDSEVDDSLEGNEFAPEKEA
>B643886181_644366869
MKQLLEAGVHFGHQTRRWNPKMAPYIYTERNGIHIIDLQKSVGMVDSAYEAIKNIVANGGTILFVGTKKQAQEAVKDEAIRSGMFYVNERWLGGMLTNFKTIKSRIAKLKEYEKMSEDGTFDVLPKKEVIQIKKAWEKLEKNLGGIKEMKKLPDAIFVVDPKKERICIQEAHTLNIPIIGIADTNCDPDELTYVIPGNDDAIRAVRLIVAKMADAVIEANFVETVEEAATEE
>B643886203_644227028
MSVISMKQLLEAGVHFGHQTRRWNPKMAPYIYTERNGIYIIDLQKSVGKVDEAYNAIRDCVANGGKILFVGTKKQAQDSIKNEAERCGMYYVNQRWLGGMLTNFKTIQSRIAQLKKIEAMEADGTFDVLPKKEVINLKKQQEKLEKNLGGIKEMQDIPDMIFVVDPRKERICIQEAETLGIPLVGICDTNCDPEELDYVIPGNDDAIRAVKLIVSKMADAVIEGNQGQDAEVAEEEAAEEA
>B649989949_650279156
MSVISMKQLLEAGVHFGHLTRRWNPKMAPYIYTERNGIYIIDLQKSVGMVDDAYRAIADVVADGGRILFVGTKKQAQDTIKAEAERCGEFFVNERWLGGMLTNFKTVQTRIARLKEIEKMQENGTFDVLPKKEVAGLLKELEKLQKNIGGIKDMKKIPDAIFVVDPKKEKICVQEAHNLGITLIGICDTNCDPEDLDYVIPGNDDAIRAVKLLVSKMADAVIEAKMDAGDEDAQEAAAAAADAE
>B642979337_643100566
MKQLLEAGVHFGHQTRRWNPKMQQYIYTHRNGIHIIDLQKSVGKVDEAYKAVSDIAAEGGTILFVGTKKQAQDAIATEAQRCGMFYVNERWLGGMLTNFTTIQKRIAKLHEIETMKEDGTFDVLPKKEVALLEKELEKLQKNLGGIKEMKKLPDAIFVVDPKKERICIQEAHALGIPLIGIVDTNCDPDELDYVIPGNDDAIRAVKLIVSKMADAVIEANAPVAEDAAEETT
>B645951834_645959657
MSVISMKQLLEAGVHFGHQTRRWNPKMAEYIYTERNGIYIIDLQKSVGKVDEAYNAIYDVAAQGGSILFVGTKKQAQEAVKTEAERCGMYYVNERWLGGMLTNFKTIQSRINRLKEIEAMEADGTFDVLPKKEVIQLKKEQEKLEKNLGGIKNMKRIPDAIFIVDPKKEAICVQEAHILGIPLIGIVDTNCDPEEIDYVIPGNDDAIRAVKLIVSKMADAVIAAQGETAEEYADVAEDEAVEATEETEA
>B641380422_641415817
MSVISMKQLLEAGVHFGHQTRRWNPKMKPYIYTERNGIYIIDLQKSVGMVDDAYNAIGDCVANGGTILFVGTKKQAQDSIKSEAERCGMYYVNERWLGGMLTNFKTIQTRIATLKKYEEMEQDGTFDVLPKKEVIQIKKEMEKLEKNLGGIKDMKRIPDMIFVVDPKKERICIQEAQSLGIKLVGIADTNCDPEELDYVIPGNDDAIRAVKLIVSKMADAVIEAQDSVEEAEAEEAT
>B643886107_644188180
MSVISMKQLLEAGVHFGHQTRRWNPKMAPYIYTERNGIYIIDLQKSVGMVDDAYNAVGDIVANGGTILFVGTKKQAQDAVKSEAERCGMFYVNERWLGGMLTNFKTIRSRIDRLKQIETMEADGTFDVLPKKEVIALRKEKEKLNKNLGGIKEMKKIPDAIFVVDPKKERICVQEAHTLGIPLIGICDTNCDPEELDYVIPGNDDAIRAVKLIVSKMADAVIEANQGAERDVVFEGEDYAEETAAEAET
>B650377936_650547201
MSVISMKQLLEAGVHFGHQTRRWNPKMAPYIYTERNGIYIIDLQKSVGKVDEAYDAVSDIAAQGGTILFVGTKKQAQDAIKTEAERCGMYYVNERWLGGMLTNFRTIESRIARLKAIETMSEDGTFDVLPKKEVIALKKEWEKLEKNLGGIKDMKRIPDAIFVVDPKKERICIKEAQALGITLIGIADTNCDPDELDYVIPGNDDAIRAVKLIVSKMADAVIEAKEVTAEEASDETV
>B643886007_643913757
MSVISMKQLLEAGVHFGHQTRRWNPKMAPYIYTERNGIYIIDLQKSVGKVDEAYKAVSDIAAEGGTILFVGTKKQAQEAIKAEAERCGMYYVNERWLGGMLTNFKTIQSRIARLKQIETMSEDGTFDVLPKKEVIELRKEWDKLERNLGGIKDMKKLPDAIFVVDPKKEHICVQEAHTLGIPLIGIVDTNCDPEELDYVIPGNDDAIRAVKLIVSKMADAVIEAKGEVLEGAMEIEISAEAFEAAEA
>B651324054_651348906
MSVISMKQLLEAGVHFGHQTRRWNPKMAPYIYTERNGIYIIDLQKSVGMVDDAYKAIADIAAEGGTILFVGTKKQAQDAIKTEAERCGMFYVNERWLGGMLTNFKTIQSRIARLKEIEAMEADGTFDVLPKKEVINLKKELEKLQKNLGGIKEMKKLPDAIFIVDPKKERICVQEAHTLGIPLIGIADTNCDPEELDYVIPGNDDAIRAVKLIVSKMADAVIEANEAADAEEIFVEETEEVV
>B650377925_650537507
MSVISMKQLLEAGVHFGHQTRRWNPKMAPYIYTERNGIYIIDLQKSVGMVDDAYNAIKDIVADGGTILFVGTKKQAQDAIKAEAERCGMYYVNQRWLGGMLTNFKTIESRIARLKAIEKMSEDGTFEVLPKKEVIELKKEWEKLEKNLGGIKDMKRIPDAIFIVDPKKERICVQEAHILGIPLIGIADTNCDPEELDYVIPGNDDAIRAVKLIVSKMADAVIEAKAETTEAEAAEADAE
>B642791604_642853966
MSVISMKQLLEAGVHFGHQTRRWNPKMAPYIYTERNGIYIIDLQKSVGMVDDAYKAVSDIAADGGTILFVGTKKQAQDAIKAEAERCGMYYVNERWLGGMLTNFKTIQSRIKRLKDIEAMAEDGTFDVLPKKEVIELKKEWDKLEKNLGGIKDMKKLPDAIFIVDPKKERICVQEAHTLGIPLIGICDTNCDPEELDYVIPGNDDAIRAVKLIVSKMADAVIEANGAAEDGYYEDADVEAAEAEEA
>B649989982_650261421
MSVISMKSLLEAGVHFGHQTRRWNPKMKRFIFTERNGIYIIDLQKTVKKVEEAYDFVREVAANGGEVLFVGTKKQAQDAIEKEATKCGMPYINQRWLGGLLTNYKTIKNRIERLYKLYEMEENGTFDVLPKKEVAQLLHEREKLEKFLGGIKEMKGMPKALFVVDPKKENIAVKEAHILGIPVIGIVDTNCDPEEVDIPIPGNDDAIRAVKLITETIANAVIEGKEDTDYDESTQEVSEEEAVEDEKSAI
>B648276710_648806768
MSVISMKALLEAGVHFGHQTRRWNPKMSRFIFTERNGIYIIDLQKTVKKIEEAYDFVRELAEENKTILFVGTKKQAQDAIEKEARRCEMPFINQRWLGGLLTNFKTIKKRVERLHNLEEMEEDGTFDVLPKKEVIKLKLERERLEKFLGGIKHMDRLPDCIFVVDPKKEYIAVKEADILGIPVVGIIDTNCDPDEIDYPIPGNDDAIRAVKLITETIANAVLEGKDFDEEGSQEELENEPVE
>B648861011_648915608
MKNLLEAGVHFGHQTRRWNPKMSRFIFTQRNGIYIIDLQKTVKKVDEAYEFIRELSSEGGKILFVGTKKQAQDAVEKEAKKCEMPFINQRWLGGLLTNYKTIRKRIDRLQELTEMETDGTFDVLPKKEVIQLRHERERLEKFLGGIKDMDRVPDALFIVDPRKERIAVKEAHILGIPVVGIVDTNCDPDEIDFPIPGNDDAIRAVKLITETISNAVLEGKIQDYSENEEVKVSEEEQPVIEKEEE
>B649633052_649728918
MSVVNMKQLLESGVHFGHQTKRWNPKMEPYIFTERNGIYIIDLQQTVKLIDKAYNFVKEEAAEGKKVLFVGTKRQAQETVKKEAERCGMPYVNQRWLGGMLTNYHTIKKRIDRLDELEEMEEEGIFEVLPKKEVIELNKEHDKLERFLGGIRNMNGLPDVIFITDAKKEDIAVKEAIKLDIPIVSILDTNCDPDLIDYVIPGNDDAIRAVKLITSVISDAVLAGKEQKAQEQQEAEAEAVQAEAD
>B643348557_643611196
MAVVTMKQLLESGVHFGHQTRRWNPKMKDYIFTERNGIYIIDLQKTVALLDKAYDYVRDMASKGKTILFVGTKKQAQETIKTEAERCGMPYVNQRWLGGMLTNFRTIKKRVKRLNELEKMEEDGLFEVLPKKEVILLKKERDKLERFLGGIRDMKNLPDVVYITDPRKESIAVAEARKLNIPIVSIVDTNCDPDLIDYIIPGNDDAIRAVKLISSKIADAVLAGKKPEDKEDEKGQAEEKEVKEENNSAN
>B637000316_638137750
LSVVTMKQLLEAGVHFGHQTRRWNPKMATYIYMERNGIYIIDLQQTVKKFDAAYEFVKSVAAAGKGVLFVGTKKQAQETIREEASRCGMYFVNQRWLGGMLTNYKTIKRRVLRLKELEKQEAEGAFEVLSKKEVARLLNERERLERFLGGIKEMDKLPGAVFVVDPRKERIAVAEARKLNIPVVAIVDTNCDPDEIDYVIPGNDDAIRAVKLISSRIADAVLEGKQGEQITT
>B646564577_646854018
MSIVTMKQLLEAGVHFGHQTRRWNPKMAPYIYMERNGIYIIDLQQTVKKFEEAFDFVRSMVSEGKTILFVGTKKQAQETIKDEATRCGMFYVNQRWLGGMLTNFKTIRKRVYRLKELEKMEEEGAFELLPKKEVARLRAEREKLERFLRGIKDMDELPGAVYVVDPRKEKIAVAEARKLKIPVIGIVDTNCDPDEIDYIIPGNDDAIRAVKLITSKIADAVLEGKQGEQASA
>B649989928_650265164
MSVVSMKQLLEAGVHFGHQTRRWNPKMSRFIFTERNGIYIIDLQKTVKKVEEAYNFIREVAANGQTILFVGTKKQAQNAIKDEALRCNMFYVNQRWLGGMLTNFRTIQNRVARLKELEKMFEDGTVEQYPKKEVILMKRELDKLEKNLGGIKDMKKLPGCIVVIDSKKEEIAVKEARKLNIPVIATVDTNCDPDVIDFPIPANDDAIRAVKLLASKMADAVLEGRGQQEEQGEQEVAEDVADEQEVIEES
>B651324107_651507752
MAIISMKQLLEAGVHFGHQTRRWNPKMKQYIFTSRNGIYIIDLQKSSKKIDEAYAAMQEVTKDGGKVVFVGTKKQAQEAIKEEAIRGGQYWVNQRWLGGTLTNFKTIQSRIARLEQLEAMEQDGTFEVLPKKEVINLRKEMERLNKFLGGIREMKELPAAMFVVDPRSERIAIAEARKLNIPVFGIVDTNCDPDDVDYVIPANDDAIRAVRLIVGKMVDGIIEANAAEEVVTEEVAVEAAAE
>B640963014_641050446
MAVVSMKQLLEAGVHFGHQTRRWNPKMAAYIYTERNGIYIIDLQKTVKKLEEAYNFVRELAQNGQTLLFVGTKKQAQEAIKEEAGRCGGYYVNARWLGGMLTNFKTMRGRVDRLNQLKKMQEDGTFDMLPKKEVMKHLGEIAKLEKYLGGVVEMKKLPGALFVVDPRKERNAINEARKLNIPIVAIVDTNCDPDEIDYVIPGNDDAIRAIKLISSVMANAIMEGKAPEEKTEETVAE
>B643886143_644151793
MAVVSMKQLLEAGVHFGHQTRRWNPKMAKYIFTERNGIYIIDLQKTVKKLDEAYNFVRDTAAEGGEILFVGTKKQAQESIRDEATRCGMHYVNARWLGGMLTNFRTIRKRIDRMEQLKTMQADGTFDLLPKKEVVKLELEMEKLDKYLGGVKNMKSLPKAMFIVDPHKERIAVSEARKLNIPIVAIVDTNCDPDEIDYVIPGNDDAIRAVKLISGAMANAVLEGKAPAAEAAESAEA
>B641736271_642205335
MGVVSMKQLLEAGVHFGHQTRRWNPKMARYIFTERNGIYIIDLQKTVKKLDEAYMFVRDLAANGGNLLFVGTKKQAGDSVRDEATRAGAYYVNARWLGGMLTNFKTIRRRIDRLAQLRKMQEDGTFDLLPKKEVSKLNLEIEKLEKFLGGIKDMKKLPSALFVVDPRKEKIAVAEARKLGIPIVAIVDTNCDPDEIDYVIPGNDDAIRAVRLLSATMADALIEGREAAPEEAAEKENEADAS
>B650377939_650590740
MAVVSMKQLLEAGVHFGHQTRRWNPKMAPYIFTERNGIYIIDLQKTVKKLDEAYNFIHEVAAEGGEVLFVGTKKQAADSIKEEALRANAHYVNARWLGGMMTNFKTIEKRIKRLEQLHTMENDGTFDLLPKKEVVKLNLEIEKLEKFLGGIKNMKKLPSALFVVDPRKEKIAVSEAKKLGIPVVAIVDTNCDPDEIDYVIPGNDDAIRAVKLIAGAMADAIIEARQADVTEEVAEAEAEATE
>B643886206_644208391
MKQLLEAGVHFGHQTRRWNPKMARYIFTERNGIYIIDLQKTVRKLEEAYNFVNELAANGEEILFVGTKKQAAESIKEEATRCGMHFVNARWLGGMMTNFKTIRTRIDRLKQLRKMEEDGTFALLPKKEVIKLNLEIEKLEKFLGGIKNMKKLPGALFVVDPRKEKIAVAEAKKLGIPVVAIVDTNCDPDEIDYVIPGNDDAIRAVKLISSVMANAVMEAKEVAEEAAEEAPAEEAAA
>B649633043_649822512
ASVVTMKQLLEAGVHFGHQTRRWNPKMTPYIFTERNGIYIIDLQKTVRKLEEAYNFVRKLSEGGNTILFVGTKKQAQDSIREEAERAGAYFVNARWLGGMLTNFRTIRRRIDRLAQLRKMEEDGTFELLPKKEVVKLKLEIEKLEKYLGGIKDMKKLPAALFIVDPRKERIAVSEARKLGIPIVAIVDTNCDPDEIDYVIPGNDDAIRAVRLISSVMANALLEGKAGEAAGETAAAQ
>B641380427_641398267
MAVVSMKQLLEAGVHFGHQTRRWNPKMAEYIFTERNGIYIIDLQKTVRKLEEAYNFIRELSENGESVLFVGTKKQAQDSVREEAERAGAYFVNARWLGGMMTNFTTIRHRIDRLRQLRAMEEDGTFDLLPKKEVIKLKLEIEKLEKFMGGIKDMKKLPGALFIVDPRKERIAVAEAKKLGIPIVAIVDTNCDPDEIDYVIPGNDDAIRAVKLISATMANAIIEGRQMGAEEAEAKENETDEEAA
>B650377966_650573006
MAVVSMKQLLEAGVHFGHQTRRWNPKMAEYIFTERNGIYIIDLQKSVKKLEEAYNFVRELSAEGKSVLFVGTKKQAQDSVKEEAERAGAYYVNARWLGGMLTNFATIRRRIARLKQLRAMQEDGTFDLLPKKEVIKLNLEIEKLEKFMGGIKDMTEMPGALFIVDPRKERIAVSEAKKLNIPIVAIVDTNCDPDEIDYVIPGNDDAIRAVKLIAGAMANAVIEGRMGAAAVEEETAE
>B646311904_646358605
MAIVTMKQLLEAGVHFGHQTRRWNPKMAPYIFTDRNGIYIIDLQKTLKKLEEAYYFVRDLAAQGGTILFVGTKRQAQQTIEEEATRCGMFFVNQRWLGGMLTNFQTIKRRIERLRELEEMEANGEIDLRPRKEAMRLRKEKEKLEKYFRGVKNMHSLPSALFVVDPRKEKIAVAEARKKGIPIVAIVDTNCDPDEIDYVIPGNDDAIRAIRLITSKIADAVIEGREGVVAEPAPEEAE
>B649633101_649832707
MPVVAMKQLLEAGVHFGHQTRRWNPKMRPYIFMERNGIYIIDLQKTVRLLDEAYNFVRELVAQGGRVLFVGTKKQAREAIAEEATRCGEFYINERWLGGTLTNFSTIRTRIDRLAELEQMEAEGHFERLPKKEVARLVREKEKLEKYLGGIKGMKDLPDAVYVVDPRKEKIAVTEARKLGIPVVAIVDTNCDPEEIDYVIPGNDDAIRAVRLITGKIADAVLEGKVVEA
>B641736109_642151866
MSVISMKQLLEAGVHFGHQTRRWNPKMKEYIFTERNGIYIIDLQKTAKKMDEAFYAMKDIAADGGKVLFVGTKKQAQDSIKAEALRCGMYYINHRWLGGMLTNFQTIRSRVDRLKKLELMQEDGTFDLLPKKEVIELKKEMIKLENNLGGIKEMKGVPDAIFIIDPRKEAIAIQEAHILGIPVFSIVDTNCDPDEIDFPIPGNDDAIRAVKLITAKLADAIIESNIFDAGDEPIQPVVEETLTFENSVSV
>B650716026_650762229
MSVISMKQLLEAGVHFGHQTRRWNPKMKEYIFTERNGIYIIDLQKTAKKVDEAYNVIREAAAEGGKVLFVGTKKQAQESIKSEAERSGMYYVNNRWLGGMLTNFSTIKSRVARLKQLETMEQDGTFEVLPKKEVIELRKEMDKLEKNLGGIKEMKELPSLMFVVDPRKERIAIQEAHILGIPVVAIVDTNCDPEEVDYVIPGNDDAIRAVKLIVAKMADAIIEANEIFEASTEAVVEATEEV
>B649633033_649671819
MSVVSMKQLLEAGVHFGHQTRRWNPKMSRFIFTERNGIYIIDLQKTVKKIEEAYSFIREVAETGKPILFVGTKKQAQDSIKEEAERSGMYYVNERWLGGMLTNYQTIKKRIDRLRELEKMQEDGTFDVLPKKEVIQLMNEKEKLEKYLNGIKDMPEVPGAIFIVDPRKERIAVKEAHKLGIPVVGIVDTNCDPDEIDFPIPGNDDAIRAVKLIASTISQAIIEAKQGQIEETTSTEEAAVEAEVVE
>B640753002_640783546
MAVISMKQLLEAGVHFGHQTRRWNPKMAEYIFTERNGIYIIDLQKTVKMVEQCYNVMKEIASEGSTILFVGTKKQAQEAIEEEAKRCGMYYVNQRWLGGMLTNFKTIKLRIDRLHKLEKMAEDGTFEVLPKKEVIKLRHEMEKLEKFLGGIKGMTQMPDALFIVDPRKERIAIKEAQTLGIPVISIVDTNCDPDEIDYMIPGNDDAIRAVKLLTATMANAIIEGKQVEQTEE
>B641228475_641247696
MSVISMKQLLEAGVHFGHQTRRWNPKMGEYIFTERNGIYIIDLQKTVKKVEEAYSVMKDIATEGGTILFVGTKKQAQEAVEEEAKRSGMYFVNQRWLGGMLTNFKTIKKRIERLRELEKMEEDGTFEVLPKKEVIKLRHEQEKLEKFLGGIKDMTEMPDALFVVDPRKERIAIQEAHTLGIPVISIVDTNCDPDEVDYVIPGNDDAIRAVKLIASTMANAIIEGKQGVQTEA
>B648276673_648830325
MSIISMKQLLEAGVHFGHQTRRWNPKMAKFIFAERNGIYIIDLQKTVKKLEEAYNFMTEVAATGKPILFVGTKKQAQDAIKDEALRAGMYYVNERWLGGMLTNYKTIKTRINRLVELERMQEDGTFDKLPKKEVIGLLQEKEKLEKNLGGIKEMPELPVAMFVIDPKKERIAVLEAHKLGIPVIGVVDTNCDPDEIDFPIPGNDDAIRAVKLIVSAMSQAIIEAKGMIEEVEVDEEVTVEDFQQQE
>B642979371_643118062
MKQLLEAGVHFGHQTRRWNPKMGKYIFTERNGIYIIDLQKTVKKVEEAYKFVKEVAETGKPILFVGTKKQAQEAIKEEAERCGMFYVNERWLGGMLTNYKTIKTRINKLRELERMEEDGTFDVLPKKEVIKLRAEKEKLEKNLGGIKEMPELPGAMFVVDPRKENIAIQEAHRLGIPVVGIVDTNCDPEELDFPIPGNDDAIRAVKLITGAMATAVIEGREIEEAEEVEVSE
>B648276712_648432687
MSVISMKQLLEAGVHFGHQTRRWNPKMAKFIFTERNGIYIIDLQKTVKKIDEAYKFMQEVAETGKPILFVGTKKQAQEAIKEEAQRCGMYFVNERWLGGMLTNHKTIKTRIQKLRELEAMEEDGTFDVLPKKEVIKLRAEKEKLEKFLGGVKDMPELPAALFVVDPRKENIAIQEAHRLGIPVIGTVDTNCDPDEIDYPIPANDDAIRAVKLITGAMASAIIEARLDDVAEESEAVEVEETEETTETTEE
>B637000306_637538012
MSVISMKQLLEAGVHFGHQTRRWNPKMKEYIFTERNGIYIIDLQKTVRMVEIAYNAVRQMAADGGKILFIGTKKQAQDAVREEAERCGMFYVNQRWLGGMLTNFETIKKRIARLNELEEIEGTEYWSKLTKKEQAQLLHEKEKLEKNLGGIKGMKSLPDMAFVIDPRRERIAVSELRKLGIPIVAIVDTNCDPDEIDYVIPGNDDAIRAVKLLTSKIADAVIEGRVDEEEAEVAEETMESAEDLDADLIE
>B649989971_650183694
MAVVSMKQLLEAGVHFGHQTRRWNPKMSRFIFTERNGIYIIDLQKTVKKLDEAYNFARDLASEGGKVLFVGTKKQAQESIKNEAERCGMFFVNERWLGGMLTNFQTIEKRVKRLKTLEKQAEDGTFDVLPKKEVTLLKHEMEKLQKYLGGIKEMKKVPDALFVIDPKKEEIAIAEARKLNIPIIATVDTNCDPDLIDYPIPANDDAIRAVKLLTGKIADAIMEGRLGDYNNDAQIGKEDAHQAVKDGYSG
>B643886183_644402416
MPVVSMKQLLEAGVHFGHQTRRWNPKMKTYIFTERNGIYIIDLQKTVRMIDDCYNFVKNLAADGGKIMFVGTKKQAQESIQTEAERCGMFYVNQRWLGGMLTNFKTIRNRVNRLIELEKMEEDGVFEVLPKKEVIKLRHEYDKLNKFLSGVRNMKSLPDALFIVDPRKEKIAVAEARKLGIPIVAIVDTNCDPDEIDYIIPGNDDAIRAVKLISGRMADAVLEGLEGRQDHVVVEDEANQQQADVAPVV
>B646564521_646640759
MAVISMKQLLEAGVHFGHQTRRWNPKMAEYIYTERNGIYIIDLQKTVRKAEEAYNFMREVAANGGKVLFVGTKKQAQDSIKEEAERCGMFYINNRWLGGTLTNYTTIRKRIGRLFELHKMEEDGTFDLLPKKEVAKLKLEMEKLDKNLGGIKEMNGIPDCLFVVDPKKEHIAVMEARRLGVPVVGIVDTNCDPEEVDYVIPGNDDAIRAVKLIAGKMADAVIEGKTEQADSEQTPEASDEDAKPSIEEVV
>B645058736_645611904
MSVISMKQLLEAGVHFGHQTRRWNPKMAPYIFTERNGIYIIDLQKTVKKVEEAYNFIRSVSEEGKDVLFVGTKKQAQEAIQEEAKRSGMHFVNNRWLGGMMTNFTTIKTRIGKLEELEKMEEDGTFEVLPKKEVIKLKNRKRKIREKLRRNKRNEFWKCRSIIYC
>B645058763_645658310
MAVISMKQLLEAGVHFGHQTRRWNPKMAEYIFTERNGIYIIDLQKTVKKVDDAYFFIREVAMNGQDVLFVGTKKQAQDSIKEEAERSGQFFVNNRWLGGMLTNFKTITKRINRLNQLTAMEADGTFDVLPKKEVSKLKKEMADLEKNLGGIKNMKKLPGAMFVVDPRKERNAILEAKRLGIPVVAIVDTNCDPDEVDFVIPGNDDAIRAVKLIAAKMADAVIEGRETPAAEVAEEAQVAVEA
>B645058817_645588027
MSIISMKQLLEAGVHFGHQTRRWNPKMAPYIFTERNGIYIIDLQKTVKKVEEAYEFVKSVVAEGKEVLFVGTKKQAQEAIEEESLRSGMHFVNNRWLGGMLTNFKTIRTRINKLEELEKMEEDGTFEVLPKKEVIKLRNEKEKLEKNLGGIKNLDASKLGAMFIVDPRKEKNAIAEAKNLGIPVVAIVDTNCDPDEIDYVIPGNDDAIRAVRLITSKIADAIIEGN
>B648028016_648144893
MAVISMKQLLEAGVHFGHQTRRWNPKMATYIFTERNGIYIIDLQKTVKKIDEAYNFIRSVAEEGKEVLFVGTKKQAQEAISEEAVRSSMHFVNSRWLGGMLTNFSTIKTRIARLEALNTMEQDGTFEVLPKKEVANLKNEQEKLQRNLGGITNMNHENIGALFIVDPRKEKNAISEAKKLGIPVVAIVDTNCDPDEVDYVIPGNDDAIRAVKLITAKIADAIIEGRQGEQLAE
>B646206260_646238435
MSVISMKQLLEAGVHFGHQTRRWNPKMAPYIFTERNGIYIIDLQKTVKKVDEAYNFIKEVAAEGKDILFVGTKKQAQEAIEEEAIRSNMHFVNNRWLGGMLTNFKTIKTRINRLETLKTMEEDGTFEVLPKKEVIKLKGEMEKLEKNLGGIKNLDSTNIGAIFVVDPRKEKNAISEAKILGIPVVGIVDTNCDPEEVDYVIPGNDDAIRAVKLITAKIADGIIEGRQGEQLAE
>B648028017_648089042
MSVISMKQLLEAGVHFGHQTRRWNPKMAPYIFTERNGIYIIDLQKTVKKVEEAYNFIREIASEGKDILFIGTKKQAQEAIKEEAKRSNMHYVNNRWLGGMLTNFATIKTRIAKLEELEKMEEDGTFEVLPKKEVIKLNNEKEKLEKNLGGIKTMNAENVGALFIVDPRKEKNAISEAKILGIPVVAIVDTNCDPDEIDYVIPGNDDAIRAVKLITSKVADAVMEGRQGEQLAEEE
>B637000080_637386078
MSVISMKQLLEAGVHFGHQTRRWNPKMAPYIFTERNGIYIIDLQKTVKKVEQAYNFIREVAAEGKDVIFVGTKKQAQEAIQEEAVRCDMHFVNNRWLGGMLTNFSTIKGRIRTLEELEQMEQDGTFEVLPKKEVIKLKLEEEKLEKNLGGIKNLNANNVGAMFVVDPRKEKNAISEAKILGIPVVAIVDTNCDPDEVDYVIPGNDDAIRAVKLITAKMADAVIEGRQGEQLAE
>B651324035_651326811
MAVISMKQLLEAGVHFGHQTRRWNPKMDKYIFTERNGIYIIDLQKTVKKVDEAYEFVKSVADQGGKMLFVGTKKQAQDAIKEEAERSGQYYINHRWLGGTLTNYKTIKGRIDRIAEIEKMEADGVFEVLPKKEVIELRKEYDKLNKFLGGIRDMKGMPDAIFVVDPKKEHNAIAEAKKLGIPVVGIVDTNCDPDDVDYVIPANDDAIRAVKLLTSKMADAFVAYNEGNIEEAEEVVEEVEAT
>B640427106_640496702
MPVLTMKQLLEAGVHFGHQTRRWNPKMAEYIFTERNGIYIIDLQKTVKKMDEAYEFVKSQVQEGKIILFVGTKKQAQETIKEEAERCGMYYINQRWLGGLLTNFRTIKTRIERLKELQRMEEDGTFDVLPKKEVNLLRKEKERLLKYLGGIQNMPRIPDILYIVDPRKERNAVLEARKLGIPIVAIVDTNCDPDEIDYVIPGNDDAIRAVKLITSKIADAVIEGKAPASEQKEEVKTQEVQEVEDSNDDV
>B646311901_646507966
MAIVSMKQLLEAGVHFGHQTRRWNPKMAPYIFTERNGIYIIDLQKTVKKVEECYSFLRELAAQGGTVLFVGTKKQAQAAIKEEAERCGMFYVNERWLGGMLTNFKTIQTRIKRLHDLEKMEEEGTFELLPKKEVIVLRHEMAKLEKYLGGIKDMKKLPSALFVIDPRKEHNAILEARKLHIPIVATVDTNCDPDEVDYLMPANDDAIRAVRLLTSKMADAVLEGKSAVDEEAAAADEAAAEEEAKD
>B647000331_647366740
MAVVSMKQLLEAGVHFGHQTRRWNPKMAKFIFTERNGIYIIDLSKTVKKVEEAYNFLREVASQGEVILFVGTKKQAQEAIKEEAIRANMFFVNERWLGGMLTNFKTIETRIKRLKQLEAMAEDGTFEVLPKKEVIGLRHEMDKLEKYLGGIKDMPKMPGALFVVDPKKEKIAIAEAKKLGIPVVATVDTNCDPDEVDFPIPANDDAIRAVKLLAGKMADAVLEGREEALDNMVADSAEMVRD
>B642555142_642643807
MSVVTMKQLLEAGVHFGHQTRRWNPKMKRYIFTERNGIYIVDLQKTVKKLDEAYEFVKELAANGEKIMFVGTKKQAQDAVKNEAERCEMFYVNQRWLGGMLTNFQTISKRLNRFYELEQMEEDGTFEVLPKKEVQSLRREHAKLDKFLGGLRGMEDLPGALFVIDPKKEKIAVAEARKLGIPIVSIVDTNCDPDEVDYVIPGNDDAIRAVKLITEKIADSVLEGKQGVQLAE
>B641522656_641542008
MSVISMKQLLEAGVHFGHQTRRWNPKMAPYIFTERNGIYIIDLQQTVEKLEQAYEFVKKLAMEGGTILFVGTKKQAQDSIKEEAERCGMFYVNQRWLGGTLTNFKTIRGRIQRLKELKKMEEDGTFDVLPKKEVIKLRKEKERLQKFLGGIENMQSLPSALFIVDPKKEAIAVAEARSLEIPIVAIVDTNCDPELIDYPIPGNDDAIRAVKLITSKIADAVIEGEQFAASEE
>B650716095_650852521
MSVISMKQLLEAGVHFGHQTRRWNPKMAPYIFTERNGIYIIDLQKTVKKIEEAYDFIKEVVSNDGTVLFVGTKKQAQDSVKEEAERCGMYYVNQRWLGGMLTNYKTIRSRVERLKELKKMEEDGTFEVLPKKEVIKLRKEKEKLQKYLGGIENMNSLPSVLFVVDPKKEAIAIAEAKNLDIPIVAIVDTNCDPEEVDYPIPGNDDAIRAVKLIASKIADAVIEAKQGEQLTAVEE
>B650377924_650470051
MSVISMKQLLEAGVHFGHQTRRWNPKMAEYIFTERNGIYIIDLQKTVKKVEEAYYFLREVAMNGQGVLFVGTKKQAQDSIREEAQRADQYYVNARWLGGMLTNFKTIKGRINRLKELTKMEEEGVFDVLPKKEVTKLRAEKEKLEKYLGGIKEMKELPGALFVVDPRKERIAVLEARRLGIPVVAIVDTNCDPDEVDYVIPGNDDAIRAVKLIASKMADAIIEGRQGEQLSVESTAQEQVEETAQEETA
>B645058812_645440746
MAVISMKQLLEAGVHFGHQTRRWNPKMKKYIFTERNGIYIIDLQKTVKKVEEAYNFVKQISEEGGKVLFVGTKKQAQESVKAEAERAGQFYVNQRWLGGILTNYKTISKRIKRISEIEKMEEDGLFEVLPKKEVVELKKEYDRLIKFLGGIRDMKSMPQALFVVDPRKERNAIAEARKLNIPIVGIVDTNCDPDEIDYVIPANDDAIRAVKLLTGKMADAILEGQAAEQNINLDDKEEQAETTEENTSVE
>B649989984_650285968
MAVISMKQLLEAGVHFGHQTRRWNPKMKKYIFVERNGIYIIDLQKTVRKLEEAYSFMKQVGEEGGKVLFVGTKKQAQDAIKEEAERSGNYYINQRWLGGTLTNFGTIQKRVNRLKQIERMEEDGTFEVLPKKEVVQLKKQHERLVKFLGGIRDMSSLPDVMFVVDPRKERIAVAEAMKLNIPIVGIVDTNCDPDEIDYVIPANDDAIRAVKLLTGKMADALLESKEEDEETQAESAE
>B637000060_637754527
MAVISMKQLLEAGVHFGHQTRRWNPKMAEYIFTDRNGIYIIDLQKTAKKLEEAYSFVRELSAQGGTILFVGTKKQAQDAIKEEAERCGMFYVNQRWLGGTLTNFKTIRKRVERLIEIEKMEQEGALSVLPKKEVAKILKEKEKLSRFLSGIKEMKKLPDALFVVDPRKEKIAVAEARKLDIPVVAIVDTNCDPDEVDYVIPGNDDAIRAVKLITSKIADAVIEGRQYAE
>B645951802_646081294
MAVVSMKQLLEAGVHFGHQTRRWNPKMAKYIFTERNGIYIIDLQKTVRKVDEAYNFLRSLAEEGKSVLFVGTKKQAQDAVKEEATKAEMFYVNERWLGGMLTNYQTIQKRIRRLKDLERMEEDGTFDVLTKKEVLQLRHEMTKLEKFLGGIKEMNRLPGALFVVDPRKERIAVAEAKKLNIPIVAIVDTNCDPDEIDYVIPGNDDAIRAVRLLTSAMASAIVEGRQGQAGAGEEAQDG
>B650377958_650563403
MAVISMKQLLEAGVHFGHQTRRWNPKMAPYIFTERNGIYIIDLQKTVKKVDEAYDFLRSVAEEGKSILFVGTKKQAQEAVKEEALKSGMFYVNERWLGGMMTNFATIRKSINRLKELEAMEEDGTFEVLSKKEVLALKREQEKLEKSLGGIKDMEELPGALFIVDPRKERIAVAEAKKLNIPIVAIVDTNCDPDEIDYVIPGNDDAIRAVKLLTSRMADAVIEGRQGEAGEVVEEVATSEDA
>B642979367_643107548
MAVISMKQLLEAGVHFGHQTRRWNPKMAKYIFTERNGIYIIDLQKTVKKVDEAYAFLRSVAEEGKSVLFVGTKKQAQEAIKEEATRAGQFYVNERWLGGMMTNFRTIQKRIARLKELEAMEADGTFEVLTKKEVQGLRHEMEKLEQYLGGIKEMNKLPGALFIVDPRKERIAVAEARKLNIPIVAIVDTNCDPDEIDYVIPGNDDAIRAVKLLTGRMADAVLEGRQGEDSEAEAAEAP
>B648276723_648810197
MAVISMKQLLEAGVHFGHQTRRWNPKMARYIFTERNGIYIIDLQKTVRKVDEAYNFLRSVAQEGKSVLFIGTKKQAQEAIREEALRANMYYVNERWLGGMLTNFQTIQRRIHRLKALEEMEENGTFEVLTKKEVQGLRHEKEKLERYLGGIKDMNRLPGALFVVDPRKERIAVAEARKLNIPIVAIVDTNCDPDEIDYVIPGNDDAIRAVKLLTGCMADAVLEGNQGGAQEAAE
>B649633098_649975015
MAVISMKQLLEAGVHFGHQTRRWNPKMARYIFTERNGIYIIDLQKTVKKVDEAYNFVRDFSSNGGTVLFVGTKKQAQESVKEEAERCGMYFVNERWLGGMLTNFQTIQKRVQRLRELEKMEQEGVFEVLPKKEVAALRHEMGKLERFLGGIKEMKKLPDVLFVVDPRKERIAVAEARRLNIPIVGIVDTNCDPDEIDVVIPANDDAIRAVKLLTAKIADAIIEGQNEEEAGEEAAAE
>B649989983_650350919
MAIISMKQLLEAGVHFGHQTRRWNPKMAPYIFTERNGIYIIDLQKTVKKVDEAYNFIREVAAAGENILFVGTKKQAQEAMKEEATRCNMFFVNERWLGGMLTNFKTIQTRIARLRKLEAMEADGTFDLLPKKEVISLKHEMEKLTKYLGGIKDMKKLPGAMFIVDPRKEHIAVLEAHKLNIPIVATVDTNCDPDEIDHVIPANDDAIRAVKLLTAKMADAVLEGRMQTEEAAAEEAPATEEA
>B637000167_637828960
MAIISMKQLLEAGVHFGHQTRRWNPKMAPYIFTERNGIYIIDLQRTVKKIEEAYNFIRDLSRDGGKVLFVGTKKQAQESVKEEAERCGMFYVNVRWLGGTLTNFQTIRRRIERLKELERMEEEGTFDLLPKKEVAHLRGEREKLERFLGGIKEMKSLPDALFIIDPRKERIAVAEGRRLGIPIVAIVDTNCDPDEIDYVIPGNDDAIRAVRLLTSKMADAVIEGQGQDQPEEEAVVE
>B643886115_644194221
MPVISMKQLLEAGVHFGHQTRRWNPKMKKYIFTERNGIYIIDLQKTVKKVDEAFNFMREVAADNGTILFVGTKKQAQDSVKEEAERSGQYYVNHRWLGGTLTNFDTIKKRIQHLKKIEKMAEDGTFEVLPKKEVVLLKKEQEKLERFLGGIKEMKGIPDAMFIVDPRKERIAVAEARKLNIPIIGIVDTNCDPDEIDYVIPANDDAIRAVKLLTAKMADAIIEVQGEELTEADVAPAEEAKPEAAEETN
>B648028061_648127303
MSVISMKQLLEAGVHFGHQTRRWNPKMKEYIFTERNGIYIIDLQKTVKKMEEAYEFVKNLAAEGGKILFVGTKKQAQESIQEEAKRCEMFYVNQRWLGGMLTNFKTIKKRIERLKELERMEEEGVFNVLPKKEVLNLRREKERLEKYLGGIKNMTSLPDALFVVDPRKEKIAVSEARKLKIPIIAIVDTNCDPDEVDYVIPGNDDAIRAVKLLTEKIADAVLEGKMAAE
>B650716094_650849823
MSIISMKQLLEAGVHFGHQTRRWNPKMKDYIFTERNGIYIIDLQKTVKKIEEAYEFVKNISAEGGSILFVGTKKQAQESIQEEAQRCGMFYVNQRWLGGMLTNFKTIRKRIDRLHELEKMEEDGLFEILPKKEVLNLLHEKERLEKNLGGIKDMTELPQAVFIVDPRKERIAIQEARKLQIPIIAIVDTNCDPDEVDYIIPGNDDAIRAVKLLTEKIADAVIEGRMEAE
>B651324024_651606236
MAVVSMKQLLEAGVHFGHQTRRWNPKMEKYIFTERNGIYIIDLQKTVKMMEETYNYVRDLASKGGKILFVGTKKQAQDAVREEAERSGMFYVNHRWLGGTLTNFQTIRKRIDRLHKLEAMEEDGTFEVLPKKEVVMLKKEQARLEKFLGGIKHMKELPDAVFIIDPRKERIAVAEARKLGIPIIAIVDTNCDPDEIDHIIPGNDDAIRAVRLFTSKMADASLEGKTTAS
>B643692023_643871341
MAVISMKQLLEAGVHFGHQTRRWNPKMAKYIFTERNGIYIIDLQKTVKKVDEAYNFVRELAAEGGNVLFVGTKKQAQDTIKEEAIRSGMFFINERWLGGTLTNFSTIKKRINRLKQLEKMEEDGTFEVLPKKEVIILKKEMTRLEKFLGGIKDMPGVPDALFIVDPRKERIAIAEAHKLNIPIVAIVDTNCDPDEIDYVIPANDDAIRAVKLLTSKMADAIIEAKEVAEEAVATEAEATEAE
>B637000201_637325234
MAAISMKQLLEAGVHFGHQTRRWNPKMKKYIFTERNGIYIIDLQKTVKKVDEAYNYVKEIASNGGTILFVGTKKQAQDSVRDEAIRSGMYFVNQRWLGGTLTNFQTIRKRINRLKSIEKMEEDGTFEVLPKKEVVNLLKEKERLVKFLGGIKEMNKLPDALFVIDPRKERIAIAEAHKLNIPIIGIVDTNCDPDEIDYVIPANDDAIRAVKLLTSKMADAILEVKETEVVEEEANEAVAEEEAAEEVSTQ
>B643348511_643557250
MSVISMKQLLEAGVHFGHQTRRWNPKMKRYIFTERNGIYIIDLQKTVKKVEEAFKVMRDIAAEGGDILFVGTKKQAQEAIKEEATRAGMYFVNQRWLGGTLTNFQTIQKRIKRLKDIERMQEDGTFEVLPKKEVVQLKKELERLEKFLGGIKDMKGLPSALFVVDPRKERIAVAEARKLHIPIIGIVDTNCDPDEIDHVIPANDDAIRAVKLLTSKMADAILEAKTVTA
>B646564507_646760394
MSVISMKQLLEAGVHFGHQTRRWNPKMKKYIFTERNGIYIIDLQKTVKKVEEAYKFVKELAADGGTVLFVGTKKQAQDSVKEEAARAGMYFVNQRWLGGTLTNFSTIQKRIKRLKDIEKMQEDGTFEVLPKKEVVQLKKELERLEKFLGGIKDMKQLPDALFIIDPRKERIAVAEAKKLHIPIVGIVDTNCDPDEIDYVIPANDDAIRAVKLLTSKVADAILEAKQGEETAVETETTT
>B645058869_645110695
MSVISMKQLLEAGVHFGHQTRRWNPKMKKYIFTERNGIYIIDLQKTVKKVEEAYNFVKDLAGNGGNILFVGTKKQAQESVKDEAERSGMFYVNHRWLGGTLTNFETIQKRIDRLKQIEKMEEDGTFDVLPKKEVVQLKKEHDRLVKFLGGIKDMRNLPDALFVIDPRKERIAVAEARKLNIPIIGIVDTNCDPDEIDYVIPANDDAIRAVKLLTSKMADAIVEAKGEEGAAEVPAESGEAAGTEETTVEA
>B644736370_644798094
MSVISMKQLLEAGVHFGHQTRRWNPKMKKYIFTERNGIYIIDLQKTVKKMEEAYNFVKELAANGGKILFVGTKKQAQESVKEEAERCGMFYVNQRWLGGTLTNFATIQKRIKRLKEIEKMAEDGTFDVLPKKEVIRIKKEQERLEKFLGGIKEMKELPDALFVIDPRKERIAVAEARKLNIPIIGIVDTNCDPDEIDYVIPANDDAIRAVKLLTSKIADAVLEAKQGEEAVVAAE
>B637000020_637059129
MAVISMKQLLEAGVHFGHQTRRWNPKMDRYIFTERNGIYIIDLQKTVKKVEEAYNFVRELAADGGKVLFVGTKKQAQDSVKEEAERCGMYYINQRWLGGTLTNFETIQKRIDRLKKLEKMEEDGTFDVLPKKEVILLKKEMERLEKFLGGIKDMNSLPDALFVIDPRKERIAIAEAHKLNIPIVAIVDTNCDPDEIDYVIPGNDDAIRAVKLLTGKMADAVVEATEAEEVAEVTEET
>B646564509_646851485
MAVISMKQLLEAGVHFGHQTRRWNPKMDRYIFTERNGIYIIDLQKTVRKVDEAFNFVRDLAADGGTMLFVGTKKQAQDSVAEEAERCGMYYINQRWLGGTLTNFETIRKRINRLKEIEKMEEDGTFDVLPKKEVVLIKKEWDRLEKFLGGIKEMTRLPDALFIIDPRKERIAVAEAHKLNIPIVGIVDTNCDPDEIDYVIPGNDDAIRAVRLLTAKMADAIIEANQGEENAGEESQNEETT
>B641522632_641559596
MAVISMKQLLEAGVHFGHQTRRWNPKMAPYIFTERNGIYIIDLQKTVRKVDEAYNFIREVATQGKKILFVGTKKQAQDSVKEEAERCGMYYVNQRWLGGMLTNFQTIQKRISRLRELEKMEADGTFEVLPKKEVSKLLHEKEKLERFLGGIKDMKELPGAIFVIDPRKERIAVAEARRLGIPLVGIVDTNCDPDEIDYVIPGNDDAIRAVKLLTAKMADAVLEGNQGQSDAQ
>B643692011_643786234
MAVISMKQLLEAGVHFGHQTRRWNPKMARYIFTERNGIYIIDLQKTVKKVEEAYNFVRELAQDGGKILFVGTKKQAQESVKEEAERTGHYFINQRWLGGTLTNFTTIKKRTARLAELKRMENDGTFAVLPKKEVIVLRKEMDRLEKFLGGIAHMDKLPDALFVIDPRKERIAVAEARKLGIPIVAIVDTNCDPDEIDYVIPGNDDAIRAVKLLTAKMADALLEGNQGTEQQATTTA
>B640196202_640207422
MSVISMKQLLEAGVHFGHQTRRWNPKMAPYIFTERNGIYIIDLQKTVKKVEEAYNFIRDVAAQGQSILFVGTKKQAQEAVKEEATRCDMFYVNERWLGGMLTNFQTIQKRINRLRELEDMEEKGVFDVLPKKEVMALRHEMERLQKFLGGIKNMNKLPGALFIIDPRKERIAVAEARKLGIPIVAIVDTNCDPDEVDYVIPGNDDAIRAVKLLTSKMADAVLEGRQGEQLAAEE
>B651324081_651572330
MAVISMKQLLEAGVHFGHQTRRWNPKMDKYIFTERNGIYIIDLQKTVKKVEEAYNFVKSVSAENGTIMFVGTKKQAQDSVKEEAERCGMFYINQRWLGGTLTNFQTIQKRINRLKELEKMEQDGTFELLPKKEVIILNKEKDRLDKFLGGIKGMKGLPSALFIIDPRKERIAVAEARKLGIPIVGIVDTNCDPDEIDYVIPGNDDAIRAVKLLTGKMADAVIEANQGEQTTA
>B646564511_646750322
MAIISMKQLLEAGVHFGHQTRRWNPKMQKYIFTERNGIYIIDLQKTVKKVEEAYQFVRSLAEEGKTLLFVGTKKQAQDSVREEAERCGMFYVNQRWLGGTLTNFQTIRRRIDRLHELERMEEDGTFEVLPKKEVNLLRKEKERLEKFLGGIKGMKDLPGALFVIDPRKERIAVAEARKLGIPIVAIVDTNCDPDEIDYVIPGNDDAIRAVKLLTAKMADAVLEGSEQTA
>B651324017_651559368
MAVISMKQLLEAGVHFGHQTRRWNPKMARYIFTERNGIYIIDLQKTVKKVEEAYNFVRDLAANGGKILFVGTKKQAQESIKEEAERCNMFYINTRWLGGTLTNFQTIRKRIERLHELEQMETDGTFDVLPKKEVILLRKEKERLEKFLGGIKQMKELPDALFVVDPRKERIAISEARKLGIPIVAIVDTNCDPDEIDYVIPGNDDAIRAVKLLTSKMADAVLEGQGEQTSAS
>B644736351_645035458
VGVISMKQLLESGVHFGHQTRRWNPKMAPYIFTDRNGIYIIDLQKTVKMVDVAYNFIKDLALSGETLLFVGTKKQAQESVKEEAEKCGMFYVNQRWLGGMLTNFQTIRKRIDRLHELDRMEADGTFSLLPKKEVAELMHEKERLQKFLGGIKEMKRLPAALFVVDPRKERIAVAEARKLGIPIVAIVDTNCDPDEIDYIIPGNDDAIRAVRLLTSKMAEAVLEGKQGEQISE
>B641522610_641593435
MAIVTMKQLLEAGVHFGHQTRRWNPKMAPYIFTDRNGIYIIDLQKTVRKIEEAYNFIKQIVAEGQTVLFVGTKKQAQLTVVEEAGRCGMFYVNQRWLGGMLTNFQTIRRRIDRLKELEKMEAEGRFEVLPKKEVAELMHEKQRLEKYLKGIKDMTKLPGALFVIDPRKERIAVAEARKLGIPIVAIVDTNCDPDEIDYIIPGNDDAIRAVRLLTSRMADAVLEGRAPEPDQEAVVEA
>B646564578_646797960
MAVISMKQLLEAGVHFGHQTRRWNPKMAQYIFTDRNGIYIIDLQKTVKMVEIAYEFIKNTVAEGKTILFVGTKKQAQEAVKEEAERCGMFYVNQRWLGGMLTNFHTIRKRINRLQELEKMEVDGTFEVLPKKEVAALQHEKEKLQKFLGGIKDMKELPGALFVIDPRKERIAVAEARKLGIPIVAIVDTNCDPDEIDYVIPGNDDAIRAVKLLTSKMADAVLEGQDVVDEETAAAE
>B640427128_640527218
MAVISMKQLLEAGVHFGHQTRRWNPKMAPYIFTDRNGIYIIDLQKTVKKVEEAYNFIKQLAAEGETVLFVGTKKQAQEAVQEEAERCGMFYVNQRWLGGMLTNFQTIRRRIDRLQELEKMEENGSLEVLPKKEVAELMHEKEKLQKFLGGIKEMRRLPGALFVIDPRKERIAVAEARKLGIPIVAIVDTNCDPDEVDYVIPGNDDAIRAVRLLTAKMADAVLEGKQGEQLAE
>B646862333_646950956
KVLVTHTKLLDVGAFNGVAKRKWNPKMKHYIIPRNAAQSAFDLINSDLLNLKLHEAFNYLTEAAKAKKNILFVGTKSKAVQELIQSIAERTNSFYINQRWLGGTLTNFKTISNSINQLKRLIHTRDNDLTKYTKKEQIMIMKKLAKLERFFGGIKDMQGLPHVLVIDDPIKEKNAVTEARKLRIPVIALCNTNSDPNVITLPIPANNYNIRSVTLLLNLLGDAVALAQAFKPDEEIKKETPKAEESAKPAEKK
>B637000176_637008985
PELVSLNKLSEMRTNIGMVKRYWNPKMGFFIEPERKHNNDLLKLDLQYQALKTAYNFIKDVVKNHGQILFVGTKNDYVKKLVIDIAKRVNVAYITQRWLGGTLTNFKTLSISINKLNKLVEQQKQNANDLTKKENLLLSREIERLEKFFGGVKNLKRLPNLIVIDDPVYEKNAVLEANSLKIPVVALCNTNTNPELVDFIIPANNHQPQSTCLLMNLLADAIAEAKAYKPDEQIQIEINITNQRLNINRQQ
>B637000182_637360348
RKLVSVNKLMETGAHIGLTTRKWNPKMKKFIYTKKGNNHIIDLLHTVISLNVAYNFLLDLVKESSPVLIVGTRGKTIKNHVKEQAKRSHAFYINERWLGGTLTNFSTITKSVAKFNNLILIHKNGEINKYTKKEQVELKKKTEKYAKYFSGIRTMKELPKVIILTDPEINKIAIKEARNLGIPVIAICNTNANPDLVDYVIPANNHSIKSVYLLVGLLCDAVAEAKAEKKDEEILLPEVIKRKPENRRQNN
>B645951877_645956746
KTIVSIVKLTESGAHIGLNPKKWNPKMANYIHAKRSNNHVIDILKTILFLDRAYKFLQEVAQNGGTVMFVGTRGRVVKELIKAEAERTNSFYVTQRWLGGTLTNFANISRSLKKFNSNLALLESEEINKYSKKEQIAINKETAKLEKFYGGIKTMKQRPDVLILVDPVNDVNAIKEARKLNIPVIALANTNADPQLIDYIIPVNNYSVKSITLILGVLADAIAELRVGRPDSEINYDPFNKFNNKKPAEAT
>B649633073_649924745
MSVVSVEKLVECECNLGLRLRYWNPKMKDYISGKERGRYMFDPNMISEFLGNAYGYILDLVKAGADIMFVGVKNKLTSGIIKEAASRVEALYLTQRWLGGLLTNFKTISLNIKKLNELTELLENPELQEGYTKKEIIQFSKQKDKLEKFYGGVKNLQRLPNLLVVFNPVEDAAAVQEAKKVGIPVIALSNINTDPDQVDFVIPGNNKSMKSVYLIANLLCDAIAEIQAHKSDAEIIIPEEYQSRPITSERGA
>B650716064_650737594
KELISLEKMIEFDLHLGAKSRLWEPKMAPYLLKEEYKKRHIINLEKTMEHLQSVYDYLYDLSRSGLEIMFVSSKNKVIADIVKESAKRVNAFYITQRWLGGLFTNFKQVNKTLNKLTELDDFLRQENLHQQLTKKEISQLRKKKQKIEKNYDGIKGLSKLPNVLVIFNPVNDLIPIKEAKKMDIPVVGVVNSNNNPEIIDFSIPANNFSPKSIYLIANLLCDAIAEAVAYKDDSMITLPEHLELLSTTHNKR

## Sheet: S10_rpsJ
>000000000
MPFLRIKIYSTDLEELNRVVEKIKEIVKQTGVKMRGPIPLPTKILRVPVLRITGHRTKIWDTYQMRIHRRIIDIATDDRTIKLLMRTPLPEKIQIQLKY
>000000001
MTEILRIELVSVNPESLEKVSRMFKEIADKMGVRVKGPIPLPTKRLRVTALRNPSGETNRYDKYELRIHKRIIDIPNPDERYIRSIMGITLPDDVKISIVL
>000000002
MTQTARVKLTSTSLPKLDGVCGEIMGIGKKTGVKVKGPTPLPVKRLHVATRKSPCGNTETYEKWEMKMHRRIININADDKAIRQLMRLKIPDDVYIELSL
>000000003
MTQSARVKLTSINLLKLDGVCGIIMDIGKRTGVRIKGPTPLPVKKLHIATRKSPCGSTETYEKWEMRMHRRIIDISADDKTIRRLIDLKIPDDVHLELFL
>000000004
MRIRLYGTNYSDLENVAREIVDIAKKMGVDVSGPVPLPTKRLMVVTRKAPSGEYHTFEHWELRIHKRLIDVEANDKVIRRLMTIKVPDTVKIELQL
>000000005
ASRRKVRIRLYGTNPADLDQVAREIVDLAKKMGVAVRGPIPLPTKRLMVTVRRAPSGQYHTFDHWELRISKRLIDIEASERVLRRLMTIRVPDTVKIELQL
>000000006
AARRKVRIRLYGTNPADVDQVAREIVDLAKKMGVQVRGPIPLPTRRLVVTVRRAPSGQYHTYDHWEMRISKRLIDIEASERVLRRLMTIRVPDTVKIELQL
>000000007
PVPRIVRIRIWGTNTDSVDGLARDITGIAKKLGIKVRGPIPLPTRRLMVTVRRAPSGQYHTYDHWEMRIHKRVVDMDADERALRQLMRLRIPEDVKVEIEL
>000000008
MPRKARIRIWGTDSKQVDDLANEIVGIAKKLGVKVSGPIPLPRKRLLVTVRRAPSGQYHTYDHWEMRIYKRLIDMDADERAIRQLMRLRVPENIKIEIEL
>000000009
STPRMVKIKIWSNNINILNEFISKITDIVKRTGVKMSGPIPLPTKRLVVRTLKLPHGEKKKWEKWEMRIHKRLLYIAADERVMKQLIRVRVPPEIWMEIEL
>000000010
SATRMVKIKIWSTNVKVLDDFVGKITDIVKKTGVKMNGPIPLPTKKLRIRTMKLPHGEKKKYEKWEMRIHKRLLYIAEDERVMKQLIRVRIPPEIWMEIEI
>000000011
STVRMVKIKIWSTNIDVLEDFIGKITDIVKKTGVGMKGPIPLPTKKLKIRTLKLPHGEKKKYEKWEMRIHKRLLYIAEDERVMKQLIRIRVPPEIWMEIEL
>000000012
PPKNMARIKMWSTDVKSIEEVAKQIREIAERSGVEVRGPVPLPVKRLEISTLRLPHGETKVFDHWEMRIHKRLIDVELNDKVMRNIMRIRVPSNVYIEIQI
>000000013
AVPSKVRIRLSSTNIEDLNAVCEEIRQIAQKTGVKMRGPIPLPVKRMRVVTRRAPSGQYETFDRFELRIHKRLIDLDADERATRLLLRTRVPPTVRVEIEV
>000000014
MSSIVRIRLWSNDINNLNYVVSQIVDIAKKAGVRVKGPVPLPVKRLIVSVPRLPHGESKVWDKWEMRIHKRLIDIEANEHVIRQIMRVRVPENVYIEIEI
>000000015
MAFKLRIWLWSTNVRSLENVVEQIRNIANKTGIRMRGPVPLPVKRLEVPVFRLPHGESKYWEHWEMKVHKRLIDLEADERVLRHLMRIKVPEDVYIEIKQ
>000000016
MAFNVRIWLWSTNAKSLEQVVAQIKDIAQKTGVPMRGPIPLPTKRLEVPIFRLPHGESKHWEHWEMRIHKRLIDIEADERVLKKLMRIQVPSDVYIEIKS
>000000017
MVQKAEIKLWSTNVESLNQVVEQIKAIAKKTGVRMRGPIPLPTRRLIVPTLKLPHGESKKWDKWELRIHKRLVILDADERVIRQIMRVRVPEDVYIEIRL
>000000018
MPTKARIRLWSSNIDSLNFVVNQIRNMAQKTGIQVSGPIPLPTTRMEVPVMRLPHGEKKKWEHWEMKVHKRIIDIAADERVMRQLMRVRVPDDVYIEIEL
>000000019
MPTKARIRLWSTNIENLNFVVNQIKTLAQKTGVEISGPIPLPTSRMEVPVMRLPHGEKKKWEHWEMKIHKRIIDIASDERVMRQLMRVRVPDDVYIEIEL
>000000020
MPTKARIRLWSTNVENLNYVITQIRGIVEKTGIEMRGPIPLPTSKLEVPIMRLPHGERKKWEKWEMRVHKRLIDIAADERVMRQLMRVRVPEDVYIEIQL
>000000021
MPTKARIRLWSTNVKDLNYVVTQIKAIVDKTGISMRGPVPLPTKRLEVPVMKLPHGERKKWEKWEMSIHKRVIDIAADERVMRQLMRVRVPEDVYIEIEL
>000000022
MPNKARIRLWSTNVNDLNYVVNQIKGIVDKTGVNMRGPIPLPTRRMEVPVMKLPHGERKKWEKWEMSLHKRIIDISADERVMRQLMRVKVPEDVYIEIQL
>000000023
MAQEVRLRLSSTDHYKLEEVCERIKKVVEETGAQMSGPIPLPTKRLLVPTRKSPDGEKATWDKWEMRIHKRLIDIKGDERTIRRLMRIHIPEEVHVEIIM
>000000024
TKMQKARIKLASTDISALNDVTDQIKQIAERTGVRMSGPIPLPTKRIRITTRKSPDGESATFDKFELRVHKRLIDIEADERAMRQIMRIRVPEDVTIEIEL
>000000025
MQKARIKIASTNVRSLDEVANQIKQIAERTGVRMSGPIPLPTKRIRITTRKSPDGESATFDRWELRVHKRLIDIEADERAMRQIMRIRVPEDVTIEIEL
>000000026
MQKARIKLASTNVRSLDEVANQIRQIAERTGVRMSGPIPLPTKRIRITTRKSPDGESATFDRWELRIHKRLIDIEADERAMRQIMRIRVPEDVTIEIEL
>000000027
MQKARIKLASTNIKALNEVTDQIKQIAERTGVRMSGPIPLPTKRIRITTRKSPDGETATFDRFELRVHKRLVDIEADERAMRQIMRIRVPEDVTIEIEL
>000000028
MQKARIKLASTNIKSLNEVADQIKQIAERTGVRMSGPIPLPTKRIRITTRKSPDGETATFDRFELRVHKRLIDIEADERAMRQIMRIRVPEDVTIEIEL
>000000029
HIMQKARIKLSSTQHTELDGVCDQIKAIAEKTGVDMSGPIPLPTKALKVTTRKSTDGESSSFDRWTMRVHKRVIDIEADERTMKHIMKVRIPDTVQIEIEL
>000000030
MQKARIKLSSTKHTELDGVCDQIKAIAEKTGVDLAGPIPLPTKTLKVTTRKSTDGESSSFDRWTMKIHKRVIDLEADERTMKHIMKVRIPETVQIEIEL
>000000031
MQKARIKLSSTDHKELDGVCDQIRTIAEKTGVDMAGPIPLPTKTLKITTRKSTDGESSTFDRWTMRVHKRVIDIEADERTMKHIMKIRIPEAVQIEIEL
>000000032
MQKARIKLSSTSYQELDGVCNNIKTIAEKTGVDMAGPIPLPTKTLKVTTRKSTDGESSSFDRWTMRVHKRVIDIEADERTMKHIMKIRIPEAVQIEIEL
>000000033
MQKARIKLSSTKHEELDSVCNQIKAIAEKTGVDMAGPIPLPTKSLKITTRKSTDGESSSFDRWTMRVHKRVIDIEADERTMKHIMKVRIPDAVQIEIEL
>000000034
MKRVRIKLSSTDHVVLDEICRQIKEIAEKTGVDMSGPIPLPTKILRVTTRRSPDGESSTFDRWYLKIHKRLIEIDADDRALRHITRIKIPDNVQIEMIF
>000000035
MQKARIKLSGTNHKELDEVCRQIKAIAEKTGVDISGPIPLPTKVLKVVTRKAPDGESETYERWYMKIHKRLIDIEADERTLRHIMKVKIPDSVQIEIQF
>000000036
MQRARIKLSSTDHKVLDEICRQIKEIAEKTGVDISGPIPLPTKVLKVVTRKSPDGESSTFDRWTMKIHKRLIDIDADERALRHIMKIRIPDNVQIEIQF
>000000037
MQRARIKLSSTDHKILDDICNQIKEIAEKTGVDIAGPIPLPTKVLKVVTRKSPDGESSTFDRWTMRIHKRLIDIDADERALRHIMKIKIPDSVQIEIQF
>000000038
MQEARIKLTGTDPKKLEYVCEQVKKIAERTGAEMSGPIPLPTKRLVVPTRKSPDGESATWEKWEMRIHKRLITVEADERTMRQIMKVSVPDNVNIEIEL
>000000039
MNKARIKLTGTDPEKIADVCNQLKKIAERTGVDLSGPIPLPTKKLVVPTRKSPDGEKATWEKWELRIHKRLVGIEADERAMRQVMKVNVPDNVSIEIEL
>000000040
MHKARIKLTGTDPEKLAYVCDQLKKIAERTGVDMSGPIPLPTKRLVVPTRKSPDGETATWEKWEMRIHKRLVGIEADERAMRQVMKVNVPDNVSIEIEL
>000000041
MQKARIRLTGTDYEKVETVCTRIREIAERTGVNMAGPIPLPTKRLIVPIRKSPDGETATWDRWQMRVHKRLIDLDADERALRQLMRIQVPKDISIEIVL
>000000042
MQKARIRLTGTDYQKVEEVCEKIKEIAERTGVNLAGPIPLPTRKLVVPIRKSPDGETATWDRWQMRVHKRLIDLDADERALRQLMRTQVPKDIGIEIVL
>000000043
MQKARIRLSGTDFEKIEMVCDRIKEIAERTGVNLAGPIPLPTKKLVVPTRKSPDGETATWDRWQMRVHKRLIDIDADERALRQLMRIQVPKDIGIEIVL
>000000044
MQKARIRLTGTDFNKVEMVCDKIREIAERTGVNLAGPIPLPTKRLVVPIRKSPDGETATWDRWQMRVHKRLIDIDADERALRQLMRIQVPKDIGIEIVL
>000000045
MQQARVRLAGVDPDDLDNICGEVQEIADKTGVKVSGPVPLPTKTLEVPSRKSPDGETATWEHWEMRVHKRLIDIDADERALRQLMRIQVPNDVNIEIVL
>000000046
MSQQARVRLAGTSPEDLDDICGDVREIANKTGVELSGPVPLPTKTLEVPTRKSPDGETATWEHWEMRVHKRLIDIDADERALRQLMRIQVPNDVSIEIVL
>000000047
MQQARVRLAGTSPDDLDDICDDVREIANKTGVNLSGPIPLPTKTLEVPARKSPDGETATWEHWEMRVHKRLIDIDADERALRQLMRIQVPSDVSIEIVL
>000000048
MAAQKARIRLSGTSPTKLDDVCGQVKKIAEKTGVSISGPVPLPTKRLVVPTRKSPSGETATWEHWEMRVHKRLIDIDADERALRQLMRIQVPKDINIEIVL
>000000049
MAQKARIKLSGTDPENLDGVCDQVKSIADRTGVGMSGPVPLPTRKLRVPARKSPSGDTATWDHWEMRVHKRLIDISADERALRQLMRIQVPKDINIEIVL
>000000050
MAQKARIRLSGTSPVNLDGVCDQVKAIANRTGVSISGPVPLPTKKLVVPVRKSPSGDTATWDHWEMRVHKRLIDIAADERALRQLMRIQVPKDISIEIVL
>000000051
MQKARIRLSGISPKDLDGVCNQVKSIAERTGVNISGPVPLPTKKLVVPTRKSPSGDTATWDHWEMRVHKRLIDIAADERALRQLMRIQVPKDINIEIVL
>000000052
MQKARIRLSGTNPATLDEICNQVRGIAQRTGVHMAGPIPLPTKRLVVPCRKSPDGESATWDHWEMRVHKRLIDLDADERALRQLMRIQVPKNVNIEIVL
>000000053
IKGPKARIKLSGLNPRELDRICSQIKEIANKTGVELSGPVPLPTRRMVVPVRKAPDGESETWDHWEMRVHKRLIDISADERALRQIMRIQVPRDVNIEIVL
>000000054
IKGYKARIRLSGLNPKDLDRICRQIREIAEKMGVEISGPIPLPTKRLVVPVRKSPDGESETWDHWEMRIHKRLIDIAADERALRQIMRIQIPKDVNIEIVL
>000000055
IKGPKARIRLSGLNPKDLDRICQQIKEIANKTGVAISGPIPLLTRRLVIPVRKAPDGESETYDHWEMRIHKRLIDIAADERALRQIMRIQVPKDVNIEIVL
>000000056
MAVYRARIRLSGADHKKVDEVCNQIKKIAERTGVELHGPIPLPTKRLVVPVRKAPDGESETWERWEMRIHKRLIDIDADERALRQLMRIQIPDGIHIEIEL
>000000057
MVSYKARISLSGTEHRVVDRVCNEIKEIASRTGVEIHGPMPLPTKRLVVPVRKSPDGETNTWDHWEMRIHKRLIDVDADERTLRQLMRIPIPDGVQIEIQI
>000000058
MVYKARISLSGTENKIVDVVCEEIKGIAKRTGVEIHGPIPLPTKRLVVPVRKSPDGESPTWDRWEMRVHKRLIDVDADERTLRQLMRISIPDGVRIEIQI
>000000059
MAYKARISLSGTENQIVDVVCNEIKAIAKRTGVEIHGPIPLPTKKLKVPLRKSPDGESPTWDRWEMRVHKRLMDVDADERTLRQLMRISIPDGVRIEIQI
>000000060
MLALKLRLRSYSWRALAVYSESLVLALRHSFQVVAGPTGLPTKLVKFTLNKSPHVNKKSGDQLEIRTHAKLISVHARDAAGVLKSCDVPEGVFADVWL
>000000061
FSKNKYLLKIKSFNFKIIKKYIIELKKILKFNNIILISEVFLPTKIERFNLLRSPHIDKKSRDQLEIRTHKRFLYILNNKKINILNIIKLNLFTGLEIKLKL
>000000062
MSSVLKIKLTSFDYRLLDLWVKKIVELALRHNSVVRGPIPLPTKTKIYTVLKSPHVNKPSMEHFQKKEHRRLILISEYDSKLCAYFEKMSLPASLDLRLSI
>000000063
MFSNEIRVKLFSFDYRLLDLWVKKIVELALLHKSQVKGPLPLPTKRKLYTFQKSPHVNKPSMEQFERREHRRLIIFIAPPAELVVDVQKMTLPASLDISVDI
>000000064
MRLVLKSFSPRAVQDAAARLARSIAAACIGRVCTVPLPMRRRRFDLLRSPHIDKRAMDQMEVRTHKRLIHMPCPTARTAEELMSAEVPAGVAIRVMP
>000000065
EVEQVAYIISRAFDCLKLEKYVKEFVDKFKHSSAELSGPVALRRRNSKFDFNRSPHVDKKSREQFEQRTSGRLIVLHGLTPAMMQMLGDSSFPPGVEIYLKI
>000000066
MKQDIYIRIKAFDCSLLEKCIREFIDQLKQFNADLSGPIALPRKDSKFTVNRSPHVDKKSREQFEMRISKRLIIVHNPTSTMMKMLADLSFSAGVEVDLKV
>000000067
MKQDIYINIKAFDCSLLEECVRKFVDELKRSSAKLSGPIALPRKDSKFIVNRSPHVDKKSREQFEMRTSRRLIVLHDLTPTMMQMLTGLSFSAGVEVDLKV
>000000068
MKKIRIKLKSFDSGILHRSTKEIVMAAKRNGALVSGPIPLPTRVSRYTVNKSPHVDKKSREQFQLAVHKCLLELSSFNAHLLSTFTNFQLPAGVDISVEV
>000000069
MSKIKIKLKSFDADLIEEVSKKFVAFAKSKDIKMSGPIPLPTKIERITILRSVHVNKDSREQFESRTHKRLIIFENLDKKMLDALKRQEISTGVQVEIKE
>000000070
MKKEKLAMKFKSFDHKLVDDAVKKVLILASKEKIDYSGPIPLPTKREIFTILRSVHVNKKSREQFERRTYKRFIVFNNPGPKFVEILKRTEMPAGVEVEFKV
>000000071
MNKNLIKIRLKSYDHRQVDAASKKLILLARELDVQTRGPVPLPTKHEVFTILRSVHINKKSREQFGSRTHKRLVILNPSNQVIDKINRTQLPAGVGLEIEV
>000000072
MNTTSIKIKLKSFDHRQIDAAAKKIILLARELNIETRGPVPLPTSRAIYTILRSVHINKKSREQFESRTHKRLVILVLPTNQVTEKISRSQLPAGVWIEIEV
>000000073
MNTTSIKIKLKSFDHRQIDAAAKKIILLARELNIETRGPVPLPTSRAIYTILRSVHINKKSREQFESRTHKRLVILVLPTNQVTEKISRSQLPAGVWIEIEV
>000000074
MDKIQIKLKAFDHRLIDNATAKIVLVAKEANAEVSGPIPLPTKKEIFTILRSVHVNKKSREQFESRTHQRLIIVKTNSSNLVDKIKRLQLNSGVKVSLEL
>000000075
MKVFGFDHKVVDEAAKKLVSLAVATKNKFVGPIPMPTKREEVTILRSVHVNKKSREQFESRTHQRLVVLENPSSELLDKLKRLELPAGVGLKFKE
>000000076
MKLEIKIKAFDAFLVEDAAKKIVTLAKAEKAEVSGPIPLPTHKEIVTILRSVHVNKKSREQFESRTHKRLIVLTKVSETLVDKAKRLELPAGVQISIKS
>000000077
MKLEVKIKSFDAHLVDEAAKKIVLLAQAEKATISGPIPLPTHKEIITILRSVHVNKKSREQFESRTHKRLIVLDKVSESLVDKAKRLDLSAGVQISLKT
>000000078
MSRLNIKVKGFDHALVDEAAKKIFSAAKAAGSEVSGPIPLPTKREEITILRSVHVNKPSREQFESRTHQRLIVVTKVTDATTDKIKRLELPAGVAIQVTV
>000000079
MKKINIKVKSFDHALVDFGAKKIVEVATKNSVKVSGPVPLPTKREVVTILRSVHVNKKSREQFESRTFQRLIVLLNPNDKALDQIKRLELPAGVEVQIST
>000000080
GNMSKVNIKVKSFDHSLADFGAKKIVELATKNNTKFSGPVPLPTKREVVTILRSVHINKKSREQFESRTFQRLIVFIDPSEQTIDKLKRLELPSGVEIQVSQ
>000000081
VKYPELKIKLESYDSTLLDLTIKKIVEVVKGVNIKIKGPLPLPTKKEVITIIRSPHVDKASREQFEKNTHKRLMILVDVNQGGIDSLKKIKIPVGVTLRFSK
>000000082
KMKNEMKIKLFSYDHRLLDQSVRKIIKSSQDSGAKVKGPIPLPTKKEIFTICRSPHVNKTSREQFERRTHQRLIILLNTTEKTKEYLKNIIIPSGVDIQITL
>000000083
KELTEIKIKLKSYDSRLLDQSVKKIFEIVKETGSKFCGPIPLPTKKEVFTIIRSPHVDKASREQFERRTHKRLIIIKNLKNETIQKLKRFVIPSGVELRIYL
>000000084
KELTEIKIKLKSYDSRLLDQSVKKIFEIVKETGSKFCGPIPLPTKKEVFTIIRSPHVDKASREQFERRTHKRLIIIKNLKNETIQKLKRFVIPSGVELRIYL
>000000085
MNQELRIRLESYDHRLLDDTVKTIVDISNSTGSKLRGPIPLPTKKEIFTILRSPHVNKSSREQFERRTHKRLIILENPQPKTMEALKRLSVPFGVEVTFKI
>000000086
MPLPTRIRKYTVLRSLHVNKDSREQFEMRVHRRMIELVNSTDKAISSLTSVHLPSWCKWEMML
>000000087
MASNKLRIYLKAYDYTLLDESAKRIAEAAKKSGATVAGPMPLPTKIRKYTVLRSVHVNKDSREQFEMRVHRRMIELVNSTDKAISSLTSVHLPAGVGIEIKQ
>000000088
MASNKLRIYLKAYDHSLLDESAKKIVEVAKKSGAEVVGPMPLPTKIKKYTVLRSVHVNKDSREQFEMRVHRRMVELVNSTDKAIASLTAVNLPAGVGIEIKQ
>000000089
MASNKLRIYLKAYDHTLLDQSAKKIAEVAKKSGAEIAGPMPLPTKIRKYTVLRSVHVNKDSREQFEMRVHRRMVEINNSTQKTIASLTAVNLPAGVGIEIKQ
>000000090
MASNKLRIYLKAYDHALLDQSAKRIAEVAKKSGAEIAGPMPLPTKIKKYTVLRSVHVNKDAREQFEMRVHKRMVEIKNSSQKTISSLTAVNLPAGVGIEIKQ
>000000091
MDNKNKRIYLQSYDNKLLDQISAKIVEVVKKNGAKIAGPMPLPTKTKKYTVLRSVHVNKDSREQFEMRIHRRFIEIKESNNDILTSLSSISLPAGVSIEIKQ
>000000092
MDKIRIYLQSYDHKLLDQSAKKIAEVAKKNGSELAGPLPLPTKTKKYTVLRSVHVNKDSREQFEMRIHRRFVEIKNSNQQIVNALASLNLPSGVGVEIKQ
>000000093
MDKLRIYLKSYDHKLLDQSAKKIAEVVKKNGSEVTGPLPLPTKTKKYTVLRSVHVNKDSREQFEMRVHRRVVEIKNSSQQIISALTSLSLPSGVGIEIKQ
>000000094
VKKNGSKLAGPLPLPTKTKKYTVLRSVHVNKDSREQFEMRVHRRFVEIKNSSQQIIAALSSLNLPSGVGIEIKQ
>000000095
ASNKYIKIRLKGYDHRLLDESSKKIIDAVKDTEAKVSGPIPLPNKRTVYSVIRSPHKYSYSMEQFEKIVHKRVIYIYNASSDTVTKLLKVNIPAGVSVDIKA
>000000096
MVTQKIYIELKAFDHGLLDRSARNIVLVAKRSGAKVNGPIFFPRRTAKFIVNRSTHVDKKSREQFEIRTHKRLISLPKANSAILQALMSLQLPAGVDVKVKV
>000000097
MVTQKIYIELKAFDSCLLDRSARSIILTAKRSGARVNGPIFFPRKIMKFIVNRSTHVDKKSREQFEIRTHKRLISLPKANSTIIQALMSLQLPAGVDVKVKV
>000000098
MAKDIIKISLKAYDHRLIDQAAKKIIESVEKTGVVVQGPIPLPTKKEIFTVLRSPHVNKDSREQFERRTHKRLIQILDPNSKTIDALMRIDLPSGIDIVLKK
>000000099
KEKEIIKIFLKTYEHHLIDQVAKKIINNVLKTGVEVKGPVPLPTKREVFTVLRSPFVNKDSREQFERRTHKRLIQIINPNPKTIDALMHIDLPSEVDILLKK
>000000100
MNKEIIKIILRAYDHHLIDQSAKKIIDILTKTGANIEGPIPLPTRKEVFTVLRSPFVNKDSREQFERRTHKRLIQIINPNKKTIESLMHISLPPAIDILLKK
>000000101
MKNEIIKIILRAYDHHLIDQAAKKIIDIVTKTGAQIEGPIPLPTKKEVFTVLRSPFVNKDSREQFERRTHKRLIQIVNPNNKTIESLMHINLPSAIDILLKK
>000000102
LQSQDFRIVLHAFDHRLIDKATEKIVSSLKRTGAIICPIPLPTRIKKLTINISPHVDKDARDQYEIRTHKRLIDVYASTDKTADALKRLDLPSEVSIELRT
>000000103
MKIKMKLKSYDYYLLDKSVFTIVKFVISTGAKVNGPIPLPTKKKIYTVLRSPHVHKTSREQFKLSSYTRLLEICNAGPNTVDALIKLELASGVEVEIKV
>000000104
KIINKIKIKLKSYDHYILEKSSEKIVKSILPTGAKINGPIPLPTKIKIFTVLRSPHVHKKSREQFKLSSHLRFLEVYNVCSSTVDVLMKLELASGVEIEIKI
>000000105
MKKKNIRIKLRSYDHSLLDKSVERIIKYVLTTGAEINGPIPLPTQTKIYTVLRSPHVHKKSREQFKLSSHIRFLEICNAGPNTVNLLMKLELASGVEIEIKI
>000000106
AVQQKIRIKLKSYDHSLVDKWAEKIIEAVKQTDAIISGPIPLPTESQVFTVNRSPHVDKKSREQFMVASHKRLIEIINPSSKTIDLLMKLELPSGVDVEIKS
>000000107
AAQQKIRIKLKSYDHSLVDKWALRIIDVVKQTDAIIFGPIPLPTKAHVYTVNRSPHVDKKSREQFSFSSHKRLIEIINPTSRTIDMLMKLELPSGVDVEIKS
>000000108
AVQQKIRIKLKSYDHSLVDKWAVKIIDVVKQTDAIIFGPIPLPTKSHVYTVNRSPHVDKKSREQFSFSSHKRLIEIMNPTGKTIDMLMKLELPSGVDVEIKS
>000000109
AAQQDIRIKLKSYDHTLIDKSAEKIIRTVKSTGAVVSGPVPLPTEKKIYTVLRGPHVDKKSREQFERRHHKRLIDILSSSSDTVDSLMQLELPSGVDVEIKV
>000000110
MASQKIRIKLKSYDHTLIDRSAEKIIRTVKATGAVVSGPIPLPTERTVITVLRSPHIDKESREQFEIRRHKRLIDILSTSSKTVDALMKLELPSGVDVEIKV
>000000111
MGHDIKIKLKSYDYNLLDKSAERIVNSVLPTGVVLNGPVPLPTEKKIFTVLRSPHVNKKSREQFLLPTHKRLLQIHNASSKTVDALMKLELPSGVEAEIKV
>000000112
MSQKIRIKLRSYDHMLVDKSAEKIVTAVQNTNALVSGPIPLPTHKRIFTVNRSTFVNKKSREQFELNAHKRLIDIYNASAPTIDALMKLEMPSGVDIEIKY
>000000113
SASHKIRIRLKSYDYNLIDRSAEKIVKAVKSIADDVSGPIPLPTHRRIFTVNRATFVNKKSREQFELASYKRLIDIYASNTKVVDALMKLDLPSGVEVEIKV
>000000114
MAQKIRIKLKSYDYNLIDKSAEKIVQAVKNTKAVVSGPIPLPSKKEVYTVLRSPHVYKESREQFQLSTYKRLIDIYSNSSKTIDALMKLELPSGVEVSIKA
>000000115
MSQKIRIKLKSYDHMLLDKSAEKIVKAVKATGAMVCGPIPLPTHKRIFTVNRSTFVNKKSREQFELSSYKRLIDIYNASKQTVDALTKLEVSSGVEINVKL
>000000116
MSQRIRIKLKSYDYNLVDKSAEKIVKTVKPTGAVVSGPIPLPTEEKNLYGITFTTR
>000000117
MSQKIRIKLKSFDHSLVDNSAEKIVKAVKSTGATVSGPIPLPTRIEKFTVLRSPHVSKKSREQFQLSTYKRLIDIFSASPKTVDALMKLELPAGVDVEIKV
>000000118
MSQKIRIKLKSFDHMLVDKSAEKIVKAVKSTGAIVSGPIPLPTNKEIYTVLRSPHVNKKAREQFQLCTYKRLVDIYSSSAKTVDALMKLELPSGVDVEIKV
>000000119
MNQKIRIKLKSYDHSLVDKSSEKIVKAVKATGAVVVGPIPLPTKKEKFTVLKSPHVSKKARDQYQLCTYKRLVDIYSNSSKTVDALMKIELPSGVDVEIKV
>000000120
MNQKIRIKLRSFDHNLVDKSAEKIVKAVKATGAVVSGPIPLPTKTEKFTVLRSPHVNKKSREQFQLCTYKRLVDIFSTSAKTVDALMKLELPSGVDVEIKV
>000000121
MNQKIRIKLKSYDHNLVDKSSERIVRAVKATGAVVSGPIPLPTEKEIFTVLRSPHVNKKSRDQYQLCTYKRLVDIYSTSSKTVDALMKLELPSGVDVEIKV
>000000122
MNQKIRIKLKSYDHNLVDKSSEKIVRAVKTTGAVVSGPIPLPTEKEIFTVLRSPHVNKKSREQYQLCTFKRLVDIYSNSAKTVDALMKLELPSGVDVEIKV
>000000123
MTQKIRIKLKSYDHNLVDKSAEKIVKAVKATQAVVSGPIPLPTKKEIFTVLRSPHVNKKSREQFQLCTHKRLVDIYSQSSKTVDALMKLELPSGVDVEIKV
>000000124
MSQRIRIKLKSYDHNLVDKSAEKIVKTVRNTGAVVTGPIPLPTEKKIFTVLRSPHVNKKAREQFQLCTHKRLLDIYTSSSRTVDALSKLDLPSGVEVEIKA
>000000125
MSQKIRIKLKSYDYNLVDKSAEKIVKTVKTTGAVVTGPIPLPTQRKIFTVLRSPHVNKKAREQFQLDSFKRLLDIYSSSSKTIDALMKLELPSGVEVEIKV
>000000126
MSSQKIRIKLKSYDHNLVDKSAEKIVKTVKATGAAVTGPIPLPTHKKLFTVLRSPHVNKKSREQFQLSSHKRLLDIYSSSSKTIDALMKLELPSGVEVEIKV
>000000127
SNQQKIRIKLKSYDHNLVDKSAEKIVKTVKAAGAVVVGPIPLPTHKKIFTVLRSPHVNKKAREQFQLSSHKRLLEIYSASSKTVDALMKLELPSGVDIVIKV
>000000128
GNQQKIRIKLKSYDHNLVDKSAEKIVKTVKATGAVVTGPIPLPTHKKIFTVLRSPHVNKKAREQFQLSSHKRLLDIYSSSSKTIDALMKLELPSGVEVEIKV
>000000129
SNQQKIRIKLKSYDHNLVDKSAEKIVKTVKAAGAVVVGPIPLPTHKKIFTVLRSPHVNKKAREQFQLSSHKRLLDIYSSSSKTIDALMKLELPSGVDVDIKV
>000000130
MSQKIRIKLKSYDHNLVDKSAEKIVKTVKSTGAGVVGPIPLPTHKKLFTVLRSPHVNKKAREQFQLSSYKRLLDIYSSSPKTIDALMKLELPSGVEVEIKV
>000000131
MSQKIRIKLKSYDHMLVDKSAEKIVKTVKSTGAVVTGPIPLPTHKKLFTVLRSPHVNKKAREQFEVMSYKRLIDIYSSSSKTIDALMKLELPSGVEVEIKV
>000000132
MSQKIRIKLKSYDHMLVDKSAEKIVKTVKSTGAVVTGPIPLPTHKKIFTVLRSPHVNKKSREQFELSSYKRLLDIYSSSSKTIDALMKLELPSGVEVEIKV
>000000133
MSQKIRIKLKSYDHNLVDKSAEKIVKTVKSTGAVVTGPIPLPTHKKIFTVLRSPHVNKKSREQFELSSYKRLLDIYSSSSKTIDALMKLELPSGVEVEIKV
>000000134
MSQRIRIKLKSYDYNLVDKSAEKIVKTVKPTGAVVSGPIPLPTEKKIYTVLRSPHVNKKAREQFQLCAYKRLLDIYSSNSKTVDALMKLELPSGVEVEIKV
>000000135
MSQRIRIKLKSYDYNLVDKSAEKIVKTVKPTGAVVSGPIPLPTEKKIYTVLRSPHVNKKAREQFQLCSYKRLLDIYSASAKTVDALMKLELPSGVEVEIKV
>000000136
MSQRIRIKLKSYDYNLVDKSAEKIVKTVKATGAVVNGPIPLPTNKRIFTVLRSPHVNKKAREQFQLSAHKRLMDIYSSSSKTVDALMKLELPSGVDVEIKV
>000000137
MSQKIRIKLKSYDYNLVDKSADKIVKTVKATGAVVNGPIPLPTHKRIFTVLRSPHVNKKAREQFQLSAHKRVLDIYSSSAKTVDALMKLELPSGVEVEIKV
>000000138
MNQKIRIKLKSFDHNLVDKSAEKIVKTVKSTGAVVSGPVPLPTHKQIFTVNRSTFVNKKAREQFQLCTFKRILDIYSSTPKTIDALMKLELPSGVEVEIKV
>000000139
MSQKIRIKLKSYDHNLVDKSAEKIVKTVKATGAVVSGPIPLPTHKGVFTVNRSTFVNKKSREQFLLCTFKRLIDIYSSTTGTIDALMKLELPSGVEVEIKV
>000000140
MSQKIRIKLKSYDHTLVEKSAEKIVKNAKATGAIVSGPIPLPTRKRIITVNRSTFVNKKSREQFEVSTYKRLIDIYSSTAKTVDALMKLELPCGVEVEIKV
>000000141
MSQQKIRIKLKSYDYNLVDKSAEKIVKTAKATGAAVSGPIPLPTHKRIFTVNRSTFVNKKSREQFELSSYKRLIDIYSSTSQVVDALMKLELPSGVSVEIKV
>000000142
MSQKIRIKLKSYDHQLVDKSAEQIVKAVKATDAIVSGPIPLPTHKRIYTVNRSTFVNKKSREQFQLSDYKRLIDIYSATGKTVDALMKLELPSGVEVEIKV
>000000143
MSQKIRIKLKSYDHNLVDKSAEKIVKTVKATGAVVSGPIPLPTHKRIFTVNRATFVNKKSREQFELSSYKRLIDIYSSTSKTVDALMKLELPSGVEVEIKV
>000000144
MSQKIRIKLKSYDYTLVDKSAEKIVKTVKATGAVVSGPIPLPTHKRIFTVNRSTFVNKKSREQFELSSYKRLIDIYSSTAKTVDALMKLELPSGVEVEIKV
>000000145
MSQKIRIKLKSYDHNLVDKSAEKIVRTVKATGAIVSGPIPLPTHKRVFTVNRSTFVNKKSREQFELSSYKRLIDIYSSTAKTVDALMKLELPSGVEVEIKV
>000000146
MSQKIRIKLKSYDHNLVDKSAEKIVKTVKATGAIVSGPIPLPTHKRIFTVNRSTFVNKKSREQFELSSYKRLIDIYSSTAKTVDALMKLELPSGVEVEIKV
>000000147
MSQKIRIKLKSYDHKLVDKSAEKIVKAVKATGAIVSGPIPLPTHKRIFTVNRSTFVNKKSREQFQLQNFKRLIDIYSSTAKTVDALMKLELPSGVEVEIKV
>000000148
MSQKIRIKLKSYDHQLVDKSAEKIVKAVKATGALVSGPIPLPTHKRIYTVNRSTFVNKKSREQFQLSSFKRLIDIYSSTAKTVDALMKLDLPSGVEVEIKV
>000000149
NMSQKIRIKLKSYDHKLVDKSAEKIVKAVKATGAIVSGPIPLPTHKRIYTVNRSTFVNKKAREQFQLSNYKRLIDIYSSTAKTVDALMKLELPSGVEVEIKV
>000000150
MSQKIRIKLKSYDHQLVDKSAEKIVKAVKATGAIVSGPIPLPTHKRIYTVNRSTFVNKKAREQFQLSNYKRLIDIYSSTAKTVDALMKLDLPSGVEVEIKV
>000000151
MSQSKIRIRLKGYDTTMVEQAQDRIIETAQRTGARVSGPIRLPTRTRRWAVLTGPTLQDQKEHFEIRTHKRLIEIRDATPATVNALQRLDLPTGVDIQLRL
>000000152
MEKIRIKLQAYDHRVLDKAVSIITDAIKRTGAEVKGPIPLPTKIRRYTVLRSPHINKDSREQFEIRIHRRLIDVVNASPDTVDQLMKLELAPEVDVEVRA
>000000153
MEKIRLKLKAYDHRVLDRSVAAIVDAVKRTGAEIRGPIPMPTKMKRYTVLKSPHVNKDAREQFEIRIHGRMIDIVSATSDTIDSLMKLDLAPEIEVEIRS
>000000154
MEKIRLKLKAYDHRVLDRSVASIVDAVRRTGAELRGPIPMPTKIKRYTVLRSPHINKDSREQFEIRIHSRMIDIVSATSETIDSLMKLDLAPEVEVEIRS
>000000155
MEKIRLKLKAYDHRVLDRSVAAIVEAVKRTGAEIVGPIPMPTKIKRYTVLRSPHVNKTSREQFEMRIHARMIDIVSATTDTVDSLMKLDLAPEVNVEVRA
>000000156
MQKIRLKLKAYDHRVLDRTVSAIVEAVKRTGADVRGPVPMPTKIKRYTVLRSPHVNKDSREQFEMKIHARMLDIVAATPDTVDSLTKLDLAPEVNVEVHA
>000000157
MLKSPHVNKDSREQFEMRIHARMLDIETATPDTVDSLTKLDLAPEVNVEVRA
>000000158
MERIRLKLKAYDHRVLDRTVAAIVEAVKRTGADIRGPIPMPTKIKRYTVLKSPHINKDSREQFEIRIHARMLDIVAATPDTVDSLTKLDLAPEVSVEVRA
>000000159
MERIRLKLKAYDHRVLDRTVAAIVEAVKRTGADVRGPVPMPTKIKRYTVLKSPHVNKDSREQFEMRIHARMLDIVAATPDTVDSLTKLDLAPEVNVEVRA
>000000160
KHMERIRLKLKAYDHRVLDRTVAAIVEAVKRTGADVRGPVPMPTKIKRYTVLKSPHINKDSREQFEMRIHARMLDIVAATPETVDSLTKLDLAPEVNVEVRA
>000000161
MERIRLRLKAYDHRVLDRSVASIVEAVKRTGSEIRGPVPLPTKKKRYTVLRSPHINKDSREQFEIRVHHRIIDIMSATPDTVDSLMKLDLAPEVDVEVMS
>000000162
MQKIRLKLKAYDHRVLDRSIAAIVSAVKRTGSEIIGPVPLPTRKRRYTVLRSPHINKDSREQFEIRIHSRIIDIMSATGETVDSLMKLDLAPEVDVEVMS
>000000163
MEKIRLKLKAYDHRVLDRSVVSIVEAVKRTGAEIRGPIPLPTKKRRYTVLKSPHINKDSREQFEIRVHCRVIDIVSATPETVDSLTKLDMAPEVDVEVRL
>000000164
MEKIRLKLKAYDHRVLDRSVVSIIEAVKRTGSDIKGPIPLPTKNRRYTVLRSPHINKDSREQFEIRVHSRIIDIMSATPDTVDSLMKLDLAPEVDVEVTQ
>000000165
MEKIRLKLKAYDHRVLDRSVMAIVEAVKRSGSEIRGPIPLPTRNRRYTVLRSPHINKDSREQFEIRVHSRLIDIMSATPETVDSLMKLDLAPEVDVEVTS
>000000166
MEKIRLKLKAYDHRVLDRSVVAIVEAVKRSGSEIRGPIPLPTKNRRYTVLRSPHINKDSREQFEIRVHSRLIDIISATPETVDSLMKLDLAPEVDVEVTS
>000000167
MEKIRLKLKAYDHRVLDRSVASIVEAVKRTGADLRGPIPLPTKIRRYTVIKGPHVNKDSREQFEIRVHSRIIDIIVATPETVDSLMKLDLAPEVDVEVRS
>000000168
MEKIRLKLKAYDHRVLDRSVASIVEAVKRTGAELRGPIPLPTKIRRYTVIKGPHVNKDSREQFEIRVHSRMIDIVSATPDTVDSLMKLDLAPEVDVEVRS
>000000169
MEKIRLKLRAYDHRVLDRSVSAIVEAVKRTGAEIRGPIPLPTKIRRYTVLRSPHINKDSREQFEIRIHSRLIDIVSATPDTVDSLMKLDLAPEVDVEVRS
>000000170
MEKIRLKLRAYDHRVLDRSVASIVEAVKRTGAEIRGPIPLPTKIRKYTVLKSPHVNKDSREQFEIRMHARLIDIVSATPDTVDSLMKLDLAPEVDVEVRS
>000000171
MEKIRLKLKAYDHRVLDRSVASIVEAVKRTGAVIRGPIPLPTKIRKYTVIKSPHVNKSSREQFEIRMHARVIDIVSATPETVDSLMKLDLAPEVDVEVRS
>000000172
SRNIRICICLKAFDSRILDSSMREIVLTTKKSGSQIVGPIPFPRSIRRFTVNRSPHVDKKSRDQLEMRIYKRLLYIIKPTPQTVDALMKLDIAAGVNVVIKL
>000000173
SQNIRIRISLKAFDSWILDASVREIVSTAKKSGSRIVGPIPFPRSIRRFTVNRSPHVDKKSRDQLEIRIHKRLLYIIKPTQDTVAALMKLDIAAGVSVVIKL
>000000174
AVKEKVRIKLKGYEHATVDAAAAKIVETAKRTGSRVAGPIPLPTNKEVITILRAVHKYKDSREQFEMRTHKRLIDVIRPTNKTVEALQSLELPAGVEMTMEA
>000000175
AVNEKMRIKIKGYEHAVVDSAAAKIVEAVKRSGAQVSGPIPLPTNKEVVTILRAVHKYKDSREQFELRTHKRLIDVIRPTKETISTLENLELPAGVNIVMEV
>000000176
AVNEKIRFKIKGYDHATVDIAAAKIVEAAKRSGARVSGPIPLPTDKEVVTILRAVHKYKDSREQFEMRTHKRLVDVIRPTDKTTAALDKLEIPAGVDVVMEV
>000000177
LEKQKIRIKLKAFDHRVLDISTKKIIDTVRGTGAKISGPIPLPTKVTRYWVLRSPHVNKNSGEHFEIRIHKRLIDIIEPTSKTVEALMNLELPAGVEVEIKT
>000000178
MANQIMRITLKAYDHKLIDKAAAQIVDTVKKTGAKVSGPVPMPTKIEKITILRAVHKYKDSREQFEQRTHKRLIDVVAPTQKTIDALQKIDLSAGVFIDVKM
>000000179
MASQVMRITLKAYEHSLVDESAAKIVENCKKTGSQVSGPVPLPTKKEVVTILRAVHKYKDSREQFEQRTHKRLIDVINPNQKTMDSLQRLEMPAGVFVDIKM
>000000180
MASQVMRITLKAYDHQLIDSSASKIVDTVKKAGAKVSGPVPLPTKKEIVTILRAVHKYKDSREQFEQRTHKRLIDVFEPNQKLVDALSRLDVPAGVEIKINM
>000000181
MANQVMRITLKAYDHQLVDSCAARIVDTVKKTGAAVSGPVPLPTKKEVVTILRAVHKYKDSREQFEQRTHKRLIDVIAPSQKTVDALSRLEMPAGVNIDIKM
>000000182
MATQKMRIILKAYDHNMVDASAKKIIETVKKNGAQVKGPVPLPTKKEVVTILRAVHKYKDSREQFEQRTHKRLIDIVAPTQKTVDALSRLEMPAGVNIDIKM
>000000183
AASQVMRITLKAYDHQLIDASAKSIIETVKKTGSKVSGPVPMPTKKEVVTIIRAVHKYKDSREQFEQRTHKRLIDIITPTQKTVDALSKLEVPAGVYIDIKM
>000000184
MANQVIRITLKAYDHQLIDQSAKKIIETAKKTGAQVSGPVPLPTKKEVVTILRAVHKYKDSREQFEQRTHKRLIDVLSPSQKTVDALSKLEMPAGVFINLKV
>000000185
MASQVMRITLKAYDHQLIDQSAGKIIETVKKTGAQVSGPVPLPTKKEVVTILRAVHKYKDSREQFEQRTHKRLIDIASPSQKTVDALSRLEMPAGVYIDIKM
>000000186
MADKKMRITLRAYDHKLIDQTAEQIVSVAKKSGARVSGPIPLPTKKEIITILRAVHKYKDSREQFEQRTHKRLIDIEATPKIVEVLTRLDLPAGVEIKLKQ
>000000187
MASQKIRITLKAYDHKLIDQTAAQIVEIAKKTGAQVSGPIPLPTKKEVVTILRAVHKYKDSREQFEQRTHKRLIDVEATPKTGDALMRIDLPAGVDIKVDA
>000000188
MPKIRIKLRGFDHKSLDASAAKIVETARRSGAQVSGPVPLPTRIRRFTVLRSPFKHKDSREHFELRTHNRLVDISDPTPKTIEGLRNLDLPTGVEIELKM
>000000189
MPKIRIKLRGFDHKTLDASAQKIVEAARRSGAQVSGPIPLPTRVRRFTVIRGPFKHKDSREHFELRTHNRLVDIINPNRKTIEQLMTLDLPTGVEIEIKT
>000000190
MPKIRIKLRGFDHKSLDASARKIVETARRSGAKVAGPVPLPTRIRRFTVLRGPFKHKDSREHFEIRTHNRLVDITNPNKKTIESLMTLDLPTGVEIEIKT
>000000191
MPKIRIKLRGFDHKSLDASAAKIVETARRTGAQVSGPVPLPTRVRRFTVLRGPFKHKDSREHFELRTHNRLVDINNPNRKTIESLMTLDLPTGVEIEIKT
>000000192
MAAPRIRIKLRAFDHKSLDSSATKIVDTVKRTGAKVAGPVPLPTRIRRFCVLRSPFTDKDSREHFEIRTHNRLIDIKTPTKSTIDSLMHLDLPTGVDIEIKT
>000000193
MVAPKIRIKLRGFDHKALDQSASKIVDTVRRTGADVSGPVPLPTRIRRFTVLRSPFKYKDSREHFEIRTHNRLVDIMNPTKKTIDSLMTLDLPTGVDIEIKT
>000000194
MTKQKIRIKLKGFDHKILDQSALQIVEALERTGATISGPVPLPTRIQRYSVIRSSFIDKDSQEQFEIRTHKRLIDIVETTSKTIDALTNLNLPAGVSIDIKL
>000000195
MGKQKIRIKLKGFDHKILDQSAVQIVEALERTGAVISGPVPLPTKIKKYSVIRSAFIDKDSQEQFEIRTHRRLIDIVETTSKTIDSLTSLNMPAGVDIDIKL
>000000196
GSKQRIRIRLKAFDHRILDQSAMQIVDAAQRTGARVSGPVPLPTKIEKYTVMRSPFIDKDARDQFEIRTHKRLIDIVDHTNKTVEALTHLNLPAGVDIEIKL
>000000197
MAKQRIRIRLKAFDHRVLDQSAKRIVETAERSGARVVGPVPLPTKIERYTVRRSTFIDKDSHEHFEIRTHNRLIDVIDPDAKTIDMLMRLNLPAGVDIEIKI
>000000198
RPTQRIRIRLKSHDHRILDQSARQIVETAESTGAKVAGPIPLPTRIERFTVIRSPFIDKDSQEHFEIRTHKRLIDVLEPSPSTIRALMRLTLPAGVDIEIKL
>000000199
RPTQKIRIRLKAYDHKILDQSAAKIVDTAESTGAKVSGPVPLPTRIERFSVIRSPFIDKDSQEQFEIRTHKRLIDVLEPSHATIRALMRLNLPAGVDIEIKL
>000000200
MSKQKIRIRLKAYDHKLLDQSAQQIVETAQRTGAQVAGPVPLPTEIKRFTVIRSPFIDKDSQEQFEIRTHKRLIDVLEPRRQTISELMSLNLPAGVDIEIKL
>000000201
MAKQKVRIRLKAYDHKILDQSARQIVEAAERTGALVAGPVPLPTKIEKYSVIRSPFIDKDSQEQFEIRTHKRLIDVLDPSQQTINALMKLNLPAGVDIEIKL
>000000202
MDAAERTGAQVAGPVPLPTKIEKYSVLRSPFIDRDSQEQFEIRTHKRLIDVIDPSQQTINALMKLNLPAGVDIEIKL
>000000203
MSAQRIRIKLRSYDHRLLDQSAKRIVEVAKRTGAKVAGPIPLPTDRRVYCVTRSPHIDKDSREHFEIKMHKRLIDIIDPTQETVSNLMSLELPAGVDIHLKL
>000000204
MSDQRIRVRLKGFDHEILEASTRRIVDTVTRTQGKVVGPVPLPTDIHRYTVIRSPHKYKDSREHFEMRVHKRLLDIVDHSAKTVDALKRLELPAGVDIEIKI
>000000205
IAQQKIRIRLKAFDRRMLDLSCDKIIETADHTAATAIGPIPLPTKRKIYCVLRSPHVDKDSREHFETRTHRRLIDIFNPSSKTIDALMKLDLPSGVDIEVKL
>000000206
LTQQKIRIRLQAFDHGLLDQSCSKIVDTANRTNAAAVGPIPLPTRIRRYCVLRSPHVDKDSREHFETRTHRRIIDIYQPSAKTIDALMRLDLPAGVDIEVKL
>000000207
MPTQKIRIRLKAYDHRLLDTSCDKIVDTARRTDAVPVGPIPLPTRRRIYCVLRSPHIDKDSREHFETRTHRRIIDIYSPSSKTIDALMKLDLPAGVDIEVKL
>000000208
MATQKIRIRLKAFDRRLLDTSCEKIVDTANRTNAAAVGPIPLPTKRRIYCVLRSPHVDKDSREHFETRTHRRLIDIYQPSSKTIDALMKLDLPAGVDIEVKL
>000000209
IQQQKIRIRLKAFDRRLLDTSCEKIVETANRTNATAVGPIPLPTKRKIYCVLRSPHVDKDSREHFETRTHRRIIDIYQPSSRTIDALMKLDLPAGVDIEVKL
>000000210
MATQKIRIRLKAFDRRLLDTSCEKIVDTANRTGATALGPIPLPTKRRIYCVLRSPHVDKDSREHFETRTHRRIIDIYQPSSKTIDALMKLDLPAGVDIEVKL
>000000211
MATQKIRIRLKAFDRRLLDTSCEKIVDTANRTDATAIGPIPLPTKRRIYCVLRSPHVDKDSREHFETRTHRRIIDIYQPSSKTIDALMKLDLPAGVEIEVKL
>000000212
TLQQKIRIRLKAFDRRLLDTSCEKIVDTANRTEATAIGPIPLPTKRRIYCVLRSPHVDKDSREHFETRTHRRIIDIYQPSSKTIDALMKLDLPAGVEIEVKL
>000000213
MATQKIRIRLKAFDRRLLDTSCDKIVDTANRTNAAAVGPIPLPTKRKIYCVLRSPHVDKDSREHFETRTHRRIIDIYQPSSKTIDALMKLDLPAGVDIEVKL
>000000214
MATQKIRIRLQAFDRRLLDTSCEKIVDTANRTNATAIGPIPLPTKRKIYCVLRSPHVDKDSREHFETRTHRRIIDIYQPSSKTIDALMKLDLPSGVDIEVKL
>000000215
MATQKIRIRLKAFDRRLLDTSCEKIVDTANRTNATAIGPIPLPTKRKIYCVLRSPHVDKDSREHFETRTHRRIIDIYQPSSKTIDALMKLDLPAGVDIEVKL
>000000216
ALQQKIRIRLKAFDHRLLDTSCDRIVDTAKRTGASPVGPIPLPTRRRIYCVLRSPHVDKDSREHFETRTHCRILDIYQPSPKTIDALIKLDLPAGVDIEVKL
>000000217
MANQKIRIRLKAFDHRLLDTSCEKIVDTAKRTSASAVGPIPLPTRRRIYCVLRSPHVDKDSREHFETRTHRRIIDIYQPSPKTIDALMKLDLPAGVDIEVKL
>000000218
MAVSKIRIKLKAYDHEVIDKTARSIVETAERTGAFVFGPVPLPTKRSRYTVIRGPFKDKDSREHFQLNTHKRLIDIQQPTPRTVDSLQRLDLPAGVNIEIKA
>000000219
MSTKNIRIRLKAFDHRVIDASAAQIADAAVRSGAKVAGPIPLPTNVKKFCVLRSPHANKDAREHFEMRTHKRLIDIMDPTQKTMEALMQLNLPSGVDIQIKL
>000000220
MSKKIRIRLKAFDHRVLDTSAAQIAETAARSGAKVAGPIPLPTEINKFCILTSPHVNKDAREHYEMRTHKRLIDILDPTQKTMEALMQLNLPSGVDIQIKL
>000000221
MAKKIRIRLKAFDHRVLDSSASQIAETAERSGAKVSGPIPLPTEINKYTILKSPHKDKDAREQFEMRTHKRLIDIVNPTQKTMDALMQLNLPSGVDIQIKL
>000000222
MAKNIRIKLKAFDHRVLDASAVQIAETAERTGARVSGPIPLPTQIRKFTILKSPHKDKDAREQFEQRVHKRLIDILDPNQKTMEALMQLNLPSGVDIQIKL
>000000223
MAQNIRIKLKAFDHRVLDASALQIAETAKRTGAKVSGPIPLPTAINKYTVLKSPHKDKDAREQFEVRTHKRLIDIVDPTQKTMEALMQLNLPSGVDIQIQL
>000000224
MAEQKMRIKLKGYDHAIIDQSILKIIEAAEGTGAKVRGPIPLPTDKQVITILRAVHKYKDSREQFEMRTHKRLLEILNPTPTTMDVLKRVQLPSGVDIEIKL
>000000225
MAENKMRIKLKGYDHAIVDQSITKIIQAAEGTGAKVRGPIPLPTEKQVITILRAVHKYKDSREQFEMRTHKRLLEILNPTAATMDVLKRVQLPSGVDIEIKL
>000000226
MSEKKIRIKLKGYDHAVLDKSAEKIVNAAKDTGAEVAGPIPLPTEKEVVTIIRAVHKYKDSREQFEQRTHKRLIDISSASSKTADALTKLELPAGVNIELKL
>000000227
MAKQKIRIRLKAYDHRLLDASAKKIVEAVKMTNAKVSGPIPLPTERTLYTVLTSPHKYKDAREQFEKLVHKRLIEIIDPTPKTIDSLMKVDLPAGVDVEIKL
>000000228
MAKQKIRIRLKAYDHKLLDLSAKKIVEAVKLTNAKVSGPVPLPTERTLYTVLTSPHKFKDAREQFEKLVHKRLIEILDPTPKTIDSLMKVDLPAGVDVEIKL
>000000229
MPGQKIRIRLKAYDHKLLDESAKKIVEIVKQTNAKVSGPIPLPTERTLYVVLRSPLKHKDSREQFEKRIHKRLIDILEPSPKTIDALMKINLPAGVDVEINL
>000000230
MPGQKIRIKLKAYDHELLDESAKKIVEVAKSTNSKVSGPIPLPTERTLYCVLRSPMKHKDSREHFEKRVHKRLIDIIDPSPKTIDALMRINLPAGVDVEIKL
>000000231
MPGQKIRIKLKAYDHEVLDESAKKIVEVAKSTNAKISGPIPLPTERALYVVLRSPHKHKDSREQFEKRVHKRLIDIIEPSPKTIDALMKINLPAGVDVEIKL
>000000232
AVNQKIRIRLKAFDHNLLDQSAARIVDTAKGTGASVSGPIPLPTEKEITTILRSPHKHKDAREQFELRIHKRLIDVLAPNQKTVESLMKLDIPAGVNIEIKL
>000000233
SNKQKIRIKLKSYDHSILDMAAQKIVDIAKSSGATVSGPVPLPTKKEIITIIRATHKYKDSREQFEVRTHKRLIDILEPSAKTVDSLIRLDLPAGIEIEIKK
>000000234
MAKNFIRIRLKAYEHRTIDSAAQKIVQAANDHGAKVVGPVPLPTEKQIVTILRSVHVNKDSREQFESRTHKRLIEIVGPTAETIDALSRLDLPSGVDIEIKL
>000000235
MAKNSVRIRLKAYENRSLDAASEKIVKTVDSHGAKIVGPVPLPTEREIITVLRAVHKYKDAREQFEIRTHKRLIEIIGPSAETIDALSRLDLPSGVDIEIKL
>000000236
MAKNTMRIRLKAYEHRILDDSAKKIVEAATKHGAKVVGPVPLPTEKQVVTILRAVHKYKDSREQFEMRTHKRLIEIVAPTKETIDSLQRLELPSGVDIEIKL
>000000237
MAKNSVRIRLKAYEHRILDTASEKIVKAAQEHGAKVVGPVPLPTERQVVTVLRAVHKYKDSREQFEIRTHKRLIEIVGPTAETIDALSRLELPSGVDIEIKL
>000000238
MAKNSVRIRLKAYEHRILDASAEKIVQAAQAHGAKIVGPVPLPTEKQVVTVLRAVHKYKDSREQFEIRTHKRLIEIVGPTAETIDSLSRLELPSGVDIEIKL
>000000239
MARQKIRIKLRAFDHGVLDQSADKIVETARRTGAKISGPVPLPTERSVFTVLTAPNGEKDHREQFEMRTHKRLIDIIDPTPKTIDALRRVDLPAGVDIEIKL
>000000240
MSKQRMRIKLKSFDYKLLDQSARKIVETAKSTGAEVSGPVPLPTDREVITIIRAPHKYKDSREQFEIKTHKRLIDIIKPTQKTVDALMRVELPAGVDIEIKL
>000000241
MEEQKIRIRLKSYSHEIIDVSAKKIVDTVTRAGATIVGPVPLPTKKSVVCVIRSPHRHKDSREHFEMRTHKRLINVVDLTPRAVDALMRLDLSSEVNVEIKL
>000000242
MNKQKIRIKLKAFEHTILDQSAAKIVETAKRTGASVSGPIPLPTERSLYTVLRSPHIDKDSREQFELKVHKRLIDIIDPTPKTIDALMRIDLPAGVDIEIKL
>000000243
MATNKIRIRLKSYDHSAIETAAKEIVETATRTGATVSGPVPLPTEKNVYCVIRSPFKDKDSREHFEIRTHKRLIDIHQPTPKTVDSLQRLDLPAGVDIEIRL
>000000244
MSNQKIRIRLKAYDHELLDNSAKRIVEAAKATGAKVSGPIPLPTEKEVVTILRAVHKYKDSREQFEQRTHKRLIDILGPNQKTVDALMKLNLPAGVDIEIKL
>000000245
MSNQKIRIRLKAYDHELIDSSASKIVEAAKQTGATVSGPIPLPTEKEVVTILRAVHKYKDSREQFEQRTHKRLIDIINPNQKTVDSLMKLNLPAGVDIEIKL
>000000246
MSNQKIRIKLKAYDHELLDNSATRIAEAAKQTGASVSGPIPLPTEREVVTILRAVHKYKDSREQFEQRTHKRLIDIVNPTQKTVDSLMKLNLPAGVDIEIKL
>000000247
MSNQKIRIKLKAYDHELLDNSALRIVDAAKKSGAEVSGPIPLPTEKEIITIIRAVHKYKDSREQFEQRTHKRLIDILNPTQKTVDSLMKLNLPAGVDIEIKL
>000000248
MANQKIRIRLRAYDHELIDSSAQQIVESAKRTGAEVSGPIPLPTEKEIITILRAVHKYKDSREQFEQRTHKRLIDILNPNQKTLESLKKLNLPSGVDIEIKL
>000000249
MANQKIRIRLRAYDHEVIDSSAEKIVEAVKRSGAEVSGPIPLPTEIERITILRAVHKYKDSREQFEQRTHKRLIDIIGPNAKTLDALKKLNLPAGVDIEIKL
>000000250
MANQKIRIRLRAYDHELIDQSAQKIVEAAKRTDVKVSGPIPLPTEKEVITILRAVHKYKDSREQFEQRTHKRLIDIINPNAKTLEALKKLNLPAGVDIEIKL
>000000251
MANNKIRIRLKSFDHKILDASAEKIVAAAKKSGAQVVGPVPLPTEKEVYTILRAVHKYKDSREQFEIRTHKRLIDIVNPTPETVDVLTRLELPSGVDIEIKL
>000000252
MANQKIRIKLKAYDHAVIDKSATKIVDTAKRTGAEVSGPIPLPTQKEVVTIIRAVHKYKDSREQFEMRTHKRMIDILNPTPKTVEALMKLDLPAGVDIEIKL
>000000253
AVKEKIRIRLQSYDAQLIDAAAEKIVETAKRTGARVSGPIPLPTDREVVTVLRATHKYKDSREQFESRTHKRLIDILKPSNKTVEALMSLQLPAGVDIEIKL
>000000254
AVKEKIRIRLKGYDHQLVDQSAERIVATAKRTGARVSGPVPLPTEKQVVTILRAVHKYKDSREQFEIRTHKRLIDILRPSNKTVEALMSLELPAGVDIEIKL
>000000255
AQKEMIRIRLKAYDHQLIDQSAEKIVETAKRTGASVSGPIPLPTKKEVVTILRAVHKYKDSREQFERRTHKRLIDILKPSPKTVEALMSLELPAGVEIEIKL
>000000256
AVKEKIRIRLKSYDHNLIDQSCQKIVESAKRTGARVSGPIPLPTKKEVVTILRAVHKYKDSREQFEMRTHKRLIDILRPSNKTVEALQNLELPAGVEIEIKL
>000000257
AVKEKIRIRLKSYDHQLIDQSAEKIVETAKRTGARVSGPVPLPTDREIVTILRAVHKYKDSREQFETRTHKRLIDILRPSPKTVDALMGLELPAGVEIEIKL
>000000258
MAKQKIRIRLRAFDHKILDSSAAKIVETAIRTGATVSGPIPLPTEKSIYTILTAPNGEKDIREQFEMRTHKRLIDIVEPGSKTVEALMKLDLPAGVDIEIKL
>000000259
MAKQKIRIRLKGYDHRLVDQSAEKIVETAKRSGAKVSGPIPLPTEKAVYTILRSVHIYKDSREQFEQRTHKRLIDIIEPTQKTVDALISLNLPSGVDIELKL
>000000260
MAERKIRIRLKAYEYRTIDASAAKIVETAKRTGAQVVGPIPLPTERTIYTILRSPHKHKDSREQFEMRTHKRLIDLVNPTDKTVDSLRKLDLPAGVAIEIKL
>000000261
MARQKIRIRLKSYDSGILDQSAQKIVETAKRTGAKVSGPIPLPTDRTLITILRAPHKYKDSREQFETRTHKRLIDIHEPTPKTVDALMRLDLPAGVDIEIKL
>000000262
MAHQKIRIRLKAFDHGILDQSAKKIIETAKRTGAKVSGPIPLPTDRSIITILRAPHKYKDAREQFESRTHKRLIDIKQPNQKTVDALMRLDLPAGVDIEIKL
>000000263
MAKEKIRIRLKAYEHRILDQAADKIVATAQRTGATISGPIPLPTDRALYTVLASPFKYSKAQEQFEMLTHKRLIDILNPTPKTVDSLMKLDLPSGVDIEIKL
>000000264
MASQQIRIRLKSYEHGILDESAAKIVATAKRTGAEISGPVPLPTERTLFTVLRSPHKNKDSREQFEMRTHKRLIDILNPTPKTVDSLMKLDLPSGVDIEIKL
>000000265
MANEKIRIRLKSYEHSILDESAAKIVDTAKRTGAEISGPVPLPTERTLFTVLRSPHKNKDSREQFEMRTHKRLIDILSPTPKTVDSLMKLDLPSGVDIEIKL
>000000266
MAKQKIRIRLKAYDHTVLDQSAERIVETAKRSGAKVSGPVPLPTDRELYTILRAPHKYKDSREQFEIRTHKRLIDIHNPTPQTVDALMRLDLPSGVDIEIKL
>000000267
MATKKIRIRLKAYEHRILDAAAEKIVETAKRTNAEVSGPIPLPTDRSVYTVIRATHKYKDSREQFEMRTHKRLIDIIEPTQKTVDSLMKLDLPSGVNIEIKL
>000000268
MANKKIRIRLKAYEHKILDSSAEKIVETAKRTGAEISGPIPLPTERTIYTVLSSPHKHKDAREQFELRTHKRLIDIMKPTAKTVDALSKLELPSGVDIEIKL
>000000269
MASKKIRIRLKAYEHKILDASAEKIVETAKRTGAEISGPIPLPTERTLYTVLRSPHKHKDSREQFEMRTHKRLIDIVNPTAKTVDALSKLELPSGVDIEIKL
>000000270
MAQKKIRIRLKAYEHRILDQSAEKIVETAKRTGAEIAGPIPLPTERTLYTVLRSPHKHKDSREQFEMRTHKRLIDIVNPTDKTVDALRKLELPSGVAIEIKL
>000000271
MAQKKIRIRLKAYEHRILDQSADKIVETAKRTGAEIAGPIPLPTERSLYTVLSSPHKYKDAREQFEMRTHKRLVDIVNPTDKTVDALRKLELPAGVAIEIKL
>000000272
MAKQKIRIRLKAYEHRALDVSANKIVESAQRTGAKTAGPIPLPTERSVYTVIRSPHKYKDSREQFEMRTHKRLIDIIDPTAKTVDALMKLDLPSGVDVEIKL
>000000273
MANKKIRIRLKAYEHRALDLAASKIVESAQRTGAKTAGPIPLPTERSLYTVIRATHKYKDSREQFEMRTHKRLIDILEPTNKTVDALMKLDLPSGVDVEIKL
>000000274
MANQKIRIRLKAYDHKLIDQSAKKIVESAKKTGATVSGPIPLPTEKQVYTILRAVHKYKDSREQFEMRTHKRLIDIVEPTPQTVDSLIHLEMPSGVEIEIKL
>000000275
MAKQKIRIRLKAYDHRILDQSAEKIVESAKKTGAKVAGPIPLPTEKQVYTILRAVHKYKDSREQFEMRTHKRLIDIVEPTPQTVDSLMRLDLPSGVDIEIKL
>000000276
MAKQKIRIRLKAYDHRVIDQSAEKIVETAKRSGADVSGPIPLPTERSVYTVIRAVHKYKDSREQFEQRTHKRLIDIVNPTPKTVDALMGLNLPSGVDIEIKL
>000000277
MAKEKIRIRLKAYDHRILDQSAEKIVDTAKRSGAKVSGPIPLPTEKSVYTVLRAVHKYKDSREQFEMRTHKRLIDILEPTPKTVDALMRLDLPSGVDIEIKL
>000000278
MAKQKIRIRLKAYDHRVLDQSAEKIVDTAKRSGANVSGPIPLPTEKSVYTVLRAVHKYKDSREQFEMRTHKRLIDIVNPTPQTVDALMRLDLPSGVDIEIKL
>000000279
MAKQKIRIRLKAYDHRILDQSAEKIVDTAKRSGAEVSGPIPLPTEKTVYTILRAVHKYKDSREQFEMRTHKRLIDILNPTPQTVDSLMRLDLPSGVDIEIKL
>000000280
MANKKIRIRLKAYEHRTLDTAAEKIVETATRTGASVAGPVPLPTERSLYTVIRATHKYKDSREQFEMRTHKRLIDIVNPTQKTVDALMKLDLPSGVNVEIKL
>000000281
MAKQKIRIRLKAYEHRILDQSAEKIVETAKRTGASVSGPIPLPTERTLYTVIRATHKYKDSREQFEMLTHKRVIDIVNPTSKTVDALTKLDLPSGVDIEIKL
>000000282
MAKQKIRIRLKAYEHRILDQSAEKIVETAKRTGATISGPIPLPTERTLYTVIRATHKFKDSREQFEMRTHKRLIDIINPTPKTVDALMKLDLPSGVDIEIKL
>000000283
MANQKIRIRLKAYEHRILDQSADKIVDTAKRTGAQISGPIPLPTERTIYTVIRSPHKFKKSREQFEMRTHKRLIDIIDPTPKTVDALMKLDLPSGVDIEIKL
>000000284
MASQKIRIRLKAYEHRILDQSADKIVETAKRTGAQISGPIPLPTERSLYTVLASPHKHKDSREQFEMRTHKRLIDVVNPTKKTVDSLMKLDLPSGVDIEIKL
>000000285
MAKQKIRIRLKAYEHRILDQSADKIVETAKRTGAQISGPIPLPTERTIYTVIRSPHISKKSREQFEMRTHKRLIDIVDPTPKTVDSLMKLDLPSGVDIEIKL
>000000286
MAKQKIRIRLKAYEHRILDQSADKIVDTAKRTGATISGPIPLPTERTIYTVLRSPHKYKDSREQFEMRTHKRLIDIVNPTPKTVDALMKLDLPSGVDIEIKL
>000000287
MAKQKIRIRLKAYEHRILDQSADKIVETAKRTGAQISGPIPLPTERTLYTVIRSPHKHKDSREQFEMRTHKRLIDIVNPTPKTVDSLMKLDLPSGVDIEIKL
>000000288
MAKQKIRIRLKAYEHRILDQSADKIVETAKRTGATISGPIPLPTERTLYTVIRSPHKYKDSREQFEMRTHKRLIDIVNPTPKTVDSLMKLDLPSGVDIEIKL
>000000289
MAKQKIRIRLKAYEHRALDQSAQKIVDTAKRTGAQVAGPIPLPTERSIFTVIRATHKYKDSREQFEMRTHKRLVDIVNPTPKTVDALMKLDLPSGVDIEIKL
>000000290
MAKQKIRIRLKAYEHRALDQSAEKIVETAKRTGASVAGPIPLPTERSLYTVIRATHKYKDSREQFEMRTHKRLIDIVNPTPKTVDALMKLDLPSGVDIEIKL
>000000291
MAKQKIRIRLKAYEHRILDQSADKIVETAKRTGADVSGPIPLPTERSLYTVIRATHKYKDSREQFEMRTHKRLIDIVNPTPKTVDALMKLDLPSGVNIEIKL
>000000292
MAKQKIRIRLKAYEHRILDQSADKIVETAKRTGASVSGPIPLPTERSLYTIIRATHKYKDSREQFEMRTHKRLIDIVNPTPKTVDALMKLDLPSGVNIEIKL
>000000293
KGQQKVRIRLKAFDHKLLDQSASKIVETAKKNGAKVSGPIPLPTEKSIYTILRSPHVNKDSREQFEMRTHKRLIDILDPNPKTIDALMHLDLPSGVDIEIKL
>000000294
SKQEKIRIRLKGYDHKAIDQSAAKIVETAKRTGSTVSGPIPLPTEKNVYTILRSPHVNKDSREQFEMRIHKRLIDILDPSKKTADALMRLELPAGVSIEIKV
>000000295
MARQKIRIRLKAFDHYLLDQSAQKIVETAKRTGAQVAGPVPLPTDRSVYTILRSPHKDKDSREQFEIRTHKRLIDILDPTPKTIEALMRLDLPAGVDIEIKL
>000000296
MARQKIRIRLKAFDHRVLDQSSQKIVDTARRTGAVVSGPIPLPTEKNIFTILRSPHVNKDSREQFEMRTHKRLIDILEPTPKTVDALMRLDLPAGVDIEIKL
>000000297
AKQERIRIRLKAYDHKTLDQSAAKIVDTAKRTGAMVSGPIPLPTEKNIFTILRSPHVNKDSREQFELRTHKRLIDILEASNKTVDALMRLDLPAGVDIEIKL
>000000298
MSSQKIRIRLKAFDHKTLDQSAEKIVETAKRTGARVSGPIPLPTEKSIYTILRSPHVNKDSREQFEMRTHKRLIDILEPTSKTVDALMRLDLPAGVDIEIKL
>000000299
MNQKIRIRLKAFDHKTLDQSAERIVETAKRTGASVSGPIPLPTEKSVYTILRSPHVNKDSREQFEMRTHKRLIDIIDPTSKTVDALMRLDLPSGVDIEIKL
>000000300
MQRQKIRIRLKAFDHHMLDQSAQKIVETVRRTGADVAGPVPLPTEKEIYTILRSPHKDKDSREQFEIRTHKRLIDILEPTPKTVDALMRLDLPAGVDIEIKL
>000000301
MSKQKIRIRLKAYDHKILDQSAEKIVDTAKRTGAGVAGPVPLPTEKSIYTILRSPHVNKDSREQFEMRIHKRLIDILEPTPKTVDALMRLDLPAGVDIEIKL
>000000302
MKNQKIRIRLKAFDHQMLDQSATKIVDTAKRTGAQVAGPVPLPTEKSIYTILRSPHVNKDSREQFEMRVHKRLIDILEPTPKTVDALMRLDLPAGVDIEIKL
>000000303
MKSQKIRIRLKAFDHHMLDQSAQKIVETARRTGASVAGPVPLPTEKSIYTILRSPHVNKDSREQFEMRTHKRLIDILEPNPKTVDALMRLDLPAGVDIEIKL
>000000304
AKQQKIRIRLKAYDHKALDQSAAKIVDTAKKTGAMVSGPIPLPTEKNVYTILRSPHVNKDSREQFEMRTHKRLIDILQPTNKTVDSLMRLDLPAGVDIEIKL
>000000305
SKQQKIRIRLKAYDHKALDQSAVKIVDTAKRTGARVSGPIPLPTEKNIYTILRSPHVNKDSREQFEMRTHKRLIDILDPSNKTVDALMRLDLPAGVDIEIKL
>000000306
AKSQKIRIRLKAYDHKALDQSASKIVETAKRTGAQVSGPIPLPTEKNIYTILRSPHINKDSREQFEMRTHKRLVDILEPTGKTVDALMRLDLPAGVDIEIKL
>000000307
AKQQKIRIRLKAYDHKALDQSAVRIVETAKRTGAMVSGPIPLPTEKNIFTILRSPHVNKDSREQFEMRTHKRLIDIIEPTPKTVDALMRLDLPAGVDIEIKL
>000000308
VAGQKIRIRLKAYDHEAIDASARKIVETVTRTGATVVGPIPLPTEKNVYCVIRSPHKYKDSREHFEMRTHKRLIDIIDPTPKTVDALMRIDLPASVDVNIQ
>000000309
MAGQKIRIRLKAYDHEAIDASAKKIVETVTRTGARVVGPVPLPTEKNVYCVIRSPHKDKDSREHFEMRTHKRLIDILDPTPKTVDALMRIDLPASVDVNIQ
>000000310
VAGQKIRIRLKAYDHEAIDASAKKIVETVTRTGARIVGPVPLPTEKNVYCVIRSPHKYKDSREHFEMRTHKRMIEILDPTPKTVDALMRIDLPASVDVNIQ
>000000311
MAGQKIRIRLKSYDHEVIDNAAKKLVDEVTRTGATVVGPVPLPTEKNVFCVIRSPHKYKDSREHFEMRTHKRLIDIVDPTLKTIDTLRRLDLPADVNVEIKL
>000000312
MAGQKIRIRLKAYDHEVIDTSARKIVDTVTRTGAKVAGPVPLPTEKNVYCVIRSPHKYKDSREHFEMRTHKRLIDIIDPTPKTVDSLMRLDLPAGVDIEIKL
>000000313
MAGQKIRIRLKAYDHEVIDSSAKKIVETVTRTGAKVAGPVPLPTEKNVYCVIRSPHKYKDSREHFEMRTHKRLIDIIDPTPKTVDSLMRLDLPAGVDIEIKL
>000000314
MAGQKIRIRLKAYDHDVVDSSARKIVETVTRTGANIAGPVPLPTELNRFCVIRSPHKYKDSREHFEMRTHKRLIDILDPTPKTVDSLMRLDLPAGVDIEIKL
>000000315
MAGQKIRIRLKAYDHEVVDSSARKIVETVTRTGAQVAGPVPLPTEINRFCVIRSPHKYKDSREHFEMRTHKRLIDIIDPTPKTVDSLMRLDLPAGVDIEIKL
>000000316
MAGQKIRIRLKSYDHEVIDSSAKKIVETVTSAGATVVGPVPLPTEKNVYVVIRSPHKYKDSREQFEVRTHKRLIDIIDPTPSAVDSLMRLELPADVNIEIKL
>000000317
MAGQKIRIRLKSYDHEVIDQSAKKIVETVTNAGATVVGPVPLPTEKNVYCVIRSPHKYKDSREHFEMRTHKRLIDIVDPTPKAVDSLMHIDLPADVNIEIKL
>000000318
MAGQKIRIRLKSYDHEVIDSSARKIVETVKGAGATVVGPVPLPTEKNVYCVIRSPHKYKDSREHFEMRTHKRLIDVVDPTPKAVDALMRLDLPADVNIEIKL
>000000319
MAGQKIRIRLKSYDHEVIDSSARKIVDTVTRAGATVVGPVPLPTEKNVFCVIRSPHKYKDSREHFEMRTHKRLIDIVDPTPKAVDSLMRLDLPADVNIEIKL
>000000320
MAGQKIRIRLKSYDHAVIDSAARKIVDTVTRAGATVVGPVPLPTEKNVYCVIRSPHKYKDSREHFEMRTHKRLIDIVDPTPKAVDSLMRLDLADDVNIEIKL
>000000321
MAGQKIRIRLKSYDHAVIDNAARKIVDTVTRAGATVVGPVPLPTEKNVYCVIRSPHKYKDSREHFEMRTHKRLIDIVDPTPKAIDSLMHIDLADDVNIEIKL
>000000322
AKNEKIRIRLKSYDHKLLDFSAGKIVETAKKAGSQVSGPVPLPTEKQVVTILRAVHKYKDSREQFEIRTHKRLIDIANPTPKTVDSLMRLDLPAGVDIEIKL
>000000323
AKNEKIRIRLKSYDHKLLDYSATKIVEAAKKAGSVVSGPIPLPTEKKVVTILRAVHKYKDSREQFEIRTHKRLIDIANPTPKTVDSLMKLDLPAGVDIEIKL
>000000324
SKNQKIRIRLKSYDHRILDMSAEKIVETAKGTGASVSGPIPLPTEKQIITILRAVHKYKDSREQFEIRTHKRLIDISNPSSKTVDSLMRLDLPAGVDIEIKL
>000000325
MANQKIRIRLKGYDHEIVDQSTKLIVDTAQKTGAKVSGPIPLPTERNLFTVVRGPHVDKDSREQFEMRTHKRLIDILEPTPNTVDSLMRLDLPAGVDIEIKL
>000000326
AKHEKIRIRLKAYEHELLDQSAQKIVATAKRTGAEVSGPIPLPTEKEVYTVLRSPHVHKDSREQFEMRTHKRLIDIVDPTSKTVDALMRLDLPAGVNIEIKL
>000000327
AKHEKIRIRLKAYEHELLDQSAEKIVETAERTGADVSGPVPLPTEKEVFTVLRSPHVHKDAREQFEMRTHKRLIDILDPTSKTVDSLMRLDLPAGVNIEIKL
>000000328
ANKQKIRIRLKAFDHMILDQSAEKIVETAKRTGANVSGPVPLPTDKNVYTVIRAPHKFKDSREQFEMRTHKRLIDILDPTSKTVDSLMRLDLPSGVDIEIKL
>000000329
QAQEKIRIRLKAYEHQVLDKSATKIVETAKRTGAEVSGPVPLPTKKEVFTVLRSPHVHKKAREQFEMRTHKRLIDILEPTSKTVDSLMRLDLPAGVDIEIKL
>000000330
MSSQKIRIRLKGYDHEVIDQSAKLIVDTAQKTGARVSGPIPLPTERNLYTVIRSPHKDKDSRDQFEMRTHKRLIDILDPSASTVDSLMRLDLPAGVDIEIKL
>000000331
MSSQKIRIRLKGYDHEIVDQSSKLIVDTAQKTGARVSGPVPLPTERNLYTVIRSPHKDKDSREQFEMRTHKRLIDILDPSSSTVDSLMRLDLPAGVDIEIKL
>000000332
LSTQKIRIRLKGYDHEVVDQSAKLIVETAQKTGARVSGPIPLPTERNLYTVIRSPHVNKDSREQFEMRTHKRLIDILDPTPGTVDSLMRLDLPAGVDIEIKL
>000000333
MRTHKRLIDILDPTSGTVDSLMRLDLPAGVDIDIKL
>000000334
MAKQKIRIRLKAFDHTILDQSAEKIVETAKTTGAKVAGPVPLPTEKDVVTILRSPHKYKDSREQFEIRTHKRLIDIISPSPKTVDALMRLDLPAGVDIEIKL
>000000335
MAKQKIRIRLKAFDHNILDQSAEKIVETAKTTGAKVAGPVPLPTEKDVVTVLRAVHKYKDSREQFEIRTHKRLIDIISPSPKTVDALMRLDLPAGVDIEIKL
>000000336
MAKQKIRIRLKAFDHQILDQSSSKIVETAKRTGANVSGPIPLPTEKSIYTVIRAPHKYKDSREQFEMRTHKRLIDILEPTPKTIDSLMRLDLPAGVDIEIKL
>000000337
KANQKIRIRLKGYDHKAVDQSAEKIVATAKKSGAEVSGPIPLPTEKQIITILRAVHKYKDAREQFEMRTHKRLIDILSPTPKTVDLLMRLDLPAGVDIEIKL
>000000338
KNNQKIRIRLKAYDHMALDQSAEKIVETAKKSGAEVSGPVPLPTEKQIITILRAVHKYKDSREQFEMRTHKRLIDILNPTPKTVDALMRLDLPAGVDIEIKL
>000000339
MPKQKIRIRLKAFDHAILDQSAQKIVETAKRTGAEVSGPIPLPTKREVITILRAPHKYKDSREQFEIKTHKRLIDILNPTPKTVDALMKLDLPSGVDIEIKL
>000000340
MSKQKIRIRLKAFDHKLLDQSAQRIVETVKRTGAAVSGPIPLPTDKEVVTILRAVHKYKDSREQFEIRTHKRLIDILEPTPKTVDALMRLNLPSGVDIEIKL
>000000341
ANKQKIRIRLKAFDHQVLDQSAEKIVETAKRTGAKVSGPVPLPTEREVITILRAPHKYKDSREQFEMRTHKRLIDILLPTPKTVDALMRLDLPAGVDIEIKL
>000000342
MAKQKIRIRLKAFDHQLLDQSAEKIVETAKRTGASVSGPIPLPTDKEIITILRAVHKYKDSREQFEMRTHKRLIDILNPTPKTVDALMRLNLPAGVDIEIKL
>000000343
MQEKIRIKLKAFDHKVLDQSVKQIVDTVKRGGGLVKGPIPLPTRRRVWCVHRSPHKFEQSREHFEMRIHKRLIEIENATPQTIEALMDISLPAGVEVEIKL
>000000344
MEHEKIRIKLKAFDHDVLDQSVKQIIDTVKRSGGVIKGPVPLPTSRKMWCVLRSPHKFEQSREHFEMRIHKRLIDIENATPQTIEALMDISLPAGVDVEIKL
>000000345
MVQEKIRIKLKAFDHKVLDQSVKQIIDTVKRSGGVIKGPIPLPTQRKVWCVLRSPHKFEQSREHFEMRIHKRLIDIENATPQTIEALMDISLPAGVDVEIKL
>000000346
MEQDKIRIKLKSYDYKLLDQSVKQIVETVKRTGSSVKGPIPLPTSRRRWVVLRSPHKFDQSREHFEIREFKRMLDIVKITPQTIESLMEISLPAGVDIEVKM
>000000347
MEQDKIRIRLRAYDHKLLDESVKKIIETVKRTGGVIRGPVPMPTKIRKWCVLRSPHKFEQSREHFEVREHARILDITRVTPQTIEALMEINLPAGVDVEVKM
>000000348
MEQEKIRIKLRAYDHRLLDQSVKQIIETVKRTGGVVKGPIPLPTRKRKWCVLRSPHKFDQSREHFEIREFSRILDIIRFTPQTIEALMEISLPAGVDVEVKM
>000000349
MEELIRIKLRSYDHRLLDQSVKQIIDTVKRTGGIAKGPIPLPTLKKRWIVLRSPHKFDQSREHFEIREHRRIIDITRITPQTVESLMSINLPAGVDVELKM
>000000350
MEQEIIRIKLRSYDHRLLDQSVKQIIDVVKRTGGAVRGPIPLPTRRRRWVVLRSPHKFDQSREHFEIREHKRIIDIVRVTPQTVESLMNLTLPAGVDVELKM
>000000351
MKEQKIRVKLKAFDIELIDQSAQSIVASVKKTGARVSGPIPLPTSIRKVTVIRSPHVNIKSREQFEMRVYKRLIDIFDVTPQTTESLKKLALPAGVDVQLK
>000000352
IAKDKIRVRLFSFDVKILDQSAESIVKAVQKAKAQIKGPIPLPTKIKKYTVLRSPHVNKKSREQFEMRTHKRLIDILEPTSALMDSLMKLELPAGVEVDIKQ
>000000353
MAGEKIRVRLKGFDTELVDQSAQAIVQAAQKAGAKVSGPVPLPTHIRKYTVLRSPHVNKESREQFEMRIHKRLVDILNPTPAVMDALMKLELPAGVDVEIKQ
>000000354
MAKEKIRVRLRGFDVDLVDQSSKAIVQAVQKAGAKVSGPIPLPTRVNKFTVLRSPHVNKKSREQFEMITHKRLIDIIDPTQDVMNALVGLELSAGVDVEIKQ
>000000355
MARERIRVKLCGFDVELVDQSSRAIVHAVQKAGAEVLGPIPLPTRMHKFTVLRSPHVNKKSREQFEMRTHKRLIDIIEPSQEVMNALMGLELSAGVDVRIKQ
>000000356
MAKEKIRVKLRGFDVELVDQSSKAIVQAVQKVGAKVLGPIPLPTRINKFTVLRSPHVNKKSREQFEMRTHKRLIDIIEPSAEVMNALMALELSAGVDVEIKQ
>000000357
MATDKIRVRLRAFDVGLIDQSAKAIVQTVQQAGAKVSGPIPLPTRINKVTVLRSPHVNKKSREQFEMRTHKRLIDIIEPSADVMDSLMKLELPAGVDVEIKQ
>000000358
MTKERIRVRLRGFDVELIDQSAKSIVQNVQKAGAKVTGPIPLPTRINKVTVLRSPHVNKKAREQFEMRTHKRLIDIINPSPEVMDALMKLELPAGVDVEIKQ
>000000359
MAKERIRVRLRGFDVELIDQSAKSIVQTVQKAGAKVTGPIPLPTRINKVTVLRSPHVNKKAREQFEMRTHKRLIDIINPSSEVMDSLMKLELPAGVDVEIKQ
>000000360
MAKDRIRVRLRGFDVELIDQSSRAIVQTVAKAGAKVAGPVPLPTRINKFTVLRSPHVNKKSREQFEMRTHKRLIDILDPTSKVMDALMKLELPAGVDVEIKQ
>000000361
MAKERIRVRLRGFDIELVEQSSKAIVETVVRAGATVSGPVPLPTRINKYTVLRSPFVNKKSREQFEMRTHKRLIDILDPTSKVMDALMKLELPAGVDVEIKQ
>000000362
MSSKDIRIRLKSFDHALLDRTTFEIVRLAKSAGAKVKGAVPLPRRIQYFTFNKSPHIYKKSREQFEIRTHKRLIVIASSTPQTIEALMKMTLAPGVDVQIN
>000000363
MAKQTIRIRLQSYDHAVLDTSASDIVKTVKRAGARVAGPIPLPTRVERFTVNRSPHVNKKAMDQFEIRTHKRLLDIVEPTPKCVDELKKLNLPAGVDIAVKI
>000000364
MASKIRIRLKSFDYRLLDRAASEIAETARRTGSAVSGPIPLPTKIERYAVNRSPHVDKKSMDLFEIRTHKRLIDIKEPTSKTVDELKKLNLPAGVDISIRI
>000000365
GKNQRIRIRLQAYEHRILDQSVNEILEAAKRTGSMVAGPVPLPTRIERWTVNRSPHVDKKSMEQFEIRTHKRMLDIVNPTAKTVDELKKLNLPAGVDITIKT
>000000366
MSAPRIRIRLKGFDYRVIDQSAADIVETAKRSGARVSGPVPMPTRIEKFTVNRSVHVNKKAMEQFEVRTHKRLIDIIEPTAATVDELKKLNLPAGVDISINV
>000000367
MKGQRIRIKLQGFDYRVIDQSALEIVETAKRSGARVSGPIPLPTRVEKLSVNRSPHVDKKSMEQFETRTHKRLIDIIEPTAQTVDELKKLNLPSGVDITINV
>000000368
MEQFEIRTHKRLLDIIEPTAQTVDELKKLNLPSGVDISINV
>000000369
MAGQRIRIRLKAFDHRVIDQSARDIADTVKRTGARVAGPIPLPTRVERFTVLRSPHSDKKSQETFEQRTHKRLLDIIEPTAKTVDELKKLNLPAGVDITIKI
>000000370
MTGQRIRIRLKAFDFRMLDQSSAEIVETAKRTGAKVAGPIPLPTRIEKFTVNRSPHVDKKSMDQFEVRTHKRLLDIIEPTAKTVDELKKLNLPAGVDITIKI
>000000371
MQSPKIRIRLRAFDYRAIDRSSQEIVETAKRTGAKVHGPIPLPTRIEKFSVNRSVHVNKKSAEQFEIRTHKRLLDIVDPTARTIDELKKLNLPAGVDITIRI
>000000372
MQSQRIRIRLRAYDYRVLDKSTAEIVETAKRTGAKVAGPIPLPTRIEKFNVNRSPHVDKKSSEHFEIRTHKRLLDIVDPTARTVDELKKLNLPSGVDITIRI
>000000373
TSRKKIRIRLKGYDQRILDRSTADIVETAKRTGARVVGPIPLPTKREVYTVLRSPHVDRKSREQFEIRTHIRLLDILNPTLDTIDKLKVLPVAAGVDIKIKA
>000000374
QQKQRIRIRLKGFDQGQLDQSTANIVETAKRTGARVVGPIPLPTKREVYTVLRSPHVDKKSREQFEIRTHKRLIDILDPTGKTIDALKMLSLPAGVDIKIKA
>000000375
QQKQKIRIRLKGFDQGQLDRSTADIVETAKRTGARVAGPIPLPTKREVYTVLRSPHVDKKSREQFEIRTHKRLIDILDPTGKTIDALKMLALPAGVDIKIKA
>000000376
SARQKIRIRLKGYDQRLLDRSTGDIVETAKRTGAAIAGPIPLPTSCEKFTVLRSPNIDRKSREQFEIRTHRRLIDILNPTSKTIDALKTLTLPAGVDIKIKA
>000000377
QEKQKIRIRLKGYDQRLLDRSTLDIVETAQRTGATVVGPIPLPTRCEKFTVLRSPHVDRKSREQFEIRTHKRLIDIQNPTGKTIDALKTLTLPAGVDIKIKA
>000000378
QSKQKIRIRLKGYDQRLLDRSTADIVETAKRTGAGVAGPIPLPTRCEKFTVLRSPNIDRKSREQFEIRTHKRLIDILHPTGKTIDALKTLTLPAGIDIKIKA
>000000379
VLDQKIRIRMEAYDYRILDQSALEIVETAKRTGAKVFGPVPLPTRIERYTVLRSPHIDKRSREQFEVRTHKRLIDILEPTAKTMDALNRINMPAGIEIKIKA
>000000380
PASERIRIRMEGYDHEVLDRTAAEIVKTARDNEATVHGPIPLPTRIERYTVLRSPHIDRKSREQFEIRTHKRLIDILKPNQKTIEALNKLNLPPGVDIKIRV
>000000381
PSHQRIRIRMEAYDHVILDQSAREIIDTARRTEAVVHGPIPLPTRIERYTVLRSPHIDKKSREQFEIRTHKRLIDIVQPTIKTIDALNKLSLPAGVDIKIKA
>000000382
ASQERIRIRMEAYDHSVLDQSAADIVDTAKRTGAIVHGPIPLPTRIERYTVLKGPHIDKKSREQFEIRTHKRLVDILSPTGKTIDALNKLSLPAGVDIKIKA
>000000383
QKQEKIRIRMEAYDHSVLDLSASEIVDTAKRTGAIVHGPIPLPTRIERYTVLRSPHIDRKSREQFEIRTHKRLIDIIQPTGKTIDALNKLSLPAGVDVKIKA
>000000384
GSQEKIRIRMEAYDHSVLDQSAGDIVDTAKRTGAIVHGPIPLPTRIERYTVLRSPHIDRKSREQFEIRTHKRVIDIVQPTGKTIDALNKLSLPAGVDIKIKA
>000000385
GPSEVIRIRMEAYDHAVLDQSARDIVDTVKATASIVHGPIPLPTRIERYTVLSSPFVNKKARQQYEIRTHKRLVDIVQASAKTIEALNKLSLPAGVDIKIKA
>000000386
MAQEVIRIRMEAYDHSILDQSALEIVDTAKRTHSEVHGPIPLPTRIERYTVLSGPHVDKKARQQFEIRTHKRLIDIVQATAKTIEALNKLNLPAGVDIKIKA
>000000387
MKAYDHRLLDKSVAEIVKSTRNTGAKVVGPIPLPTDRTIYTILRSPHADKKSQDQFQMLVHKRLIDIVNPTQQTTNALKKLSLPAGVHVEIKA
>000000388
MAGRIRIRLKAFDHAVIDQASADIVRTAEKTGASVSGPIPLPTKTQRWTVLRSPHVDKKSREQFELKTHKRVIDILDSRAGTVDALTKLDLPAGVDVEIKV
>000000389
ISQERIRIKLRSYDHRMLDQSVSRIVDTAKKTGAIVSGPVLLPVRIKKYTLLRSPHTDKKSREQFEMRIHKRLIDLKSPTAKTVDELMKLDLPAGVDVAIKS
>000000390
AANQKIRIKLRAYDHKILDAAAKEIVETAGRTDAKVAGPVPLPTKIEKFCVIRSPHVNKNSREQFEMRTHVRLIDILDPTSKTTDALMKLNLPSGVEVEIKL
>000000391
MQNQRIRIRLKGFDHRLIDQSTAEIVETAKRTGAQVRGPIPLPTRKERYTILTSPHVIKMRVISTNFVLTNVLLTS
>000000392
MESSKIRIRLKSYDYRMLDISAAEIVETARRTGARVCGPIPLPTKIERFTVLRSPHVDKNARDQFEQRTHKRLLDILDPNDKTVDALIKLDLAAGVDVEIKL
>000000393
MQKQKIRIRLKAFDYKLVDQSARQIFETVQRTGAILVGPIPLPRRIQRFDILRSPHVNKTSRDQLEIRTHLRLLDIVDPTDKTVDALMKLDLPAGVDVEIKL
>000000394
MNQKIRIRLKAFDYKLIDQSAQEIVDTAKRTGAIVKGPIPLPTKKERYDLLRSPHVNKKSRDQFEIRTHLRLMDILDPTDKTVDALMKLELAAGVDVEIKL
>000000395
MVSQKIRIRLKAFDYKLIDQSAQEIVDTAKRTGAVVKGPVPLPTRIERFDLLSSPHVYKKARDQFEIRTHQRLMDILDPTDKTVDALMKLDLPAGVDVEIKL
>000000396
MQSQRIRIRLKAYDYKLIDQSALEIVDTAKRTGAVVRGPVPLPTRIQRFDILRSPHVNKTSRDQLEIRTHQRLMDIVDPTDKTVDALMKLDLPAGVDVKIKV
>000000397
MANQKIRIRLKAYDYSLIDRSAQEIVETAKRTGAVVKGPIPLPTKIERFNILRSPHVNKTSREQLEIRTHLRLMDIVDWTDKTTDALMKLDLPAGVDVEIKV
>000000398
MQSQKIRIRLKAFDYRLIDQSAQEIVETAKRTGAVVRGPVPLPTRIQRFDVLRSPHVDKSSRDQFEMRTHLRLMDIIDPTDKTVDALMKLDLPAGVDVEIKL
>000000399
MKNQKIRIRLKAFDYKLIDQSAAEIVETAKRTGAVVRGPVPLPTRIRRYDVLRSPHVNKTSRDQFEMRTHQRLMDIVDPTDKTVDALMRLDLPAGVDVEIAL
>000000400
MSSQKIRIRLKAFDYNLIDRSAQEIVETAKRTGAVVKGPVPLPTKIERFNVLRSPHVNKTSRDQLEIRTHLRLMDIVDPTDKTVDALMKLDLPAGVDVEIKL
>000000401
MQNQKIRIRLKAFDYRLIDQSALEIVDTAKRTGAVVRGPVPLPTRIERFDLLRSPHVNKASRDQFEIRTHQRLMDIIDPTDKTVDALMKLDLPAGVDVEIKL
>000000402
MANQKIRIRLKAFDYRLIDQSAQEIVETAKRTGAVVRGPVPLPTRKQRFDILRSPHVNKASRDQLEIRTHLRLMDIVDPTDKTVDALMKLDLPAGVDVEIKL
>000000403
MANQKIRIRLKAFDYKLIDQSAAEIVDTAKRTGAVVHGPVPLPTRIEHFDVLRSPHVNKTSRDQLEIRTHLRLMDIVDPTDKTVDALMKLDLPAGVDVEIKL
>000000404
MQNQKIRIRLKAFDYKLIDQSAMEIVDTAKRTGAIVKGPVPLPTRLQRFDILRSPHVNKTSRDQLEIRTHLRLMDIVDPTDKTVDALMKLDLPAGVDVEIKL
>000000405
MQNQKIRIRLKAFDYRLIDQSAAEIVDTAKRTGAVVKGPVPLPTRIERFDILRSPHVNKTSRDQLEIRTHLRLMDIVDPTEKTVDALMKLDLPAGVDVEIKL
>000000406
MQNQKIRIRLKAFDYKLIDQSALEIVETAKRTGAVVKGPVPLPTSIERFDVLRSPHVNKSSRDQFEIRTHRRLMDIMDPTDKTVDALMKLDLPAGVDVEIKL
>000000407
MQKQKIRIRLKAFDYKLIDQSAQEIVETAKRTGAIVKGPVPLPTRMQRFDILRSPHVNKTSRDQFEMRTHQRLMDIVDPTDKTVDALMKLDLPAGVDVEIKL
>000000408
MSKQKIRIRLKAFDYKLIDQSAAEIVDTAKRTGAIVKGPVPLPTRMKRFDILRSPHVNKTSRDQFEIRTHQRLMDIVDPTDKTVDALMKLDLPAGVDVEIKL
>000000409
TAQQKIRIRLKAFDYKLIDQSAAEIVDTAKRTGAIVKGPVPLPTRMKRFDILRSPHVNKSSRDQFEIRTHQRLMDIVDPTDKTVDALMKLDLPAGVDVEIKL
>000000410
AANQKIRIRLKAFDYKLIDQSAQEIVDTAKRTGAVVKGPVPLPTRIQRFDVLRSPHVNKTSRDQFEIRTHQRLMDIVDPTDKTVDALMKLDLPAGVDVEIKL
>000000411
VPSQKIRIRLKAFDYRLIDQSALEIVDTAKRTGAVVKGPVPLPTRIQRFDVLRSPHVNKTSRDQFEIRTHQRLMDIVDPTDKTVDALMKLDLPAGVDVEIKL
>000000412
MNNQKIRIRLKAFDYKLIDQSALEIVETAKRTGAVVKGPVPLPTRIKRFDILRSPHVNKSSRDQFEIRTHQRLMDIVDPTDKTVDALMKLDLPAGVDVEIKL
>000000413
MQNQKIRIRLKAFDYRLIDQSAAEIVETAKRTGAIVKGPVPLPTRIQRFDVLRSPHVNKTSRDQFEIRTHQRLMDIVDPTDKTVDALMKLDLPAGVDVEIKL
>000000414
MTNQKIRIRLKAFDYRLIDQSAQEIVETAKRTGAVVKGPVPLPTRIERFDILRSPHVNKTSRDQFEIRTHQRLMDIVDPTDKTVDALMKLDLPAGVDVEIKL
>000000415
MSTQKIRIRLKAFDYRLIDQSAQEIVETAKRTGAVVKGPVPLPTRIERFDILRSPHVNKTSRDQFEIRTHQRLMDIVDPTDKTVDALMKLDLPAGVDVEIKL
>000000416
MQSQKIRIRLKAFDYRLIDQSAARIVETAKRTGAVVNGPVPLPTKIERFDVLRSPHVNKTSRDQFEIRTHLRLMDIVDPTDKTVDALMKLDLPAGVDVEIKL
>000000417
MQSQKIRIRLKAFDYRLIDQSALQIVDTAKRTGAVVKGPVPLPTKIERIDVLRSPHVNKTSRDQFEIRTHLRLMDIMDPTDKTVDALMKLDLPAGVDVEIKL
>000000418
MQNQKIRIRLKAFDYHLIDRSAQEIVDTAKRTGAVVKGPVPLPTKIERFDILRSPHVNKTSRDQFEIRTHLRLMDIIDPTDKTVDALMKLDLPAGVDVEIKL
>000000419
MQNQKIRIRLKAFDYRLIDKSAIEIVETAKRTGAVVKGPIPLPTKIERFDVLRSPHVNKTSRDQFEIRTHLRLMDIIDPTDKTVDALMKLDLPAGVDVEIKL
>000000420
SDNQRIRIRLKAFDHRLIDRSTREIVETARRTGAIIRGPILLPTKIERYTVLISPNIDKDARDQYEIRTHKRLVDISEPTDKTVDALMKLDLAAGVDVQIEL
>000000421
ASTQKIRIRLKSYDHRLIDASAKQIVETAKRAGAQVKGPIPLPVKKEIYTVLISPHVNKDARDQYEMRTHKRIMDIIDPTDKTVDALMKLDLAAGVDVKIEL
>000000422
MASQTIRIRLKSFDHRLIDRSAAEIVDTARRSGARVKGPIPLPSRKERFTVLVSPHVNKDARDQYELRTHKRVLDIIEPTDRTVDLLMQLDLAAGVDVQIRL
>000000423
SNNQNIKIRLKSFDHRLIDLSTREIVETAKRTGAQIRGPIPLPIRKEKFTVLTSPHVNKDARDQYELRTHKRLVVIVHPTEKTVDALMKLDLAAGVDVQISL
>000000424
MSNQNIRIKLKAFDHRLIDKSAVEIVETAKRTGASVRGPIPLPTKKERFTVLTSPHVNKKARDQYELRTYVRLMDVISPTDKTVDALMKLDLAAGVDVAIKL
>000000425
MADQKIQIRLKAFDCRLIDRSAGEIVETAKRTGAHVRGPIPLPTKIERCTILVSPHADKDARDQYETCTYKRVLYIVDPNDKTVDALMKLELAAGVDVQIKL
>000000426
MADQKIRIRLKAFDHRLIDRSASEIVETAKRTGAQVRGPIPLPTKIERYTILVSPHVDKDARDQYETRTHKRVLDIVDPNDKTVDALMKLELAAGVDVQIKL
>000000427
MADQKIRIRLKAFDHRLIDRSASEIVETAKRTGAQVRGPIPLPTKIERYTVLVSPHVDKDARDQYETRTHKRVLDIVDPNDKTVDALMKLELAAGVDVQIKL
>000000428
QTQQRIRIRLKAFDHRLIDKSTTEIVETAKRTGAQVSGPIPLPTHKERFTILVSPHANKDARDQYEIRTHKRIVDIIEPTAKTVDALMRLDLAAGVDVHIQL
>000000429
MSNQTIRIRLKSFDHKLIDQSAGEIVETARRTGAQVKGPIPLPTKKERFTILISPHVNKDARDQYELRTYKRLLDIVEPTEKTVDALMKLDLAAGVDVQIKL
>000000430
INNQRIRIRLKAFDHKLIDISTQEIVDTAKKTGAQVKGPIPLPVRKERFTILISPHVNKKARDQYEIRTHKRLIDIVEPTDKTVDALMKLDLASGVDVQISL
>000000431
AASQNIRIRLKAFDHRLIDKSAREIVETAKRTGAQVHGPIPLPTRKERYTILISPHVNKDARDQYEIRTHKRMMDIVEPTEKTVDALMKLDLAAGVDVQIKL
>000000432
MNNQRIRIRLKAFDHRLIDQSTAEIVATAKRTGAQVKGPIPLPTRRERFTILISPHANKDARDQYEILTHKRLVDIVKPTEKTVDALMKLDLASGVDVQISL
>000000433
MQKQRIRIRLKAFDHLLIDRSTSEIVETAKRTGATVRGPIPLPTRKERFTILISPHVNKDARDQYEILTHKRLIDIVEPTENTVDALMRLDLAAGVDVQISL
>000000434
MANQRIRIRLKSFDHRLIDQSAQEIVDTAKRTGAQVCGPVPLPTRIERFNVLTSPHVNKDARDQYEIRTHKRMVDIVQPTDKTVDALMKLDLAAGVDVQIAL
>000000435
MSNQRIRIRLKSFDHRLIDQSAQEIVETAKRTGAQVCGPIPMPTRIERFNVLTSPHVNKDARDQYEIRTYKRLIDIVQPTDKTVDALMKLDLAAGVDVQIAL
>000000436
MQNQKIRIRLKAFDHRLIDQSAQEIVDTAKRTGAQVRGPIPLPTNRERYTVLISPHVNKDARDQYEIRTHKRVLDIVEPTEKTVDALMKLDLAAGVDVQIKL
>000000437
MANQRIRIRLKAFDHRLIDQSAQEIVDTAKRTGAQVTGPIPLPTRKERFTVLVSPHVNKDARDQYEIRTHKRLVDIVEPTDKTVDALMKLDLAAGVDVQISL
>000000438
MQNQRIRIRLKAFDYRLIDQSTLEIVNTAKRTGAKVLGPIPLPTRKERFTILVSPHVNKDARDQYEIRTHKRLIDIVQPTEKTVDALMRLDLAAGVDVQISL
>000000439
MAKQRIRIRLKAFDHKLIDQSTSEIVNTAKRTGAQVKGPIPLPTRKERFTILVSPHVNKDARDQYEIRTHKRLVDIIEPTEKTVDALMKLDLAAGVDVQISL
>000000440
MQNQRIRIRLKAFDHRLIDKSTLEIVETAKRTGAQVHGPVPLPTRKERFTILVSPHVNKDARDQYEIRTHKRLIDIVDPTDKTVDALMKLDLAAGVDVQISL
>000000441
MSSQRIRIRLKAFDHRLIDQSTTEIVDTAKRTGAQVRGPIPLPTRKERFTILISPHVNKDARDQYEIRTHKRLIDIVQPTEKTVDALMRLDLAAGVDVQISL
>000000442
MPNQRIRIRLKAFDHKLIDQSTAEIVETAKRTGAQVSGPIPLPTRKERYTILTSPHVNKDARDQYEIRTHKRLVDIIEPTDKTVDALMRLDLAAGVDVQISL
>000000443
MQNQRIRIRLKAFDHRLIDQSTSEIVETAKRTGAQVRGPIPLPTRKEKFTILVSPHVDKDARDQYEIRTHKRLVDIVKPTEKTVDALMRLDLASGVDVQISL
>000000444
MQNQRIRIRLKAFDHRLIDQSTAEIVDTAKRTGAQVHGPIPLPTRKEHFTILISPHVNKDARDQYVIRTHKRLVDIVKPTEKTVDALMRLELAAGVDVQISL
>000000445
MQNQRIRIRLKAFDHKLIDTSTQEIVETARRTGAQVRGPIPLPTKKEKFTILTSPHVNKDARDQYEIRTHKRLLDIVEPTEKTVDALMKLDLAAGVEVQISL
>000000446
MQNQQIRIRLKAFDHRLIDQSTQEIVETAKRTGAQVRGPIPLPTRKERFTVLVSPHVNKDARDQYEIRTHKRVLDIVQPTEKTVDALMKLDLAAGVEVQISL
>000000447
MQSQKIRIRLKAFDYRLIDQSTQEIVDTAKRTGAQVRGPIPLPTRKEKYTVLISPHVNKDARDQYEIRTHKRLLDIVEPTEKTVDALMKLDLAAGVDVQISL
>000000448
MQNQRIRIRLKAFDHKLIDASTQEIVETAKRTGAQVRGPIPLPTRKERFTVLISPHVNKDARDQYEIRTHKRLLDIVEPTEKTVDALMKLDLAAGVEVQISL
>000000449
PTRKERYTVLISPHVNKDARDQYEIRTHKRVLDIVEPTEKTVDALMKLDLAAGVEVQISL
>000000450
MQNQRIRIRLKAYDHRLIDHSTAEIVETAKRTGAQVRGPIPLPTRKERYTILISPHVNKDARDQYEIRTHKRLVDIVEPTEKTVDALMRLDLAAGVDVQISL
>000000451
MQNQRIRIRLKAFDHKLIDQSTAEIVETAKRTGAQVRGPIPLPTRKERFTILVSPHVNKDARDQYEIRTHKRLIDIVEPTEKTVDALMKLDLAAGVDVQISL
>000000452
MQNQRIRIRLKAFDHRLIDQSTAEIVETAKRTGAQVRGPIPLPTRKERFTVLISPHVNKDARDQYEIRTHKRLVDIVEPTEKTVDALMRLDLAAGVDVQISL
>000000453
MQNQRIRIRLKAFDHRLIDQSTAEIVETAKRTGAQVKGPIPLPTRKERFTVLTSPHVNKDARDQYEIRTHKRLIDIVEPTDKTVDALMRLDLAAGVDVQISL
>000000454
MQNQRIRIRLKAFDHRLIDQSTAEIVETAKRTGAQVRGPIPLPTRKERFTVLISPHVNKDARDQYEIRTHKRLIDIVEPTDKTVDALMRLDLAAGVDVQISL
>000000455
MATQNIRIRLKAFDHRLIDQSAREITETAKRTGAQVKGPIPMPTRKERFTVLVSPHVNKDARDQYEIRTHKRLLDIVDPTDKTVDALMKLDLAAGVDVQLEL
>000000456
MANQRIRIRLKAFDHKLIDGSAREIVETARRTGAQLRGPIPLPTKKERFTVLISPHVNKDARDQYEIRTHKRLIDILDPTDKTVDSLMKLDLAAGVDVQIKL
>000000457
ATSQRIRIRLKAFDYRLIDQSAREIVETAKRTGAQVKGPVPLPTKKERFTVLVSPHVNKDARDQYEMRTHKRLMDIVDPTDKTVDALMKLDLAAGVEVQIKV
>000000458
MANQRIRIRLKAFDHRLIDRSAAEIVETAKRTGARVKGPIPLPTKRESYTVLISPHVNKDARDQYELRTHKRLMDILDPTDKTVDALMKLDLAAGVNVQIRL
>000000459
AKQQIIRIRLKAFDHRLIDQSAREIVDTAKRTGAHVRGPIPLPTRKERFTILISPHVNKDARDQYEIRTHKRLMDIVDPTEKTVDALMKLDLAAGVDVQIKL
>000000460
MTNQRIRIRLKAFDHRLIDQSAREIVDTAKRTGAQVRGPVPLPSKKERFTVLVSPHVNKDARDQYELRTHKRLMDIVDPTDKTVDALMKLDLAAGVDVQIKL
>000000461
AATQTIRIRLKSFDHRLIDQSAKEIVETAKRTGARINGPIPLPTKKERFTVLISPHVNKDAREQYEIRTHKRLMDIVEPTDKTVDALMKLDLAAGVDVQIKL
>000000462
TQNQRIRIRLKAFDHRLIDQSAREIVDTAKRTGAHVCGPIPLPVKKERFTVLTSPHVNKDARDQYEIRTHKRLMDIIDPTDKTVDALMKLDLAAGVDVQIKL
>000000463
MANQRIRIRLKAFDHRLIDQSAREIVETAKRTGAHVKGPIPLPVKKEKFTILISPHVNKDARDQYEIRTHKRLMDIIDPTDKTVDALMKLDLAAGVDVQIKL
>000000464
MAKQRIRIRLKAFDHRLIDQSASEIVETAKRTGAQVLGPIPLPTKKERFTVLVSPHVNKDARDQYELRTHKRLMDIIEPTDKTVDALMRLDLAAGVDVQIKL
>000000465
MSKQRIRIRLKAFDHRLIDRSASEIVETAKRTGARVKGPIPLPTKMERFTVLISPHVNKDARDQYEIRTHKRLMDIMDPTDKTVDALMKLDLAAGVDVQIKL
>000000466
KKAQTIRIRLKAFDHRLIDKSAGEIVETAKRTGARVLGPIPLPTKRERYTVLISPHVNKDARDQYEIRTHKRLMDIVDPTDKTVDALMKLDLAAGVDVQIKL
>000000467
PLIRIRLKAFDHRLIDQSAREIVETAKRTGAQVLGPIPLPTKKERFTVLISPHVNKDARDQYEIRTHKRLMDIVDPTDKTVDALMKLDLAAGVDVQIKL
>000000468
MKNKIKIRLKSFDHRSLDQATKEIVSAVKRTFANISGPIPLPRKIQRFTVNRSPHVHIKSREQYEIRTQKRLLVIDDPNPVVVDALSKVDLAAGVDVVIEL
>000000469
MKNKIKIRLKSFDHRSLDQATKEIVSAVKRTFANINGPIPLPKKIGRFTVNRSPHVHKKSREQFEIRTHKRLLVIDDPNPAVVDALSKVDLAAGVDVVIEL
>000000470
MAGQKIRVKLKAFDHRLIDQSTYEIVATAKRTGATVSGPIPLPTKKEIYTVLRSPHVNKKSREQFELKTHKRLIDILDTNEDTVEALMKLQLPAGVSVDIKS
>000000471
MAGQRIRVKLKAFDHRLIDQSTFEIVATAKRTGATVSGPIPLPTKKEIYTVLRSPHVNKKAREQFEMRTHKRLIDILNTNEDTVEALMKLQLPAGVSVDIKS
>000000472
VPTQRLRIKLRSYDHKILDDSLAKIVETARRTGAAITGPVLLPTNIKKYTVNRSVHTDKKSREQFEMRIHKRLVDICEPSSKTVDELMKLDLPAGVDIEIKV
>000000473
MENQKIRIKLKAFDYKILDKAVKDIVSTAKRTGAEVVGPIPLPTRIEKFTVLRSPHVNKKARDQFEVRTHKRLIDIFEHNPQTIDALMKLELSAGVDVEIKL
>000000474
MENQKIRIKLKSFDSRIIDKAVKDIVNTAKRTGARVVGPVPLPTRKEIFTVIRSPHVNKKSREQFELRTHKRLIDIYEYNPQTIDALMKLELSAGVDVEIKL
>000000475
MTGQKIRIKLKSFDHKILDKSVKDIVRTAKMTGARVVGPVPLPTKIEKYSVLRSPHVNKTSFEQFEIRTHKRLVDIYEHNPQTIDALMKLELSAGVDVEIKL
>000000476
MAQDRIRIKLTAYDHRLLDRSVQEIIDTVKRTGAIVAGPIPLPTKRSVWSVIRSPHKYKYSQEQFEIRKHRRLLDIKNPKPQTVEALMDLKLPAGVDVEIKL
>000000477
MQNDRIRIKLKAYDYRILDKAVAEIVDTARNTGAGVAGPIPLPTDINKVTVNRSVHVDKKSREQFEMRVHKRLLDIMEPTQQTVDALGKLSLPAGVDVEIKL
>000000478
MNSDRIRIKLRAYDNRILDKAVVEIVDSAKNTGAGVAGPIPLPTRIHKYTVNRSVHVDKKSREQFEMRVHKRLLDIMEPTQQTVDALGKLNLPAGVDVEIKL
>000000479
MNSDKIRIKLRAYDYRILDKAVAEIVDSARNTGASIAGPIPLPTRIHKQTVQKSVHVDKKSREQFEMRVHKRLLDILEPTQQTVDALGKLNLPAGVDVEIKL
>000000480
MNSDRIRIKLKAYDYRILDKAVAEIVDSAKNTGASIAGPIPLPTRIHKYTVNRSVHVNKKSREQFEMRIHKRLLDILEPTQQTVDALGKLSLPAGVDVEIKL
>000000481
VSSDRIRIKLKAYDYRILDKAVAEIVDTARNTGASIAGPIPLPTNIHKFTVNRSVHVDKKSREQFEMRIHKRLMDILEPTQQTVDALGKLSLPAGVDVEIKL
>000000482
MASDRIRIKLRSYDYRILDKAVNEIVDTARNTGAAIAGPVPLPTDMHRTTVQKSVHVDKKSREQFEIRIHKRLLDILEPTQQTVDALGKLSLPAGVDVEIKL
>000000483
MTSDRIRIKLKAYDYRILDKAVTEIVDTARNTGAAIAGPIPLPTQISRTTIQRSVHVDKKSREQFEMRIHKRLLDILEPTQQTVDALGKLSLPAGVDVEIKL
>000000484
MAGERIRIRLKSFDHRMIDRSAQDIVNTAKNTGARIAGPIPLPTKIQKYTVLRSPHIDKTSREQFESRTHKRLIDILDATPQTVDSLMKLDLPAGVEVEIKV
>000000485
MDQQHIRIRLQAYDHKILDQSTEEIVNTAKRTGAQIKGPIPLPTKKEIYTVLRSPHIDKKSREQFETRTHKRLIDIMEPTPATIEALMKLDLAAGVDVEIKI
>000000486
MDKQQIRIRLQAYDHKILDQSTIEIVNTAKRTGAQIKGPIPLPTTKEIFTVLRSPHIDKKSREQFETRTHKRLIDILEPTPQTIEALMKLDLAAGVDVEIKI
>000000487
MEKQNIRIKLRAYDNKILDASTEEIVNTVKRTGATIKGPIPLPTRIERYTVLRSPHIDKKSREQFESRTHKRLIDIIEPTPQTVEALMKLDLASGVDVEIKI
>000000488
MDQKIRIKLRAYDNRVLDQSVKEIVDTVKKTGARISGPVPLPTKISKYTVLRSTNQDKKSREQFEIRVHKRLIDIHDPTPETVEALMKLELSAGVDVEIKL
>000000489
MQQEIKLKLRAFDHRVLDQAVINIIQTVKRIGAKVRGAIPLPRKISRYTVNRSPHIDKESREQFEIRKHSRLLIFEASPQTIDALMKLDLASGVDVEIKL
>000000490
MATQSIRIRLKAFDHRILDKSAADIVATAKRTGAEVRGPIPIPTKIRKFCVIKSPHKYKDSREQFEIRTHKRVLDIDKPTPQTVDALMKLDLPSGVDVEIKL
>000000491
MKEPRLRIKLRAYDYKLLDNSVNEIVNTAKETGARVAGPIPLPTEINKFTVLRGPHVNKKSREQFEMRTHKRLIDIVDPTQQTVDSLMKLDLSAGVDVEIKY
>000000492
MTNQRIRIRLKAYDHKLLDQSTSEIVMTAKKTGARVAGPIPLPTKIHRYTVLRSPHVDKKSREQFEIRVHKRLIDILEPTQQTVDSLMKLDLSAGVDVEIKL
>000000493
LTNQKIRIRLKAYDYKLLDRAALEIVDTAKETGARVAGPIPLPTVINKYCVLRSPHVNKKSREQFEIRTHKRVMDILEPTQQTVDSLMKLDLAAGVDVEIKL
>000000494
MSSQKIRIRLKAYDHKLLDMAVNEIVDTVKRTGSHLAGPIPLPTVINKYCVLRGPHVNKKSREQFEIRTHKRLLDILDPTQQTVDALMKLDLSAGVFVEIKL
>000000495
MPSQKIRIRLKAFDHKLLDQSVGEIVDTAKRTGARVAGPIPLPTVINKYCVLRGPHVDKKSREQFEIRTHKRLIDILDPTQQTVDALMKLDLSAGVDVEIKL
>000000496
MQSQKIRIRLKAYDHKLLDVSVTEIVDTAKRTGARVAGPIPLPTVINKYCVLRGPHVDKKSRDQFEIRTHKRLIDILDPTQQTVDALMKLDLAAGVDVEIKL
>000000497
MQSQKIRIRLKAYDHKLLDLSVNEIVDTAKRTGARVAGPIPLPTIINKYCVLRGPHVDKKSREQFEMRTHKRLLDIVEPTQQTVDALMKLDLSAGVDVEIKL
>000000498
INTQKIRIRLKGYDHKLIDQSTGEIVETAKRTGATVAGPIPLPTSINKFCVLRGPHVDKKSREQFEMRTHRRLLDILEPTQQTIDALMKLELSAGVDVEIKL
>000000499
IPTEKIRIRLKAYDHKLLDQSTSEIVETARRTGSAVVGPIPLPTSINKFCVLRSPHVNKKSREQFEMRTHRRLLDILEPTQQTIDLLMKLELSAGVDVEIKL
>000000500
IPTDKIRIRLKGYDHKLLDLSTREIVDTARRTGATVVGPIPLPTSTNKFTVLRSPHVDKKSREQFEMRTHRRLLDILEPTQQTIDSLMKLELSAGVDVEIKL
>000000501
LMNDKIRIRLKAYDHKLLDQSAADIVDTARRTGAKVVGPIPLPTRINKYCVLRSPHVDKKSREQFEVRTHKRLLDILEPTQQTVDALMKLDLSPGVDVEIKV
>000000502
MIKTKIRIRLKAYDHKLLDQSSIDIVDTARKTGAKVVGPIPLPTRINKFCVLRSPHVNKKSREQFEIRTHKRLMDILEPTQQTVDALMKLDLSPGVDVEIKL
>000000503
MNTKIRIKLKAYDHKLLDQSALDIVDTARKTGARIVGPIPLPTRINKFCVLRSPHVDKKSREQFEMRTHKRLLDIIEPTQQTVDALMKLDLSPGVDVAIKL
>000000504
MNTPRIRIRLKAYDHGLLDQSASEIVETARRTGAKVAGPIPLPTKINKYCVLRSPHGDKKSREQFEIRTHKRLLDILEPTQQTLDALMKLDLSAGVDVEIRT
>000000505
MATQKIRIRLKAYDSKLLDQSAGEIVETAKRTGAKVAGPIPLPTRINKFTVLRSPHVDKKSREQFEIRTHKRLLDILEPTQQTLDALMKLDLSAGVDVEIKS
>000000506
MQSQKIRIRLKAFDHKLLDQSTKEIVETARRTGAKVAGPIPLPTRINRYTVLRSPHVDKKSREQFEVRTHKRMLDILEPTQQTVDQLMKLDLSAGVDVEIKL
>000000507
IQNQKIRIRLKAYDHRLLDQSAAEIVETARRTGAKVAGPIPLPTRINRFTVLRSPHIDKKSREQFEIRTHKRLLDILEPTQQTVDALMKLDLSAGVDVEIKL
>000000508
MKDQKIRIRLKAYDYKLLDRSVEEIVETARRTGARIAGPVPLPTEINKYCVNRSPHVDKKSREQFEIRTHKRLIDIIEPTQSTVDALMKLDLSAGVDVEIKA
>000000509
MANKLRITLKAYDHKLLEQSATEISETARRAGAQVVGPIPLPTKINKYTVLRGPFIDKKSREQFEIRTHKRLLDIIEPNQQTLDALMKLDLSAGVDVEIKT
>000000510
MAQQRIRIRLKAYDYRVLDVSTSEIVETAKRTGAQVAGPIPLPTMKNKYCVLRSPHVDKKSREAFEIRTHKRLIDILEPTQQTVDALMKLDLPAGVDVEIKT
>000000511
IGKERIRIRLKAYDYRVLDQSTGEIVDTARRTGAQIAGPIPLPTVKNKYCVLRSPHVDKKSREAFEIRTHKRLLDILEPTQQTVDALMKLDLPAGVDVEIKA
>000000512
MVGQRIRIRLKAYDYRVLDTSTGEIVDTAKRTGAQVAGPIPLPTVKNKYCVLRSPHVDKKSREAFEIRTHKRLIDILEPTQQTVDALMRLDLPAGVDVEIKA
>000000513
MQQNIRIRLKAFDHRVLDSSAVEIVNTAKRTGARVRGPIPLPTHIDRYTVLRSPHVNKKSREQFEMRTHKRVLDILEPTPQTIDALMKLDLSAGVDVEIKL
>000000514
KVDQRIRIRLRGFDYRVLDQSVVEIVETVRRSGARVVGPIPLPTRIEKFTVQRSTHVDKKSREQFEIRTHKRLLDIMEPTPETMDSLMKLNLAAGVDVEIKL
>000000515
ADTTKIRIRLKAFDHQLLDKSTSDIVETAKRTGAHVAGPIPLPTEIRRYTVLRGPHVDKKSREQFEIRTHKRLLDIIEPTQQTLDALMKLDLSAGVDVEIKS
>000000516
MESQKIRIRLKAFDHRILDQSTGEIVQTARRTGADIRGPIPLPTKINRYTVLRSPHVDKKSREQFEIRTHKRIIDIVNPTPQTVDALMKLDLAAGVNVEIKL
>000000517
ALRERIRIRLKAYDHRILDQSTTEIVDTAKRTGATVAGPIPLPTSRSITTVLRSPHVDKKSREQFEIRTHKRLLDILEPTQQTVDALMKLDLPAGVDVEIKA
>000000518
MERQNIRIRLKAFDHRALDMSAKEIVNTAKRTGAEVRGPVPLPTRIERFTVNRSPHIDKKSREQFEIRTHTRILDIVDPTPQTVDALMKLDLSSGVGIEIKL
>000000519
MDAQNIRIRLKAFDHRVLDQATGEIADTARRTGALIRGPIPLPTRIEKFTVNRGPHIDKKSREQFEVRTYKRLLDIVQPNAQTVDALMKLDLAAGVNVEIKL
>000000520
METQNIRIRLKAFDHRVLDQATGDIADTARRTGALIRGPIPLPTRIEKFTVNRGPHIDKKSREQFEVRTYKRLLDIVQPTPQTVDALMKLDLAAGVDVEIKL
>000000521
METQNIRIRLKAFDHRVLDQATTDIADTARRTGALIRGPIPLPTRIEKFTVNRGPHIDKKSREQFEVRTHKRLLDIVQPTPQTVDALMKLDLAAGVNVEIKL
>000000522
AASQTIRIRLKAFDYRVLDASTQEIVNTAKRTGADVRGPIPLPNKIEKFTVLSSPHVNKKSRDQWEVRTHKRMLDIIDPTPQTVDALMKLDLAAGVDVEIKV
>000000523
AASQNIRIRLKAFDYRVLDSSAQEIVNTAKRTGASVRGPIPMPNKIEKFTVLRGPHVDKKSRDQFEIRTHKRMLDIVDPTPQTVDALMKLDLAAGVAVDIKV
>000000524
AASQNIRIRLKAFDFRVLDASTQEIVSTAKRTGASVRGPIPLPNKIEKFTVLRGPHVDKKSRDQFEIRTHKRLLDIIDPTPQTVDALMKLDLAAGVDVQISV
>000000525
AGSQTIRIRLKAFDFRVLDASTAEIVSTAKRTGASVRGPIPLPNKIEKFTVLRGPHIDKKSRDQFEIRTHKRLLDIVDPTPQTVDALMKLDLAAGVDVQISV
>000000526
AASQNIRIRLKAFDYRVLDASTQEIVQTAKRTGASVRGPIPLPNKIEKFTVLRGPHIDKKSRDQFEIRTHKRLLDIVDPTPQTVDALMKLDLAAGVDVEIKV
>000000527
IQSQNIRIRLKAFDYRVLDASTAEIVQTAKRTGASVRGPIPLPNKIEKFTVLRGPHIDKKSRDQFEIRTHKRLLDIVDPTPQTVDALMKLDLAAGVDVEIKV
>000000528
MNQNIRIRLKAFDFRVLDASTQEIVNTAKRTGAQVRGPIPLPNKIEKFTVLRGPHVNKKSRDQFEIRTHKRLLDIVDPTPQTVDALMKLDLAAGVDVEIKV
>000000529
MQSQNIRIRLKAFDYRVLDASTQEIVNTAKRTGAQVRGPIPLPNKIEKFTVLRSPHVNKKSRDQFEIRTHKRLLDIVDPTPQTVDALMKLDLAAGVDVQISV
>000000530
MQSQNIRIRLKAFDYRVLDASTEEIVNTAKRTGAQVRGPIPLPNKIEKFTVLRSPHVNKKSREQFEIRTHKRLLDIIDPTPQTVDALMKLDLAAGVDVEIKL
>000000531
MSGQNIRIRLKAFDYRVLDASTQEIVNTAKRTGAQVRGPIPLPNKIEKFTVLRGPHIDKKSRDQWEIRTHKRLLDIVDPTPQTVDALMKLDLAAGVDVEIKV
>000000532
MSGQTIRIRLKAFDYRVLDTSTQEIVNTAKRTGAQVRGPIPLPNKIEKFTVLRGPHVDKKSRDQFEIRTHKRLLDIVDPTPQTVDALMKLDLAAGVDVEIKV
>000000533
MQSQNIRIRLKAFDYRVLDASTQEIVNTAKRTGAQVRGPIPLPNKIEKFTVLRGPHVDKKSRDQFEIRTHKRLLDIVDPTPQTVDALMKLDLAAGVDVEIKL
>000000534
MNGQNIRIRLEAFDHRILDVSTQEIVSTAKRTGANVRGPIPLPTRIEKFTVNRGPHIDKKSREQFEMRTHKRLLDIIDPTPQTVDALMKLDLSAGVNVEIKL
>000000535
MTGQNIRIRLKAFDHRILDTSAKEIVSTAKRTGAQVRGPVPLPTRIERYTVNRSPHVNKKAREQFEMRTHKRLLDIVDPTPQTVDALMKLDLAAGVDVEIKL
>000000536
MDRQNIRIRLKAFDHRALDQSAREIVSTAKRTGADVRGPVPLPTRIEKFTVNRSPHVNKKSREQFEIRTHKRVLDIVDPTPQTVDALMKLDLSAGVAVEIKL
>000000537
MQRQKIRIRLKGFDHRVLDVSTREIVNTAKRTGAQVLGPIPLPTRLEKFTVLRGPHIDKKSREQFEIRTHKRVLDIVDPTPQTVDALMKLDLAAGVDVEIKL
>000000538
METQNIRIRLKAFDHRILDQSTTEIVNTAKRTGAEVRGPIPLPTNLRRMTVLRSPHIDKKSREQFEMRTHKRLLDIVDPTPQTVDALMKLDLAAGVDVEIKL
>000000539
MDSQNIRIRLKAFDHRVLDQSTGEIVNTAKRTGARVRGPIPLPTRIERFTVLRGPHIDKKSREQFEVRTHKRVLDIVDPTPQTVDALMKLDLASGVDVEIKL
>000000540
MAGQTIRIRLKAFDHRVLDASTKEIVNTAKRTGADVHGPIPLPTRIERYTVNRSPHIDKKSREQFEMRTHKRLIDIVDPTPQTVDALMKLDLAAGVDVEIKL
>000000541
MAQQNIRIRLKAFDHRVLDTSAREIVSTAKRTGANVRGPIPLPTRLEKFTVLRGPHVDKKSREQFEIRTHKRMLDIVDPTPQTVDALMKLDLSAGVDVEIKL
>000000542
MNGQNIRIRLKAFDHRVLDASTKEIVNTAKRTGAQVRGPVPLPTRIEKYTVLRGPHVDKKSRDQFEMRTHKRLLDIVDPTPQTVDALMKLDLAAGVDVEIKL
>000000543
MHGQNIRIRLKAFDHRILDASTREIVNTAKRTGAEVRGPIPLPTRIERFTVNRSPHIDKKSREQFEMRTHKRLLDIVDPTPQTVDALMKLDLAAGVDVEIKL
>000000544
MNGQNIRIRLKAFDHRVLDASTKEIVSTAKRTGANVRGPIPLPTRIEKFTVNRSPHVDKKSREQFEMRTHKRLLDIVDPTPQTVDALMKLDLAAGVDVEIKL
>000000545
MNGQNIRIRLKAFDHRILDTSTKEIVSTAKRTGAQVRGPIPLPTKIEKFTVNRSPHVDKKSREQFEIRTHKRVLDIVDPTPQTVDALMKLDLAAGVDVEIKL
>000000546
MNGQNIRIRLKAFDHRILDTSTREIVNTAKRTGAQVRGPIPLPTRIEKFTVNRSPHVDKKSREQFEMRTHKRLLDIVDPTPQTVDALMKLDLAAGVDVEIKL
>000000547
MDQSIRIRLKAFDHRVLDFSTREIVNTAKRTGATVRGPIPLPTLIEKFTVNRSPHVDKKSREQFEIRTHKRVLDIVDPTPQTVDALMKLDLSAGVDVEIKI
>000000548
MDNQNIRIRLKAYDHRVLDNSTKEIVNTAKRTGARVRGPIPLPTHIERFTVNRSPHVDKKSREQFEIRTHRRLLDIVEPTPQTVDALMKLDLAAGVDVEIKL
>000000549
MDKKSREQFEIRTHRRLLDIVEPTPQTVDALMKLDLAAGVDVEIKL
>000000550
MDRQNIRIRLKAFDHRVLDHSTREIVNTAKRTGATVRGPIPLPTRIEKFTVNRSPHIDKKSREQFEIRTHKRVLDIVDPTPQTVDALMKLDLSAGVDVEIKL
>000000551
MERQNIRIRLKAFDHRVLDNSTREIVSTAKRTGANVRGPIPLPTRIEKFTVLRSPHIDKKSREQFEIRTHKRLLDIVDPTPQTVDALMKLDLSAGVDVEIKL
>000000552
MDSQNIRIRLKAFDHRVLDQSTSEIVNTAKRTGARVRGPIPLPTHIEKFTVNRSPHIDKKSREQFEIRTHKRLLDIVDPTPQTVDALMKLDLAAGVDVEIKL
>000000553
MESQNIRIRLKAFDHRVLDQSTREIVNTAKRTGAQVRGPIPLPSRIEKFTVNRSPHIDKKSREQFEIRTHKRLLDIVDPTPQTVDALMKLDLAAGVDVEIKL
>000000554
MESQNIRIRLKAFDHRVLDQSTREIVSTAKRTGAQVRGPIPLPTRIEKFTVNRSPHIDKKSREQFEIRTHKRLLDIVDPTPQTVDALMKLDLAAGVDVEIKL

## Sheet: L2_rplB
>000000000
MKNKIKSLCLIKKKKSGRSRGKISVRHIGKKHKKFYRKIDFKRDKYNIKGIVESIHYDPNRNARIALIKYLDGEKRYIIKTNNLEISNFVVSSLNISLNSGNSTIIKNINIGTLINCVEIFPKIGGIFSRSSGSESEIIFKDNKFGVIKLPSGIKKKISLNCMATIGKICTFNVKKKLYKAGQNRWRGIRPTVRGVAMNPVDHPHGGGEGKTSGGRHPCSLWGIKTKGYKTKKK
>000000001
SEAKPVKATSPGARGLVRFKRDGLWRGRPVKQLVCAASASAGRNNLGRVTVRHRGGGAKRAYRLIDFKGTREAQVVRLEHDPNRTARIALLRSKLGDLRYVLAVDGLRVGDWVGSRGLKRGDVAALADVPAGVKVCNVEVRVGAGGSVARAAGCFCQVQSKEGVVLKLASGQRKLFDGRCLATVGAVSNRTHALAKLGKAGRARWLGRRPKVRGVAMNPVDHPHGGGEGKTSGGRQPVSPWGWYTKGRKTRRRDRSDKLIVPYRKTR
>000000002
MAIQAYKPTTPGRRGMTSQDFSDITTKKPVKSLVAVKKKTAGRNNTGRITVRHRGGGVKQFYRLVNHRLAPGTVATVEHIEYDPNRSARVARVKDQNGLYHYVIADKTMKQGKTIKSGSGIEIETSNRMPLADIPAGTQVYAIEIQPGKGAQMVRSAGTKAQLMAKEGKYALVRMPSGEVRRFRVECMATIGTAGNEQHQNVKIGSAGRKRRMGIRXTVRGVAMNAADHPHGGGDGGRHGPGAPRTPWGQLTLGYRTRRRKYTNNAIAKRRKK
>000000003
MAIKIISRSNSGIHNATVIDFKKLTNSKPEKSLLVTLKKHAGRNNQGKITVRHHGGRHKRKYRLIDFKRHYDNLKATVKSIEYDPNRSCFISLLHYQNGVKTYIISPDGIKVGDQVYSSDHIDIKLGYCMPLAFIPEGTQVHNIELNPKGGGKIARSAGSYARILGQTGKYIILQLISGETRKFLKECRATVGVVSNLDHNLVVIGKAGRSRHKGIRPTVRGSAMNPNDHPHGGGEGRSPVGRAPRTPWGKRHMGVKTRNMKKHSTNLIIRNRKGE
>000000004
MPVKIVNRSNSGIHHKISIDYSKVTTNTPQKSLLAKKKKNSGRNNQGKITVRHRGGGSKRKYRIIDFKRNHDDKIALVKSIEYDPNRSAFISLIAYENGYRSYILTPQGIKVGDKVVSSSQIDIKVGNCMPLEFIPEGTMVHNIEMTPGKGAQIARSAGAYAQILGKTGKYINLKLGSKEVRKFLKNCRAVVGIASNVDHNLVLLGKAGTTRHKGIRPTVRGSAMNPNDHPHGGGEGRSPVGRAPRTPWGKRHMGVKTRNNKKSSTQLIIRRRNSK
>000000005
MPIRRVKARSSGIRQTVIIDYKKVTTSTPEKSLVVSLKKHSGRNNNGKITVRHHGGGYKKKYRIIDFKRDKINKVATVKSIEYDPNRTSFISLVVYEDGEKRYIIAPKDLKIGDRILSSNKIDIKVGNALPISLIPEGTFVHNIELYPGRGGQMIRSAGSSAQILGKTGEYTIVKLSSGEVRKIANGCMATIGVVSNEDHNLVVIGKAGTNRHRGIRPTVRGSAMNPNDHPHGGGEGRSPVGHAPRTPWGKRHMGVKTRNKKKQSNALIIRRKK
>000000006
MAVKRIKNHSSGKRQTVVVDYKSITTSKPEKSLLVTLPKKAGRNNQGKITIRHHGGGHKRKYRIIDFKRNKDNIYGTIKSIEYDPNRTSFISLVVYADGEKRYIIAPKGIKVGDKIISGNEIDILLGNSLPLEFIPEGTLVHNIELSPNAGGQITRSAGASAQILGFDEKYILVKLNSGEVRKFRKECRATIGTVSNDEHILENLGKAGKSRHLGVRPTVRGSAMNPNDHPHGGGEGRSPVGMAPRTPWGKRHMGVKTRNNKKSSTSMIVRRCK
>000000007
MAIKQKVPRSSGRRVVISIDYNTLTKDRPHKPLLTKLKKHAGRNNTGQITVRHRGGENKRKYRIIDFKRDKLNVKGVVQTIEYDPNRTCFISLVHYADGEKRYILAPSEIKKGDIVVSSMETNLRIGDCMPIGVIPEGMMVHNIEIKPGDGGKMVRSAGSQAQILGKTGKYTIIKLPSKEVRKVINGARATIGQLSAIEHNLVRLGTAGKNRHLGIRPTVRGVAMNPNDHIHGGGEGRCSIGRAPRTPWGKRHLGVKTRSKKRYSNRMIVQRRNAK
>000000008
MSIRQVVTRSSGRRRIIFIDYRELTTDKPFKPLTKKLNKTGGRNNTGKITVRHRGGGHKRRYRIIDFKRDKDGVPAVIKTIEYDPNRSSFISLVAYADGEKRYILTPHGIKVGDTIISGADVDIKLGNAMPIGKIAEGTFVHNIEIAPNRGGKIARSAGSYAQILGRTGRYTVIKLASKENRKILNEARATVGQVSNVDHNLVRLGKAGKTRYLGIRPTVRGSAMNPNDHIHGGGEGRSPIGRAPRTPWGKKCMGVKTRKKNKRSNSMIVLSRHFK
>000000009
MPLNSSRPLTPGQRFLTRNKQEVSDKKPERRLTKHKHIKKGRNCYGRITSRRRGGGHKRSYRLIDFRRAKLDIPAKVQAIEYDPNRSANLALLAYADGEKTYILAPRGVQVGDVLLNVNEVEFQPGYSMPLAVIPPATKIHAIELHPGRGAQIARSAGQSAQLVSVDGDRATIKLPSGEIRYLNSRCRATIGEVGNHEHQNQSLGKAGRSRWLGRRPRVRGVAMNPVDHPMGGGEGRTSGGGHPQSPWGQLSKGFPTRKKSNPTNSQILVRRNGR
>000000010
MAIKSFNPVTPTLRFAAIQVKDVANKRPEKALTTSKSKQAGRNCYGRITMRRRGGGHKQLYRIIDFKRNKFDIPAKVQAIEYDPNRSAYIALLAYADGEKRYIIAPAGIKAGDSVLSSQKIAFDSGNSMPLEFIPPSTKLHAVELLPGKGAQIARSAGNSVELISIDGDSAQIKMPSGEMRLVSKKCMATVGIVGNAEKKNVVIGKAGRSRWLGKRPRVRGVVMNPVDHPNGGGEAKSKGGRMLVSPWGQLAKGFPTRRKSKESNSLILVRRNGR
>000000011
MAIHAYRPLTPSLRFTQLNRAEGLTKKRPERALTLPKPKTGGRNVYGRITSRRRGGGHKKLYRIIDFRRDLIDVPAEVIALEYDPNRTAHLALLKYENGDKRYIIAPLGLKVGAKIVTSTLNDYVTGNNYPLSIIPPSTKLHCVELVPGKGAQLGRTAGTSIELVAVENGYAQLKMPSGEIRLVNPKCRATIGEVGNGEHMNRKLGKAGRNRWLGKRPRVRGMVMNPVDHPNGGGQGKSKGGRHLVSPWGQLAKGFPTRRRSKPSNSLIIVRHNGR
>000000012
MAIHSFRPLTPAGRFTSLNKREGLSKKRPQKALTEPKPKTGGRNVYGRITTRHIGGGHKQLYRIIDFKRDILDMPATVEALEYDPNRTSNLALVVYANGEKKYILAPEGLQVGAKIFASTTNDYNVGNNFPLHLIPPSTRVHAVELVPGRGAKIARAAGTGLELVAVEGDRATLKMPSGELRLVNAKCRATIGEVGNGDHNNQSLGKAGRRRWLGVRPTVRGMVMNPVDHPNGGGQGKSKGGRQLVSPWGQLAKGFPTRRRSKQSNAQIIVHHNGR
>000000013
MPVKNLKPFNASSRGAVLVDYSALWRGSPEKKLLLPKRSGSGRNNAGRITVRHRGGRGKVRYRLVSFSRFSSSAPAVVERIEYDPNRTAFIALVRDATGLPSYIVAPEGLKKGDVLSTDVFDDIAPGACMPLEKVPLGTTVHNVELKPGAGGQLVRSAGSSARVIARDGNYTLITLPSGEKRLILSTCRATIGTVSNADRKNTKLGKAGRSRWLGKRPSVRGVAMNPVDHPMGGGEGKTSGGRHPVSPWGFPTKGKKTRGPNKLSSKFIKSKKR
>000000014
MALKSFKPYTKSTRSTILVDRSDLWKGKPEKSLTKFKKRAVGRNNQGRITTRHKMMGHKKRYRLIDFKRSKNDIPAEVKRFEYDPFRSANIMLIEYQDKVLSYVLGVEGLKIGDKVVSGDKTEVQKGNSMMLKNIPAGTSVHNIELTPGKGGILARSAGSSATVMGQDDDYTLIKLGSGETRKILSKCKATIGQVSNVDNKNKKIGKAGRNRWLGKRPTVRGVVMNPVDHPHGGGEGKTSGGRNPVTPWGQGTRGLKTRNNKKTDQFIISRKKRR
>000000015
MALKTFKPYTKSTRGTILVDRSHLWKGKSEKTLTKKMHRAVGRNNQGRITSRHRSAGHKKKYRIIDFKRNKFEMAAEIKRFEHDPFRSANIMLVEYEDKTIAYMLAPEGVKIGEKIYSGEKLEILPGNCMKIKDMPGGTSVHNIELTPGKGGVMARSAGTSATIMGTDGDYTTVKLSSGEVRKVRAECRATIGQLSNVDNKNVKIGKAGRNRWLGIRPQSRGVVMNPVDHPHGGGEGKTSGGRDPVTPWGQGTKGLKTRNNKKTDQFIISRKKKR
>000000016
MGLKSYRPITPTLRYKQIGDRKELSAVKPYKPLTEGIKRSSGRNNAGEITSRRRGGGHKKLYRIIDFKRQFAGLSCTVETIEYDPNRTARIALVKYENGKRAYIIAPAEIKVGDVLNAGEGAEFRVGNAIPLRDIPLNTIIHNIEMKPGKGAQIARSAGAGAELVAKDGKLCQVKLPSGEVRYIPEDCLATVGQVSNIDHMNESSGSAGRSRWLGKRPAVRGVVMNPVDHPLGGGEGRTSGGRHPCSPWGKNSKGAKTRNNKRTDKFIVRHRQKR
>000000017
MALKTFKPYTKSTRGTILVDRAGLWKGKPFKALVEPKNSMRGRNNNGHITSRNMGGGHKKMYRLVDFYRKKIDMPGTVERIEYDPNRSCYIMLVKFDDGQHFYYLAPQKIKVGDKVENGSEKEIKVGNCMPLRDIPVGINIHNVELKPGAGGKIARSAGTSVTISGLDGNYSLIKMTSGEVRKIDSRCMATIGVLSNPDQKNIKIGKAGRSRWLGRRPHTRGVVMNPVDHPHGGGEGKTAGGRHPVSPTGQSAKGLKTRDNKSTDKFIVRRRNNR
>000000018
MALRALKPTSNGNRGRIGVVNTDLHKGAPEKSLTVGLTKSGGRNNNGRITSFHRGGGHKRLYRMVDFKRDNFGVEGKVARLEYDPNRTAHIALVVYSNGDKRYILAPQGLRSGDVVMSGPDAEIRPGNTLPLSMIRVGTLVHNVEMKPGKGGQMARSAGSSIQLMGKEGGRAVLKMPSGEFRRVDARCLASIGVMGNADHSNRKVGKAGRTRWLGIRPNVRGVAMNPVDHPHGGGEGRTSGGRHPVTPWGVPTKGHKTRQKNKASNRDIIRRRNQK
>000000019
MGMKFFNPVTPSSRGTVLVSKVGLSKDEPEKSLTSGKKSSGGRNNHGRITTRHRGGGHKKKYRVIDFKRNRSGQGIVEKIEYDPNRSGFLALISYKEDDKSYILAPQGMKPGDVVTAGNDADILPGNCLLLKHIPVGSFVHNVELKPGNGAAIARAAGCYAQIVGRDGQYVLLRLRSGQIRLILSSCKATIGVVSNPDHKNRKLGKAGRSRWLGIRPTVRGVAMNPVDHPHGGGEGKTSGGRHPVTPWGVATKGKKTRKRNKSSDKYIKQLKG
>000000020
MSLRVLNSVTPSLRGTVLVDKTALWKGRPEKSLVSSRVSSGGRNSRGVITVRHRGGGHRRLYRVVDFKRNKEGVPAVVKRLEYDPNRTAFLALIQYEDGELSYILAPSGLKVDDVIMSGAGSDVLPGNCLKLSMIPSGTFVHNVEMKVGGGGIIARAAGSYAQVMGRDGAYVMLRLGSGEVRRILSVCRATVGVVSNLDNRNIKLGKAGRSRWLGLRPKVRGVAMNPVDHPHGGGEGKTSGGRNSVTPWGVPTKGKKTRKRGKHSDKYIRVSSVKR
>000000021
MGIKNLNSVTASLRGTVLLDKSMLWKGKPEKSLVSYKISCGGRNSRGVITVRHRGRGHKRLYRIIDFKRNKVGVSATVERLEYDPNRTAFIALLSYDDGEKSYIIAPNGLKKGDVVISGEGSDILPGNCLMLKSIPVGTFVHNVELRPGNGGVIARSAGTYAQLMSKDGVYVLLRLSSGEIRKVLSDCRATIGIVSNLDNQNVKLGKAGRNRWLGIRPTVRGVAMNPIDHPHGGGEGKTSGGRNPVTPWGVPTKGKKTRKRNKSSNKYIKRVSDKG
>000000022
MPLKVYNSVTQSLRQVVQVDKSELWKGRPLKKLAKGISKTGGRNNLGRITIWHRGKGHKQLYRMIDFKRRVFDIYATVERIEYDPNRTAFIALIRYDDGKFSYILSPRNLNVGDKIISSDKAEINVGNCLSLEVIPVGTIIHNIEIKPGKGGQIARSAGTYAVLLNKDSGYAQIKLRSGEVRRISLASRATVGSVSNIDHKNISYGKAGRVRWLGRRPVVRGVAMNPVDHPHGGGEGKTSGGRHPVTPWGKKTKGKKTRKNKFTSRFIVKRRN
>000000023
MALRNFNPITPSLRELVQVDRTSLWKGRPLKSLTKGISKTGGRNNQGRITSWHRGGGHKKLYRIIDFKRNKIDISAVVERIEYDPNRTAFIALIKYEDGEYSYILAPQKLSVGDRVMSSQDADIKIGNCLPLKFIPVGTTLHNVEMKVGKGGQIARSAGTSVDLVGKDSGYAQIKLRSGEFRLVPLDCKATIGSISNPDRKNINLGKAGRNRWLGWRPHVRGVAMNPVDHPHGGGEGKTSGGRHPVTPWGFPTKGKKTRKNKRTSKFIVKKRK
>000000024
MALKNYNPVTAATRQLVLVDKSCLWRGKPERSLVKGMSSSGGRNNLGRITAWKKGGGVKVRYRVIDFLRKKIDMEATVERLEYDPNRTAFIALIKYTDGTLSYIIAPQDLKVRDKIISAESADIKVGNTIPLKNIPIGTVVHNVEMKPGKGGQIARSAGAFVQLVGKDADYALIRLRSGETRKVLANCRATIGTVSNPDNQNIKFGKAGRKRWLGIRPTVRGVAMNPVDHPHGGGGGKTSGGRHPVTPWGKPTKGKKTRNNKRTNRYIINSRHKR
>000000025
MALKNFNPDTSGRRQLVMVDRNSLHSGKPIKSLTRGLCSKGGRNNTGRVTMRFRGGGHKNRYRLVDFKRGEYGLEGVVKRLEYDPNRTAFIALISYSNGSLAYILAPQRLSVGDKVISSDSVDVKPGNAMPLRFIPVGSIVHNVEMKPGKGGQISRSAGSYARLVERDRSRALLRLSSGEMRFVHSSCMASIGAVSNQDHSNVNHAKAGRARWLGMRSHVRGVAMNPVDHPHGGGEGKTSGGRNPCSPWGKLTKGKRTRSNKSTDVFIARSRHKK
>000000026
MALKNFKPTSDGKRHQVAINYSELSNEGPERSLLAPLKRTGGRNNNGRMTVRHQGGGHKRRYRIIDFKRNKFDVPAKVARIEYDPNRTAFIALLHYADGEKSYILAPQRLQVGDTVVSADNVDVKPGNCMPLRVMPIGTIIHNVELKPGKGGQVARSAGNYIQLMGKEGKYAQLKMPSGEMRLVLLECMATVGMVSNPDNSNTKIGKAGRTRWMGKRPSVRGVVMNPVDHPHGGGEGRTSGGRHPVTPWGVPTKGKKTRSKTKASDRLIMRRRK
>000000027
MALRTYNPTSPGRRHLIQVDRSTLWKGKPLKTLVEGKTKTGGRNSDGRITSRHIGGGAKQAYRKIDFRRRKFDAPASVERLEYDPNRTAFIALIKYEDGTQAYILAPQRLGVGDTVVSGPKVDVKPGNAMPLSAMPIGTIVHNVEMKPGKGGQVARSAGSFVQLVGRDSGYAVLKLNSGETRKVSAECMATVGAVSNPDHMNTVVGKAGRTRWLGRRPTVRSIAMNPVDHPNGGRTKGGKHWATPWGKPTKGFKTRKNKTTTKYIVRSRQKA
>000000028
MALKTYNPTSPARRQLVTVDRADLHKGRPEKSLTQGLTKSGGRNNTGRITARRIGGGAKRLYRIIDFKRNRSDAIAEVKRIEYDPNRTAFIALIEYGDGVKAYILAPQRLTVGDKVVSSERADIKPGNAMPLRNMPPGTIVHNVELKPGRGGQMARSAGAYAQLVGRDGDYVQLRLKSGEVRRVHGTCLATVGAVSNPDHANRNLGKAGATRLKGKRPAVRGVAMNPIDHPHGGGEGRTSGGRHPVSPWGQPTKGKRTRSNKKTDKMIIRSRHAK
>000000029
MALKTFNPTSPGRRQLVLVDRSALHKGKPVKALTQGLSSKGGRNNQGRITVRHQGGGVKRLYRQVDFKRTRWDIPATVERLEYDPNRTAFIALIKYQDGELSYIIAPQRLEVGDTVITSATADIKPGNTLPLKSIPVGTIIHNIELKPQKGAQMVRSAGTYAQLVGRDSGYAQIKLASGELRMVLDSCLATIGAVSNPDKMNEVSSKAGRNRHLGKRPTVRGVVMNPVDHPHGGGEGKSSGGRHPVSPWGKKTRGPKTRNNKVTDRLIIRRRAKR
>000000030
MALKTYNPRSPGLRQLVLVDRSALHKGRPVKKLTEGLTGSGGRNNLGRITARRIGGGAKKLYRIIDFKRRKFDVPATVERLEYDPNRSAFIALLNYEDGEQAYIIAPQRLAPGDTVIAGENVDIKPGNALPLKSIPVGTIIHNVEMKPLKGAQIARAAGTYVQLVGRQDGYAQVKLSSGELRLIPELCIATIGAVSNPDNMNQNLGKAGRKRHLGKRPSVRGVVMNPVDHPHGGGEGKSSGGRHPVTPWGKKTRGPKTRNNKTTDRLIVRRRNKK
>000000031
MALKSYNPTSPGQRGLILVDKSALWKGKPVKALTEGKRKTGGRNNKGHVTSRGIAGGHKQKYRFIDFKRRKWDVPATVERLEYDPNRTAFIALVKYEDGELAYILAPQRLAVGDTIVAGKKTDVKPGNAMELAQMPVGTIVHNIEMKPGKGGQIARSAGTYAQVVGRDRGLVIVRLGSGEQRYIRGECMGTVGAVSNPDNQNTNLGKAGRNRWLGKRPLTRGVAKNPVDHPHGGGEGRTSGGRHPVTPWGKPTKGARTRHNKSTDKMIIRSRHAK
>000000032
MALKKFRPITPSMRQLVIVSREGLWKGKPVKTLTEGLTKSGGRNNLGRMTSRGIGGGHKRSYRKIDFKRTKRDVEATVERLEYDPNRTAFIALLKYADGEVAYILAPQRLGEGDKVISAASADVKPGNAMPMSAIPVGTIIHNVEMKPGKGGQIARSAGTYAQLVGRDGVMAILRLNSGEQRLIHGSCMATIGAVSNPDNSNTNMGKAGRNRWYGSRPKVRGVAMNPIDHPHGGGEGRTSGGRHPVTPWGKPTKGKRTRSNKTTDKFIMRSRHKK
>000000033
MALKHYNPTSPGRRALVLVDRSELHKGRPEKSLTEGLTKSGGRGQGGRIAVRFRGGGAKTLYRKIDFKRRKWDMVGTVERLEYDPNRTAFIALVTYEDGEKTYIIAPQRLKAGDTVIAGEKTDVKPGNAMPLRSMPVGTIIHNIEMKPGKGAQLARSAGAYAQLVGRDQGYAQIRLGSGELRMVLDGCIATVGAVSNPDHMNQNLGKAGRKRHMGFRPHVRGVAMNPIDHPHGGGEGRTSGGRTPVTPWGKDTKGTRTRKNKATDKYIIRTRHVK
>000000034
MALKTFKPTSPGRRALVLVDKSELHSGRPEKTLVEGLTKSGGRNNTGRVTSRRRGGGAKKLYRVIDFKRRKFDVPATVERLEYDPNRTAFIALVKYEDGELAYILAPQRLSAGDIVVAGERVDVKPGNAMPLKAMPVGTIIHNVELKPLKGGQIARSAGAYAQLVGRDAGYAQVRLMSGELRMVHQDCMATVGAVSNADHLNTNLGKAGRKRHMGKRPAVRGVAMNPVDHPHGGGEGRTSGGRHPVTPWGKPTKGRKTRSNKATDKFIIRSRHER
>000000035
MALKQFNPTSPGRRQLVLVDKSELHKGRPEKSLVEGLTKSGGRGGNGRISVRFRGGGAKRLYRVIDFKRRKFDVPATVERLEYDPNRSAFIALVKYEDGELAYILAPQRLKVGDQVIAAEKADVKPGNAMPLRGMPIGTIIHNVELKPLKGGQIARSAGTYAQLVGRDAGYAQIRLNSGELRMVQDGCMATVGAVSNPDHMNESLGKAGRSRHKGRRPHVRGVAMNPIDHPHGGGEGRTSGGRHPVTPWGKPTKGRKTRKNKATDKFIIRSRHAR
>000000036
MDFKRRKADVPATVERLEYDPNRTAFIALIKYQDGELSYILAPQRLKAGDVVVSGARADIKPGNAMPLGAIPVGTIIHNIEMKPGAGGKIARSAGTYAQLVGKDAGYAQIKLMSGELRVVRAECYATVGAVSNPDNSNIHIGKAGRSRWLGRRPHNRGVVMNPVDHPHGGGEGRTSGGRHPVTPWGKPTKGYKTRTNKRTDSLIIRRRKGK
>000000037
MALKHFNPVTPSLRGTVLVDRADLWKGKPVKQLTEGKNKTGGRNNNGRITSRFRGGGHKQSYRYVDFKRRKFDVLGTVERLEYDPNRTAFIALVKYEDGELAYILAPQRLKVGDNVIAGARVDIKPGNAMPLASIPVGTIIHNIELKQGAGGKLARSAGTYAQLVGKDSGYAQIKLQSGELRVVRGECMATVGAVSNPDNMNQHMGKAGRSRWLGRRPHNRGVVMNPVDHPHGGGEGRTSGGRHPVTPWGKPTKGYKTRVNKRTDSLIIRRRTGK
>000000038
MALKQYNPVTPGMRNLVLVDRSDLYKGKPVKKLTEGLVKTGGRNNHGRVTSWWRGGGNKRRYRLIDFKRTKVDVAGRVERLEYDPNRTAFIALITYEDGEQTYILAPQRLQVGDAVISADRADIKPGNAMPLKNMPVGTIIHNVEMKPGKGGQLARSAGCYAQLIGKDAGYAQLRLSSGELRLVRGECLATVGAVSNPDNQNEKLGKAGRSRWMGRRPHVRGVVMNPVDHPHGGGEGRTSGGRHPVTPWGKPTKGKRTRSNKKTDSLIMRSRHLA
>000000039
MALKKFNPTTPSQRNLVLVDKSDLYKGKPVKKLTVGLSKTGGRNNSGHVTSWQKGGGHKRRYRMVDFKRTKTGVMATVERLEYDPNRTAFIALITYDDGEQSYILAPQRLSVGDKVSSGIGSDIKPGNALPLANIPVGTLVHNVELKPGKGGQLARSAGTYIQLVGRDRGYAILRLTSGEVRLVRSECMASIGAVSNPDQQNIKIGKAGRNRWLGRRPHVRGVVMNPIDHPHGGGEGRTSGGRHPVTPWGKPTKGKRTRSNKKTDRLIVRRRKP
>000000040
MALKSYKPTTPGQRGLVLIDRSELWKGRPVKSLTEGLTKNGGRNNTGRITMRRKGGGAKRLYRIVDFRRTKFDVPATVERIEYDPNRTAFIALIKYEDGEQAYIIAPQRLAVGDKVIAGNKVDVKPGNAMPFSGMPIGTIVHNVELKPGKGGQLARSAGTYAQFVGRDGGYAQIRLSSGELRMVRQECMATIGAVSNSDHSNQNFGKAGRNRHKGIRPSVRGVAMNPIDHPHGGGEGRTSGGRHPVTPWGKGTKGTRTRSNKSTDKYILRSRHAK
>000000041
MALKKYKPTSPAQRGLVLVDRSALYKGKPVKDLTEGLTKSGGRNNHGRITVRFRGGGHKRSYRTVDFKRRRYDVPATVERLEYDPNRTAFIALVKYEDGELAYILAPQRLQPGDVVISGSRVDVKPGNAMPLANIPVGTIVHNVEMKPGKGGQIARSAGTYVQLVGRDQGYALLRLSSGEQRMVPATCMASIGAVSNPDHSNITIAKAGRNRWLGKRPHVRGVVMNPVDHPHGGGEGRTSGGRHPVTPWGKPTKGKKTRANKATDKYIVRSRHQK
>000000042
MALKTFNPTSPGRRQLVQVDRSDLHKGKPVKTLTEGLSKKGGRNNTGRLTSRNRGGGHKRSYRLVDFKRRKFDVPATVERLEYDPNRTAFIALIRYEDGELSYILAPQRLAAGDKVISGQSVDVKPGNAMPLASIPVGTIVHNIEMKPGKGAQIARSAGAFVQVVGRDQGYTTLRLMSGEQRRVLGTCMATVGAVSNPDHSNINLGKAGRSRWLGIRPHTRGVAMNPIDHPHGGGEGRTSGGRHPVTPWGKPTKGKRTRRNKQTDKYIVRSRHKK
>000000043
MALKQFNPTTPGQRQLVIVDRSCLYKGKSVKTLTEGLSSKGGRNNRGRVTARFQGGGHKRSYRFVDFKRFKRDVPAKVERLEYDPNRTAFIALIRYEDGQLSYILAPQRLDVGDSVIAGSNVDIKPGNAMPLGNMPVGTIIHNVEMKPGKGGQIARSAGAYAQLVGRDQGMAILRLNSGEQRLVSSGCFATVGAVSNPDHANINDGKAGRSRWRGRRPHVRGVAMNPVDHPHGGGEGRTSGGRHPVSPWGKPTKGKRTRSNKATDKFIMRTRHKK
>000000044
MALKTFNPVTPSLRQLVIVDRSDLYKGKPLKQLTEGKSSSGGRNNNGRITVRFRGGGHKQTYRIIDFKRRKLDVAAKVERIEYDPNRTSFIALIRYADGEQSYIIAPQRLSVGDEVVSSQQADVKPGNAMPLASMPVGTIVHNIEMKIGKGGAMVRSAGTFAQVVGRDQGYVIIRLNSGEQRLIHGQCFATVGAVSNPDHMNASIGKAGRSRWLGRRPHNRGVTMNPVDHPHGGGEGRTSGGRHPVTPWGKPTKGKKTRSNKSTTKFIVTSRHKS
>000000045
MALKKYNPTTPGQRQLVLVDRSALYKGKPVKSLTEGKISNGGRNNTGRITVRFRGGGHKQTYRIVDFKRTKVDVPAKVERLEYDPNRTAFIALIKYEDGEQAYILAPQRLSVGDSVIAGSYVDVKPGNVMPLGNMPVGTIVHNIELKIGKGGQIARSAGTYAQLVGRDHDYVIVRLNSGEQRLVHGRCTATIGAVSNPDHMNISIGKAGRKRWLGRRPHNRGVVMNPIDHPHGGGEGRTSGGRHPVTPWGKPTKGKKTRSNKSTDKFILISRHKR
>000000046
MALKHFKPVTPGLRQLVIVDRSGLYKGKPVKTLTEGKSSSGGRNNNGRITVRFRGGGHKQTYRLVDFKRAKRDVSATVERLEYDPNRTAFIALIKYEDGELAYILAPQRLAVGDKVIAGEQVDVKPGNAAPLSNLPVGTIVHNVEMKIGKGGQIARSAGSYAQIVGRDQGYVIVRLNSGEQRLIHGACYATVGAVSNPDHMNTSLGKAGRSRWLGVKPHNRGVTMNPVDHPHGGGEGRTSGGRHPVTPWGKPTKGMKTRSNKATDKFIVTSRHKR
>000000047
MALKKFNPITPGLRQLVLVDRSQLWKGKPVKALTEGRAESAGRNVHGRITSRRRGGGHKRNYRLVDFKRRKFDIAATVERLEYDPNRTAFIALIKYEDGELSYILAPQRLNVGDKVVSGNKVDVKPGNAMPLANMPIGTIIHNVEMKLGKGGQIARSAGCYAQLVGRDQGMAILRLNSGEMRMVQAECMATVGAVSNPDNSNQSLGKAGRNRWLGKRPSVRGVAMNPIDHPHGGGEGRTSGGRHPVTPWGKGTKGNRTRKNIRTDKFIVRARHKK
>000000048
MALKTFKPTTPGRRQLVLVDRSELWKGKPEKSLTEGLRSKGGRNNTGRVTVRWRGGGHKRRYRIIDFKRNKFDVAATVERLEYDPNRTAFIALVSYADGEKAYIIAPQRLAVGDQVIASEKADIKPGNAMPLKNIPVGTIVHNVELKVGKGGQLARSAGTYVQLVGKDQGYAQLRLASGELRMVRGECMATIGAVSNPDQQNVSLGKAGRAVWMGRRPSVRGVAMNPIDHPHGGGEGRTSGGRHPVTPWGKPTKGKKTRSNKKTDRLIMRRRQTQ
>000000049
MALKQYRPITPSLRQLVIVDRSELWKGKPVKTLTEGLTKSGGRNNTGRITARRMGGGHKRTYRLVDFKRRKFDVPATVERLEYDPNRTAFIALIKYQDGTLSYILAPQRLKVGDTVISGERVDVKPGNAMPLKNIPVGSIVHNVELKAGKGGQVARSAGTYLQLVGRDGGYAQLKLPSGELRMVRGECMATLGAVSNPDQMNTNLGKAGRNRWLGKRPSVRGVAMNPIDHPHGGGEGRTSGGRHPVTPWGKPTKGKKTRHNKKTDGLILRRRHSK
>000000050
MALKSYNPTTPSQRQLVIVDRSELWKGKPVKSLTEGLTKSAGRNNTGRITARRRGGGHKQRYRIIDFKRRKFDMVGTVERLEYDPNRTAFIALISYEDGEQVYILAPQRLAVGDKVIAGEKTDVKPGNAMPLRSIPIGTIVHNVELKAGKGGQLSRSAGTYVQIVGRDAGYALLRLASGEVRMVRSECMATIGAVSNPDQQNINLGKAGRNRWLGKRPAVRGVAMNPVDHPHGGGEGRTSGGRHPVTPWGKPTKGKKTRNNKASDRLIVRRRKK
>000000051
MAYRNNPLRSLLRRHHRSSGRNNAGVITVRHRGGAHKRRYRAVDFRYRGCYKGRLERVEYDPNRSASIALVLYGSGSRRYIISPQGAMVGMEVASGNDAPVRPGSSMPLWQVPVGTCVHNLELRPGAGAQLARAAGAYATVISADGANVTIRLRSGEVRSMDWRCYATVGAVGNAGHSRTIQGKAGRMRWRGVRPTVRGVAMNPVDHPHGGGEGKTTAGRHPVSPWGQHTKGMKTRRSKGGRRVILRRRGYE
>000000052
MFKKFKPVTPGTRQLILPSFDELTSKRPNKKLSFFKKSSGGRDNLGHISCRHRGGGVRRHYRVIDFKRNKDGVEAKVASVEYDPNRSAYIALLNYVDGEKRYILAPKGIKRGDRVISGEGSPFKTGCCMTLKSIPLGISVHNVEMRPGSGGKLVRSAGLSAQIIAKTDGYVTLKMPSGEFRMLNEMCRATVGEVSNADHNLCVDGKAGRRRWKGIRPTVRGTAMNPVDHPHGGGEGRHNGYISQTPWGKVTKGLKTRDKRKSNKWIVKDRRK
>000000053
MVKKFRPITPGQRKTVLPSNGELTTHKPTKQLLVAKKRTNGRNHHGRITCRHRGGGHKRFYRLIDFKRDKDGIEARVASVEYDPNRSAHIALLNYRDGEKRYIIAPEGLKQGDLVLSGEKAPFKTGCSMPLKNMPLGSVVHNIEMYPGRGAKFVRSAGLSAQLMARSGGYATLKMPSGEVRMVKETCRATFGAVSNSEWTLRVEGKAGRNRWRGFRPTVRGTAMNPVDHPHGGGEGKHNGYIPQTPWGMQTKGFRTRSKRKSKKLIVKDRRKK
>000000054
MLKKYRPRTPGTRQLILPKREQLTVEPTKSLLLPKKRTNGRNNLGRITCRHKGGGHKRKYRIVDFKRDKWNIPAKVASIEYDPNRSAYIALLNYVDGEKRYIIAPQGLKEGAVVMTSDKPPYSVGCCMKLKDMPLGSVVHCIEMIPGRGAKLVRSAGMSAQLMARSGGYATLRMPSGEVRMVNESCKASFGSVSNPEHSLRVEGKAGRNRWKGIRPTVRGTAMNPVDHPHGGAEGRNKGNIPQTPWAMYTKGYRTRSISKSRKLIVKDRRKK
>000000055
MLKKYRPITPGTRQLVLPMNEKLTSKKPEKSLLSPKKRTNGRNNNGHITCRHKGGGHKRHYRLVDFKRDKENIPAVVNSIEYDPNRSAYVALLHYADGEKRYIIAPEGLKKGDKVQTSDQAPFRTGNCMRMMSMPLGSIIHSIELVPGKGAKLVRSAGLSAQLMARSGGYVTVRMPSGEVRMFNEKCRATFGTVSNSEYNLRVEGKAGRKRWKGIRPTVRGTAMNPVDHPHGGGEGKHKGNIPQTPWAQCTRGLRTRSLKKSNKFIVKDRRKK
>000000056
MFKKYRPVTPGTRQLALPTNEQLTSRKPTKSLLLPKRRTNGRNNNGHITCRHKGGGHKQHYRIVDFKRDKENIPAKVASIEYDPNRTAYIALLNYADGEKRYILAPQGLKAGDKVQTSDEPPFHIGCCMKLRLMPLGSVIHNIELYPGKGGKLVRSAGLSAQLMARSGGYATIRMPSGEVRMINENCRATFGAVSNPERNLRVEGKAGRMRWKGIRPTVRGTAMNPVDHPHGGGEGKHKGNTPQTPWGLYTKGLVTRSNKKSNKLIVKRRRKK
>000000057
MIIYKPKPTSPGRRNVIKILNKNLYKGRPLSILLKKKKKKSGRNNMGRITTRHKGGQHKRYYRIIDFKRNEYGIKGYVKRIEYDPNRNCNIALIYYLNGKKKYILHPKNLNINDEIISNYKTPIKIGNNLLIKNIPLGTLIHCLELLPFKGAQIARSAGSSALIISREKKYTQVRLKSNEIRRINNNCFATIGEIGNEKHNLIKLGKAGIKRNLGIRPTVRGVAMNPIDHPHGGGEGRTSGGRHPVTPWGKKTKGKKTRNKKKISNNMIINNKNDK
>000000058
MTVIKYKPTSSGRRHMIGFIEKKLYRGDPFQKLTKKIKKTGGRNNLGRITTRHIGGGHKRKYRIIDFKRNKKGQSIVKSIEYDPNRTSNIALIMFEDGEKRYIIAPKNLKVGDKLESGKHVKIKIGNCLPIENIPVGCLVHNVELKKGKGGQLSRSAGSYVQIVSKETDFVVVRLRSGEIRKIRFGCRASIGEVGNNQHMLKHFGKAGVNRWKGVRPTVRGTAMNPIDHPHGGGEGRNFGKHPVTPWGIQTKGKKTRKNKRTEREIIHHRS
>000000059
MTLNKCNPTTPSRRHTVKVVNNKLYKGKSFFKLTKSLNKSGGRNNQGRITTRHIGGRHKRKYRLIDFKRNKDDILAKVKRLEYDPNRSSNIALISYEDGEMRYILEAKGLKIGDKVQSGINAPIKIGNALPIKMFPFGSILHNIEIKPGKGGQIARSAGSYAQVVTHEKNYVIVKLRSGEIRKIFSECKATFGEVGNSEYMLKSLGKAGANRWRGIRPTVRGTAMNPIDHPHGGGEGKNFGKHPVSPWGVQSKGKKTRKNKRTEKYILYNRYKK
>000000060
IEIKKAKPTSPGRRHVVSVKNTELHTGKPFKGLVEVKKSKAGRNNTGRITVRHQGGGHKQHYRIVDFKRNKDDITAKVERIEYDPNRSANIALVLYADGERRYIVAPKGLKKDMSVISGEKVDIAVGNCMPLRNIPLGTVIHNIEMKPKKGAQMIRSAGTFAQLVGKDNAYAIIRLRSGEMRRVLLDCRAVIGVVSNSEHNLKSLGKAGAKRWRGIRPTVRGVAMNPVDHPHGGGEGRTSGGRHPVTPWGIPTKGYKTRRNKRSNKLIVQKRK
>000000061
MALRKTKPTSPGRRAVIKSVNSFIYKGKPFAALTEKKKKNAGRNNSGRITVRHIGGGHKQHYRIVDFCRNKDDIPAKVERIEYDPNRSAYIALLCYADGERRYIIAAKDIEVGSYLVSGSSSPIKMGNAMPIRNIPVGSVIHCIELRPGKGAQLARSAGSSAQLMAKEGDYSQIRLRSGEIRKIHISCRATIGEVSNSEHNLQSIGKAGAIRWRGVRPTVRGVAMNPIDHPHGGGEGKTAAGRHPVSPWGTPSKGSRTRKNKRTSNMIVRSRYSK
>000000062
MALVKLKPTSPGRRSVVRLINKDLHKGEPHKNLLEKQSKTAGRNHHGRITTRHRGGGHKQHYRMIDFKRDKDDIAAVVERIEYDPNRTANIALICYIDGERRYIIAPKGLTVGTRISSGRNAQIKTGDSLPLRNIPMGTIIHCVELLPGKGAQLARSAGASVQLQAREGNYAQIKLRSGEMRKVHIDCRATIGEVGNAEHNLRSIGKAGAVRWRGIRPTVRGVAMNPIDHPHGGGEGRTSAGRHPVSPWGTPAKGYRTRNNKRTDVMIVRHRYSK
>000000063
MAVIKMKPTSPGQRAVVKVTRDHLYKGEAFAALLEPQHQKSGRNNNGHITTRHKGGGHKHHYRVVDFKRNKDAIPAKVERIEYDPNRTAHIALVCYADGERRYIIAPRNLEVGATIVSGSEAPIRVGNTLPIRNIPVGSTIHCIELKPGAGAQIARSAGASATLLARESTYAQVRMRSGEVRKIHIECRATIGEVANEEHSLRQLGKAGVKRWMGIRPTVRGVAMNPVDHPHGGGEGRTGEGRHAVDPWGNLTKGYRTRNNKRTQVMIVSRRKK
>000000064
MAVVKVKPTSPGRRGVVKIVHKHLHKGKPEASLLEPQMQNAGRNNNGHITVRHKGGGHKHHYRVVDFRRNKDGIPAKVERIEYDPNRTAHIALICYADGERSYIIAPRGLEAGQTVLNGAEAPIKAGNTLPIRNIPVGSTIHCVEMMPGKGAQIARSAGTSVTLMAREGIYAQVRLRSGEVRKIHIDCRATIGEVSNEEHNLRQYGKAGAKRWLGIRPTVRGVAMNPVDHPHGGGEGRTGEGQAPVSPWNTLTKGYRTRNNKRTQTFIVSRRKK
>000000065
MAIVKVKPTSPGRRGLQKVVTEGLHKGKPHAPLLIKKKQNAGRNHHGRITVRHMGGGHKQHIRIVDFKRTKDGIPATVERIEYDPNRSAHLALLCYADGERTYIIAPKGVAAGDKLMSGIEAPFKDGNTLPLKSIPVGSTIHCVEMKPGKGAQMARSAGTSVQLLAREGAYAQLRLKSGEVRRIHVDCKATLGEVGNEEYSLRSIGKAGANRWRGIRPTVRGVVMNPVDHPHGGGEGRTSGGRHPVSPWGTPAKGYRTRNNKRTDNMRISRRPSN
>000000066
MSILKVKPTTPGQRGLQKVVTEGLHKGKPHAPLLEKKIQKSGRNNNGRITVRHRGGGHKHHIRIVDFKRNKHDIPAKVERIEYDPNRSSRLALLCYADGERRYIVAPRGLEVGTEILTGQVAPIKTGNAMPIKNIPVGTTIHCVELKPGKGAQIARSAGTSVQLLAREGEYAQLRLRSGEVRKVHINCIATIGEVGNDEHSLRKLGKAGAVRWRGVRPTVRGVVMNPVDHPHGGGEGRTSGGRHPVSPWGVPTKGYRTRNNKRTDNMRVSRRPAN
>000000067
MALVKVKPTSPARRGMVKLVNPDLYKGRPFAGLVEKKSKSAGRNNNGRITTRHLGGGHKQHYRVIDFVRNKDGIAAKVERIEYDPNRTANIALVCYADGERRYIIAPKGLSVGDQVMNGSEAPIRAGNCLPLRNIPVGTTLHCIEMLPGKGAQMARTAGAAVVLMAREGSYAQIRLRSGEVRRVHIECRATVGEVGNAEQNLRKLGKAGAMRWRGVRPTVRGVVMNPVDHPHGGGEGRTSGGRHPVTPWGQKTKGLKTRSNKRTTSMIVSRRNKK
>000000068
MALVKVKPTSPGRRGVVQVVNASLHKGKPFAALVEAKSGNAGRNNNGRITVRHQGGGHKQAYRVIDFKRNKDGIPAKVERLEYDPNRTANIALLCYADGERRYIIANKGMVVGQPIMSGSEAPIKSGNALPIRNIPVGTTICCVEMLPGKGAQLARSAGTSVQLLAREGTYAQIRLRSGEVRRVHVECRATIGEVGNEEHNLRKIGKAGAMRWRGVRPTVRGTAMNPVDHPHGGGEGRTGEGRVPVNPWGQPTKGYRTRSNKRTNSMIVQRRHKR
>000000069
MALVKVKPTSAGRRAVVKVVHEHLYKGRPVDSLTETQSKTSGRNNHGRITTRHKGGGHRQQYRVIDFRRNKDGIVAKVERIEYDPNRSAHIALLCYADGERRYIIAPKGMAVGQEVVSGSEAPIKSGNTLPLRNIPVGSTIHCIEMTPGKGAQLARAAGTSVQLLARDGSYAQLRLRSGEIRRVHVECRATIGEVGNEENNLRKLGKAGATRWRGVRPTVRGTAMNPIDHPHGGGEGRTGEGRVPVSPWGQPTKGYRTRSNKRTSNMIVQRRYKR
>000000070
MAIVKLKPTSAGRRAQVKVVNPDLYKGRPVDALIEKQTKNAGRNNYGRVTMRHQGGGHKQHYRLVDFRRNKDGIPAKVERIEYDPNRSAHIALLCYADGERRYIIAPRGVEVGQQLISGAEAPIKAGNALPIRNIPVGSTIHCIEMVPGKGAQLARAAGTSVQLLAREGSYAQLRLRSGEIRRVHVECRATIGEVGNGEHGLRKIGKAGANRWRGIRPTVRGVAMNPVDHPHGGGEGRTGEAREPVSPWGTPAKGYRTRSNKRTDGMIVQRRHKR
>000000071
MPVVKLKPTSPGRRAMVKVVTPTLHKGAPVASLIEPKKRGSGRNNLGHITTRHRGGGHKRHYRIVDFRRNKDGIPARVERLEYDPNRSAHLALLLYADGERRYILAPRGVSAGAELMSGSEAPIRAGNTLPIRNIPVGSTIHNIEMQPGKGGQIARSAGGSAQLLAREGVYAQVRLRSGEIRRIHIECRATLGEVGNGEHSLRQIGKAGATRWRGIRPTVRGVAMNPIDHPHGGGEGRTGEGRVPVNPWGKPTKGYRTRRNKRSDSMIVQRRKKK
>000000072
MAIVKMKPTSAGRRGMVRVVTEGLHKGAPYAPLLEKKNSTAGRNNNGHITTRHKGGGHKHHYRVVDFKRNKDGIPAKVERIEYDPNRTAFIALLCYADGERRYIIAPRGIQVGAVLVSGAEAAIKVGNTLPIRNIPVGTTIHCIEMKPGKGAQIARSAGASAVLLAKEGAYAQVRLRSGEVRKINVDCRATIGEVGNEEQSLKKIGKAGANRWRGIRPTVRGVVMNPVDHPHGGGEGRTGEAREPVSPWGTPAKGYRTRNNKRTDNMIVRRRYSN
>000000073
MALVKVKPTSAGRRGMVKVVSPNLHKGAPHAALLEKKTRGSGRNNNGHITIRHRGGGHKQHYRVVDFRRNKDGIPAKVERLEYDPNRTAHIALLCYADGERRYIIAPRGLEVGATLVSGIEAPIRAGNTLPIRNIPVGTTIHCIEMIPGKGAQMARSAGASAVLLAREGTYAQVRLRSGEVRRVHIECRATIGEVGNEEHSLRQIGKAGAMRWRGVRPTVRGVAMNPVDHPHGGGEGRTGEAREPVSPWGTPSKGFKTRRNKRTNNMIVQRRKRK
>000000074
MALVKVKPTSPGRRAVIKVVTPGLHKGAPVAGLIESQSKHAGRNNNGHITTRHKGGGHKQHYRLIDFKRNKDGVAAQVERLEYDPNRTATIALLCYADGERRYIIAPKGLVVGQQVASGSEAPIKVGNTLPIRNIPVGTTIHCVEMVPGKGAQLARSAGTSAQLLAREGVHAQLRLRSGEIRRVHVECRATIGEVGNEEHSLRSIGKAGGNRWRGIRPTVRGVAMNPIDHPHGGGEGKTASGMHPVSPWGTKTKGYRTRRNKRTTSMIVQRRSNK
>000000075
MAIVKVKPTSPGRRAMVKVVNKNLHQGKPFAALLDSQSSTAGRNNNGRITTRHKGGGHKQHYRIVDFRRTKDGIPAKVERLEYDPNRSANIALVLYADGERRYIIAPKGLTVGQQLMSGSEAPIRAGNTLPIRNIPVGTTIHCIEMLPGKGAQMARSAGTSAMLLAREGVYAQVRLRSGEIRRVHIECRATIGEVGNEEHSLRQIGKAGANRWRGIRPTVRGVAMNPVDHPHGGGEGKTAAGRDPVSPWGTPAKGYRTRSNKRTTTMIVQRRHKR
>000000076
MALVKTKPTSPGRRSMVKVVNPDLHKGAPHAPLLEKQFQKSGRNNNGHITTRHKGGGHKHHYRIVDFKRDKDGIPAKIERLEYDPNRSANIALVLFADGERRYIIAPKGAVVGQAVANGPEAPIKAGNNLPIRNIPVGTTIHCVEILPGKGAQIARSAGTSAVLLAREGIYAQVRLRSGEVRRVHIECRATIGEVGNEEHSLRQIGKAGATRWRGIRPTVRGVAMNPVDHPHGGGEGKTAAGRDPVSPWGTPTKGYRTRSNKRTTSMIVQRRHKR
>000000077
MALVKVKPTSPGRRAVVKVVNAGLHKGAPYPHLVEKQNRTAGRNNKGQITTRHIGGGHKQHYRIVDFRRNKDGIAARVERLEYDPNRSANLALLCYSDGERRYVIAPKGIVPGMQLMSGADAPIKNGNALPLRNIPVGSIIHCVEMMPGKGAQLARSAGASVQLLAREGDYAQLRLRSGEIRRVHVNCRATIGEVGNEEHNLRAIGKAGAQRWRGIRPTVRGVAMNPIDHPHGGGEGKTAAGRHPVSPWGTPSKGFRTRVNKRTDGMIVRRRYSN
>000000078
MALVKVKPTSPGRRGVLKVVTPDLYKGKPHAPLLESQSKNAGRNNNGHITTRHQGGGHKQHYRLIDFRRNKDGIPAKVEHIEYDPNRTAHIALLCYADGERRYIIAPRGIAAGAQLISGSDAPIKVGNAMPLRNIPVGSTIHCIELQPGKGAQLARSAGTSVQLLAREGSYAQLRLRSGEVRRVHVDCKATLGEVGNEEHSLRSIGKAGAMRWRGVRPTVRGVVMNPVDHPHGGGEGKTAAGMNPVSPWGVKTKGYRTRSSKRTDNMRVSRRPRN
>000000079
MALIKLKPTSPGTRAVVRVVTPELHKGKPEASLLEKKNRTAGRNHNGHITTRHMGGGHKKHYRLVDFKRDKDGIPAKVERLEYDPNRSAHLALLVYADGERRYIIAPKGIFAGAQLMSGSEAPIKAGNALPLRNIPVGSTIHAIEMLPGKGAQLARSAGASVQLLAREGSYAQLRLRSGEIRKVHIDCRATIGEVGNGEHSLRSIGKAGANRWRGIRPTVRGVVMNPVDHPHGGGEGKTAAGRHPVSPWGVPAKGFRTRRNKRTSGMIVRRRFQV
>000000080
MALIKVKPTSAGRRAVVKVVTPGLHKGKPLAALLEPKKRGSGRNNNGHITVRHKGGGHKQHYRVVDFRRNKDGIPAKVERIEYDPNRSAHLALLCYADGERRYIIAPRGIAVGAQLVNGVEAPIKAGNCLPLRSIPVGSTVHCVEMMPGKGAQIARSAGTSVQLLAREGSYAQLRLRSGEIRKVHVDCRATLGECGNEEHSLRSIGKAGASRWRGIRPTVRGVVMNPVDHPHGGGEGRTAAGRHPVSPWGTPTKGYRTRSNKRTSNMIVRRRHAR
>000000081
MSTRKANPTSPGRRFVVEVSKVGLYKGKPYSHLLTSKPKKGGRNNRGRVTTRHQGGGHKQQYRLIDFKRDKEGITGRAERIEYDPNRSAHIALILYPDGERRYILAPNELKVGMPVTSGSEALIRPGNSLPLRNIPVGTILHAIELKPNKGAQLARSAGVSVQLIAREGDYATIRLRSGELRKVPVECKASIGVVSNNDHNLRSLGKAGASRWRGIRPTVRGVAMNPVDHPHGGGEGKTSGGRHPVSPWGLPTKGYKTRRNKRNNKMILQRRKKK
>000000082
MVIIRCKPTSPGRRHVVKVVSKHLYKGKPYGPLLQKKKRTGGRNNYGRITTRHIGGGHKKLYRILDFKRNKDGISAIVKNIEYDPNRSANIVLLLYQDGSRHYILEPKGIQKGDVIESGPTVMVSLGNALPLKNIPVGTIIHNIEMKLGKGGQIARSAGSYAQLLSRDEKYATLRLRSGELRKVHVNCRATIGEVGNSEHMLRVLGKAGASRRYGIRPTVRGTAMNPVDHPHGGGEGRNFGKHPVSPWGLKTKGYKTRKNKRTENLLYRKMYAA
>000000083
MALLKSKPTSPGKRGEIRVVHHDIYKGKPHAALVEKLKKTGGRNNQGRITVRHIGGGQRQKYRIIDFKRNKDGILGRVERLEYDPNRTALIALISYKDGEKRYIIAPSNLEVGATIQSGADSPISVGNCLPLKNIPVGTTIHCVEMKPGKGAQMLRSAGCSGQLVAKEGVYATLRLRSGEMRKIHVLCRAVIGEVSNSEHNLRALGKAGAKRWRGIRPTVRGVAMNPVDHPHGGGEGRTSGGRHPVSPWGLPTKGYKTRSNKRTDTFIVRGRKKK
>000000084
MALKKAKPTSAGRRFVVSVKDASLHNGKPESSLVVKKHKQGGRNNNGRITVRHRGGGHRQHYRLVDFKRDKDGVPAKVERLEYDPNRSANIALLCYADGERRYIIAPRGVTVDTKIVSGPQAPIRPGNALPLASIPVGTTVHCVEMRPGKGAQLGRSAGAAIQVAARAGEYAVIRLKSGETRRVHINCRATVGEVGNYEHSLRQLGKAGAKRWRGRRPTVRGVAMNPVDHPHGGGEGRTSGGRHPTSPWGWKTKGFKTRANKRTDGMIVRRSKRK
>000000085
MALVKTKPTSPGRRFVVKVVHPELHKGDPYAPLVESKNRINSRNNQGRITVRRRGGGHKRNYRIIDFKRDKEGIEGKVERLEYDPNRSAHIALVLYPDGERRYIIAPKGVHKGSKVVSGREAPIRPGNCLPLQNIPLGATIHNIELKPGKGAQLVRSAGASAQLAAKEGIYAIIRMRSGETRKILAVCRACIGEVSNSEHNLRSLGKAGAKRWRGRRPTVRGVAMNPVDHPHGGGEGKTSGGRHPVSPTGKPTKGYKTRRNKRTSNMIIRDRRKK
>000000086
MAIINHKPTSPGRRGRVDVTRPELHKGKPFAALVEKKTRGSGRNNAGRITVRHKGGGHAQKYRLIDFCRNKDGIDAVVERLEYDPNRTSFIALLRYSDGERRYVIAARDMKAGDIVRNGEDAPIKDGNCLPMRNIPVGSTIYCVELKPGKGAQLARSAGASAQMVAREGKYVTVRLKSGERRLVLADCRAVLGEVSNHEHSLRSYGKAGAKRWLGIRPTVRGVVMNPVDHPHGGGEGRTASGRHPVSPWGLPTKGYKTRNNKRTDSLIVQRRKKR
>000000087
MAIIRKKPTSPGRRFVVDVSRPALHKGQPFAALVEKKSSTGGRNNVGRITTRHRGGGHAQKYRIIDFKRQKDGIEAVVERLEYDPNRSAYIALVCYSDGERRYIIAARGMKAGDLIRNGDDAPIKTGNCLPIRNIPVGSTVYCVELKPGRGAQLARSAGTSVQIVARDGKYATIRLKSGERRRVLSDCRAVLGEVGNHEHSLRSLGKAGAKRWRGIRPTVRGVVMNPVDHPHGGGEGRTSGGRHPVSPWGTPTKGYKTRKNKRTEKMIVQHRNRG
>000000088
MSVIKCNPTSPGRRHVVKLVNGGLYKGKPYSSLLSKKNSSKGRNNYGRITMRHIGSGHKQRYRIIDFKRNKDDVFAVVERMEYDPNRSANIALIVYKDGERRYILAPRNLNVGNKIISGLNVPISPGNSLPLSNIPVGSIIHNVEMKVGKGGQLARSAGTYVQIVSRDGEYIILRLRSGEIRKVRCECRATIGEVGNNEHMLRALGKAGASRWRGIRPTVRGTAMNPIDHPHGGGEGKNFGKHPVSPWGVQTKGKRTRSNKRTDKFILCRRKKK
>000000089
MAQVKRKPTSPGRRFVVSIVDKELHKGASYAPLTQSKNRISGRNNVGRITTRHKGGGHKRRYRIIDFKRNKDDITARVERLEYDPNRSANIALVLYTDGERRYIIAPHGLSVGYTIVSGNSVAIQAGNVMPLSNIPLGGVVHCIELKPMKGAQIARSAGAFAQLIAKEGNYVTLRLRSGEVRKVLADCRATIGEVSRSEHSLKKLGKAGATRWRGVRPTVRGVVMNPVDHPHGGGEGKTSGGRHPVSPWGTPTKGYKTRSNKRTDKLILRHRNKG
>000000090
MALVKTKPTSAGRRFVIRVVHPDLHKGAPHAPLVEPQSKSGGRNHYGRVTRRHQGGGHRQHYRLVDFRRDKLEIPARVERLEYDPNRTAHIALLCYADGERRYILAPKGLKAGDTVVSGSDTPIKPGNCMPLRNIPIGSMVHNVEMRPGKGGQIARSAGAGVQLMAREGDYAQIRLRSGEVRRIHVSCRATIGEVGNDEHASRQLGKAGAKRWRGVRPTVRGVAMNPVDHPHGGGEGRTSGGRHPVSPWGQPTKGYRTRKNKRTSTMIVRRRSK
>000000091
MALIKTKPTSPGRRFVVKSVDTRLHKGDPYPTLVEAQSHSGGRNNLGRITRRHQGGGHKSHYRMIDFKRNKLDIPGKVERLEYDPNRSAHIALICYVDGERRYILAAKGMTNGDPVLSAEQTPIKPGNCMPLRNIPVGSVVHNIEMRPGKGGQIARSAGASAQLMARDGDYAQVRLRSGEVRRIHVSCRATIGEVGNEEHGSRQLGKAGATRWRGVRPTVRGVAMNPVDHPHGGGEGRTSGGRHPVSPWGQPTKGYRTRRNKRTSSMIVRRRSR
>000000092
MPIVKAKPTSPGRRFVEKVVHPHLYKGRPYAPLVESKAKTGGRNNNGRITTRHIGGGHKQHYRLIDFKRNKDGIPAVVERIEYDPNRTAHIALLKYADGERRYIIAPKKLSVGDQVQSGEGSPIRPGNCLPLKNIPVGTVIHNIELKIGKGAQIARSAGAAVQLLGRDGAYVIVRLRSGETRRIHANCRAVIGEVSNTENNLKSLGKAGAARWRGVRPTVRGTAMNPIDHPHGGGEGRNFGKHPTSPWGQKAKGLKTRSNKRTDSMIIRRRRAK
>000000093
MPIQKCKPTSPGRRFVEKVVHDHLHKGAPYAPLVEAKKRTGGRNNNGHITTRHVGGGHKQHYRLVDFKRNKDGIPATVERIEYDPNRTAHIALVLYADGERRYIIAPKGLRAGDKVQSGNDAPIRPGNCLPLRNMPIGSTLHNVELKIGKGAQLARSAGTSVQLLGRDGSYAIVRLRSGEMRKIHVECRAVIGEVSNQESNLRSLGKAGASRWRGVRPTVRGMAMNPVDHPHGGGEGRSKGIQPVSPWGQKAKGYKTRTNKRTTKMIIRDRRVK
>000000094
MPIVKAKPTSAGRRFVVQVVSPELYKGRPHPALTKKLSKSGGRNNQGRITVRHCGGGHKRLYRIIDFRRNKTGVSGRVKRIEYDPNRSAHIALISYSDGEKRYIIAPKAVKVGDIITSGREAPIRDGNCLPLRNIPVGTLVHCIELKPGKGAQLARSAGSSCQLVAREGDYAMLRLRSGEIRKVPLECRAAIGEVGNDGHALRSLGKAGAKRWRGKRPTVRGVAMNPVDHPHGGGEGRTSGGRHPVSPWGVPTKGYKTRRNKRTGKFIVRRRKK
>000000095
MPLIKFKPTSPGRRSAARVVTPNIHKGSPHAALLEPQSKTGGRNHHGRITVRHIGGGCKQRYRVIDFKRDKEAIPARVERIEYDPNRTAHIALLCYVDGERCYIIAPKGLKEGDKIISGPNVPIKLGNSLPLRNIPVGTTVHAVELKPSKGAQMARSAGSSVQLVAREGVYATLRLRSGEMRRVLAECRATIGEVGNEEHNLRKLGKAGAKRWLGVRPTVRGAAMNPVDHPHGGGEAKSGQGNHPVTPWGVPTKGYKTRKNKRTQQFIIRGRRG
>000000096
MPLMKFKPTSAGRRSAVRVVTPDLHKGAPHAALVEKQSKSGGRNHHGRITTRHVGGGHKQHYRLIDFKRNKEGIVARVERIEYDPNRTAHIALLCYVDGERRYIIAPKGLKAGDQVIAGSDAPIKAGNTLPLRNIPVGTTVHCIELKPGKGAQIARAAGAGVQLVAREGAYALVRLRSGEMRKIPAECRATIGEVSNDEHNLEKLGKAGAKRWRGVRPTVRGAAMNPVDHPHGGGEAKAGQGNHPVTPWGVPTKGYKTRNNKRTQKFIVRDRRG
>000000097
MALIKQKPTSAGARFVTRVRSEELYKGEPYAKLLEKQTRSSGRNNQGRVTTRHKGGGHKQFYRIVDFKRDKIDIPARVERIEYDPNRTAYIALVLYRDGERRYIVAPAGLSAGSEIVAGEFAAIKVGNSLPLRNIPVGTVVHCVEGKPGKGAQYARSAGTSIQLVAKEGEYATLRMRSGEMRKVLADCKATIGEVSNNEHNLVSLGKAGASRWRGVRPTVRGVAMNPVDHPHGGGEGRTSGGRHPVSPWGIPTKGYKTRNNKRTDGLIIRRRKTR
>000000098
MAIIKAKPTSAGRRHVIQIKSFDLWKGGPFAPLVVEKRKTGGRDNYGHISTRHIGGGHKQRYRLIDFKRQKDGIEARVERLEYDPNRSAHIALVLYTDGERRYILAPKGLKVGDKIMSGDSAEIKVGNCLPMRNIPLGTNIHAVELVPGAGAKFARSAGSYCQLLAREGEYVTLRMRSGEMRRVLANGRATIGEIGNSEHMLRQLGKAGANRWRGVRPTVRGMAMNPIDHPHGGGEGRNKGIQPRSPWGTPCKGFKTRKNKRTEKYIIRHR
>000000099
MAIIKTNPTSAGRRHAVQIRGDNLYKGAPHAALVEKKTRTGGRNNTGRITTRHVGGGHKQRYRVVDFKRNKDNVPARVERLEYDPNRSAHLALLLYADGERRYIIAPKGLNQGDQVASGNQAPIRPGNAMPLRSIPVGTTVHCVELKPGKGAQMVRSAGTSAQVVAREGQHATLRLGSGEMRRVLSECRAVVGEVGHSEHSLKKYGKAGAKRWKGVRPTVRGTAMNPVDHPHGGGEGRNFGRHPVTPWGRPTKGYKTRNNKRTDGMIVRRRKK
>000000100
MALIKLKPTSAGRRHAVKVVNPELHKGKPFAALVEKKNRGSGRNNFGRITVRHQGGGHKKAYRIIDFKRDKDGIPAIVERLEYDPNRSANIALVLYKDGERRYIIAPKGLKAGDEIMSGQEAPIKIGNALPLRNIPVGSTIHNIEMKPGKGAQMVRAAGAFAQLLAREGAYAQIRLRSGEVRRILIECRATIGTVGNEENSLRELGKAGAKRWRGIRPTVRGVVMNPVDHPHGGGEGRTGTGRAPVTPWGQLTKGYRTRNNKRTDNMIVSRRYRK
>000000101
MRHHGGGHKQHYRLIDFKRNKDGIKGQVERIEYDPNRTALIALILYVDGERRYILQPKGLSVGDPVLSGNHAPIKPGNAMALRYLPMGSVVHCVELKPGKGAQLARSAGTSVQLIAREGSYATLRLRSGEIRRVLSDCRATLGEVGNGEHNLISLGKAGAVRHRGRRPTVRGVAMNPVDHPHGGGEGRTSGGRHPVTPWGFPTKGAKTRHNKRTTKMIIRDRRR
>000000102
MALVKSKPTSPGRRFVVKTKDARLHQGGPYEPLVVQKSKTGGRNSNGRITTRHRGGGHKQRYRQIDFKRNKTGVPGKVERLEYDPNRSANIALVLYQDGERRYIIAPRGVEPGSPIQSGRDAAIKPGNALPLRNIPVGTQVHCVELKPGKGAQLARSAGAGVQVVARESGMATLRLRSGEMRRVPADCMATVGEVGNAEHSLRNLGKAGAKRHLGVRPTVRGVAMNPVDHPHGGGEGRTAGGRHPVSPWGMPTKGHKTRKNKRTDKYIVRRRKR
>000000103
MALVKAKPTSPGRRFVVTVRNKELHAGAPYEPLVEKKTRKGGRNNTGRITTRHRGGGHKQRYRVIDFRRDKDGVPGQVERLEYDPNRSANIALVLYRDGERRYIIAPRGVSAGTEIVSGVDAPIKPGNALPLRNIPVGTQVHCVELRPGKGAQLARSAGANAQLVAREGRYATVRLRSGEMRQVLAECKATVGEVGNSEHALRSLGKAGAKRHKGIRPTVRGVAMNPVDHPHGGGEGRTSGGRHPVSPWGVPTKGHKTRSNKRTDKFIVRRRKR
>000000104
MALVKAKPTSPGRRFAVQVKDKNLHQGEPYAPLVRKLSKTGGRNNAGRITTRHRGGGHKRRYRTIDFRRDKDGIVGRVERLEYDPNRSANIALVLYRDGERRYIIAPRRLEIGAQIVSGTDAPIKLGNALPLRNIPLGTQVHCVEMRPGKGAQLARAAGSAVQLVARAGAYATLRLRSGEMRRVPADCKATVGEVGNAEHSLRSLGKAGAQRWRGKRPQVRGVAMNPVDHPHGGGEGRTSGGRHPVTPWGVPTKGHKTRSNKRTDRFIVRRRKS
>000000105
MAIIKCKPTSPGRRHAIKVVNPSLYKGKPISSLIRKNSKSGGRNNCGRITTRHIGGRHKRFYRIIDFKRNKDNIPAIVERLEYDPNRSSNIALILYSDGDRRYILASKGLMVGSKIVSGFNAEIKIGNALPMKNIPIGTVIHNVEIKPGKGGQIARSAGTYVQLISRENSYVTIRLRSGETRKLESKCRATIGEVGNSESMLRVLGKAGASRWRGIRPTVRGTAMNPVDHPHGGGEGRNFGKHPVSPWGLQTKGKKTRKNKRTEKFIIRHRHK
>000000106
MPIVKTKPTSAGRRFVVKVTTPDLHKGAPHAPLIDKQSKHGGRNNQGRVSVRHQGGGHKQRYRIIDFKRNKDGIPATVERLEYDPNRSAHIALLKYADGERTYIIAPKGLKAGDSVISGEAAPIAVGNCMPLRNIPVGTQVHCIEMRPGKGAQIARSAGAAVQLVARDSGTATLRLRSGEMRKVHSDCRAVIGEVGNSEHSLRKLGKAGASRWRGIRPTVRGVVMNPVDHPHGGGEGRTSGGRHPVTPWGVPTKGHKTRHNKRTDGMIVRRRGQK
>000000107
MGIVKTKPTSPGRRHVVGATSDELYKGAPYEPLLEKKTKSGGRNNAGRITTRHRGGGHKQRYRVIDFKRNKEGVAARIERIEYDPNRTAYIALVLYADGERRYIIAPKGMKAGDPIHNGSNAPIKVGNSMPLRNVPLGSAVHCIEMRPGKGAQIARSAGTSAQLVAREGNSASLRLRSGEVRKVHVDCRATLGAVSNGEHSLRELGKAGAKRWRGVRPTVRGVAMNPVDHPHGGGEGRTSGGRHPVSPWGVPTKGYKTRSNKRTDGQIVRRRHNR
>000000108
MTIVKCKPTSPARRHVIKVVNPELHKGKPFIPLLETISKSGGRNNNGHITTRHVGGGHKQRYRIIDFKRNKDNIAAKIERIEYDPNRSANIALVLYQDGERRYIIAPKGLKVGDQIISGHHATIKTGNTLPIQNIPLGSIVHNVEIKPGKGGQIARSAGASVQIIARDYKYVTLRLRSGEIRRIHSECRATLGEVGNAEHMLRVLGKAGANRWRSIRPTVRGTAMNPVDHPHGGGEGRNFGKHPVSPWGKKTKGKKTRNNRLTDKFIVHRRS
>000000109
MAVVKCKPTSPGRRHVIKVVNNELYKGKPYSLLLRKKSKSGGRNNNGRITTRHIGGGHKRAYRIVDFKRNKDDIGATVERFEYDPNRSSNIALILYKDGERKYILAPKGIKIGDTIISGLRAPIKTGNTLPLKNIPVGTFVHNVELKPGKGGQIARSAGSYVQLVAFDEEYATLRLRSGEMRKTQSNCRATIGEVGNSEHMLKVLGKAGASRWIGIRPTVRGTAMNPVDHPHGGGEGRNFGKHPVTPWGIQTKGKKTRKNKRTDKFILRHRRK
>000000110
MAIVKAKPTSAGRRHLTKIVSAELHKGAPHAALVEKKSKTGGRNNNGRITTRHIGGGHKHHYRLIDFKRNKDGIEAKVERLEYDPNRSAHIALVCYGDGERRYVLAPKGLKAGDKIISGEHAPIRIGNSMPLRSMPVGSTVHNVEMKPGKGGQIARSAGASVQLVAREGSYATIRMRSGEMRRVPADCRATLGEVSNSEHSLRQLGKAGASRWRGVRPTVRGVAMNPVDHPHGGGEGRTSGGRHPVTPWGVPTKGYKTRKNKRTSKYIVRRRSK
>000000111
MALVKTKPTSAGRRHVVQVVNKDLYKGRPHSALVEKQGKSGGRNNNGRITSRHTGGGHKQLYRVIDFKRNKDGIPAKVERLEHDPNRSANIALVCYADGERRYILAPKGLNAGDQIISGETAPIKVGSTMAVRNMPLGSVVHNVELKPGKGGQMARSAGASAQVVAKEGAYVTLRLRSGEMRKVLADCRATLGEVSNSEHSLRQLGKAGAKRWRGVRPTVRGVAMNPVDHPHGGGEGRTSGGRHPVTPWGVPTKGYKTRKNKRTTRMIVRRRSK
>000000112
MALKKAKPTSAGRRFVVQVSTPDLHNGQPYAPLVEKKSKSGGRNNAGRITVRHRGGGHKQRYRLIDFKRNKDGIPAIVERIEYDPNRTAHIALLTYVDGEKRYIIAPKGVVAGDRLESGEDAAIRAGNALKLSAIPLGSTVHCIELKPGKGAQLARSAGSSAQFVARENGYATIRLRSGEMRKVPLDCKATMGEVGNGEHSLRSLGKAGATRWRGIRPTVRGVVMNPVDHPHGGGEGRTSGGRHPVTPWGVPTKGYKTRKNKRTDNMIVRRRNRK
>000000113
MALKIAKPTSPGRRSVIEIDRSHLYKGAPYAPLLEKKSNTGGRNNLGRITTRHIGGGHKQHYRLVDFKRVKDGIPATVERIEYDPNRTAHIALIMYADGERAYILAPRGVVPGQVVLSGVEAPIRAGNCLPMRNIPIGSTIHAVELKPGKGAQIARSAGAAVQLVAREGAYVTLRLRSGETRKVLAECRATLGEVSNHEHSLRSLGKAGATRWRGIRPTVRGVVMNPVDHPHGGGEGRTSGGRHPVTPWGVPTKGYKTRTNKRTDKLIVRRRSK
>000000114
MPIVKSKPTSAGRRFVVSVVSPDLHKGEPYAPLVEKKVRSGGRNNQGRITTRHVGGGHKQRYRIIDFKRDKDGIPGRVERLEYDPNRSAHIALVLYADGERRYVIAPKGVQAGDQLLSGTNAPIRAGNTLPLRNIPVGTVVHCIEMKPGKGAQMARSAGAAVQLVAREGQHATLRLRSGEMRKVPADCRATIGEVSNSEHSLRKFGKAGAKRWLGIRPTVRGTAMNPVDHPHGGGEGRNFGKHPVTPWGVPTKGYKTRKNKRTDNMIVRRRNKK
>000000115
MAIIKSKPTSPGRRFVVSVVEPDLHKGKPFSALLEKKSKSGGRNSNGRITVRHQGGGHKQHYRQIDFKRNKDGVAAVVERLEYDPNRTAHIALLKYADGERRYILAPRHVKAGDPVESGEHVSIKAGNALPLRNIPVGTVVHALEMRPGKGAQIARSAGAYAQIAGRDGAYVLVKLRSGEMRKILADCRATIGEVGNQEHSLRKLGKAGAKRWKGVRPTVRGVAMNPVDHPHGGGEGRTSGGRNPVTPWGVPTKGKKTRSNKRTDRMIVRRRNK
>000000116
MAIVKSKPTSPGSRFVVRIKSDDLHKGKPYAPLLDKNSKTGGRNNQGRITTRHVGGGHKQHYRIIDFKRNKTDIPAVVERLEYDPNRTANIALVLFKDGERRYIIAPKGLSVGQEVLSSETVPVKPGNCMPLRNIPLGTTVHCVELKPGKGAQLARSAGTSAQLVAREGAHATLRLRSGEMRKVLADCRAVIGEVSNSEHNLASLGKAGATRWRGVRPTVRGVVMNPVDHPHGGGEGRTSGGRHPVSPWGMPTKGYKTRKNKRTDNMIVRRRKQK
>000000117
MAVIKRKPTSPGRRFVVSVVTPDLHKGAPYGPLLAPKKRSGGRNSSGRITVRHIGGGHKQHYRIVDFKRNKDGIPATVERLEYDPNRSAHIALLCYADGERRYIIAPKGVSAGDTVQSGEDSPIKVGNTLPLLKIPVGSTVHCVEMKPGKGAQIARSAAASVQLVARDASYATVRLRSGEMRKLPVGCRATLGEVCNSEHSLRSLGKAGASRWRGIRPTVRGVAMNPVDHPHGGGEGRTSGGRHPVSPWGMPTKGYKTRKNKRTDKYIIRRRK
>000000118
MPVVKTKPTSPGRRHVVAVTNPSLHKGAPLASLTEKKRKNGGRNNAGRITVRHQGGGHKQLYRVIDFKRTKDGIPAVVERLEYDPNRTAHIALLKYADGERRYIIAPKGVSVGDAIASGQEAPIRVGSCLPLRNIPVGSVVHCIEMKPGKGAQIARSAGASAQVVAREGAYATIRLRSGEMRKVLVECRATLGEVSNSENNLRVYGKAGAKRWRGVRPTVRGTAMNPVDHPHGGGEGRNFGKHPVTPWGVPTKGYKTRKNKRTDKMIVRRRKAK
>000000119
MVNEDLHKGAPYAPLLEAKAKNGGRNNNGRITTRHKGGGHKQKYRVIDFRRNKDGIAGVVERLEYDPNRTAHIALVKYLDGERRYILAPKGLKAEDRIQSGEDAPIKLGNALPLRNIPLGSTIHNVEMKPGKGGQIARSAGTSVQLLAKDGQYVTLRLRSGEMRKVHADCKATIGEVSNSEHSLRSLGKAGAKRWRGVRPTVRGAAMNPVDHPHGGGEGRSSGGRHPVTPWGVPTKGYKTRTNKRTTKMIVRDRRK
>000000120
MPIVKTKPTSAGRRHVVKLYNPDLHKGRPYEPLVETKSKSGGRNNVGRITTRHIGGGHKQHYRVIDFKRTKDGIPAVIERLEYDPNRSAHIALVKYADGERRYIIAPKGMKAGDPVRSGVDAPIKVGSTLPLRNIPVGSVIHCVELKPGKGAQLARSAGASVQLVAREGAYATIRLRSGEMRKVLVDCRATLGEVSNSEHSLKQLGKAGASRWRGKRPTVRGVAMNPVDHPHGGGEGRTSGGRHPVTPWGVPTKGHKTRKNKRTDKMIVRRRSAK
>000000121
MAVTKTKPTSAGRRHVVTVTNSELHKGKPYAPLVEKKSKSGGRNHHGRITTRHIGGGHKQQYRNIDFRRNKDGIPATVERLEYDPNRSAHIALVVYADGERRYIIAPKGISAGAKIMSGDTVDIKPGNTMPLRNIPVGSVIHCVELKPGKGAQIARSAGTSAQLVAREGAYATLRLRSGEMRKVLVECRATLGEVSNSEHSLRQLGKAGATRWRGVRPTVRGVAMNPVDHPHGGGEGRTSGGRHPVTPWGVPTKGYKTRKNKRTDKLIVRRRNAK
>000000122
MAVVKTKPTSAGRRHVVKVVSDELHKGRPYDGLLEKKSKSGGRNNNGRITTRHVGGGHRQHYRVVDFKRNKDGIAATVERLEYDPNRSANIALLKYLDGERRYIIAPRGVKVGDSLESGVNAAIKRGNALPLRNIPVGSTVHCIELKPGKGAQIARSAGASAQLVAREGNYATVRLRSGEMRKILAECRATLGEVGNSEHSLRQLGKAGAKRWRGVRPTVRGVAMNPVDHPHGGGEGRTSGGRHPVSPWGIPTKGHKTRKNKRTDKLIVRRRKAK
>000000123
MAIVKCKPTSAGRRFVVKVVNQELHKGAPYAPLLEKKSKTGGRNNNGRITTRHIGGGHKQHYRLVDFRRNKDGIPAIVERIEYDPNRTAHIALLKYADGERRYIIAPKGVSAGDQLVSGINAPIKAGNSLPLRNIPLGSTVHGIELKPGKGAQLVRSAGASAQLVAREGSYVTLRLRSGEMRKVLAECRATLGEVSNSEHSLRSLGKAGAKRWKGIRPTVRGVAMNPVDHPHGGGEGRTSGGRHPVSPWGFPTKGAKTRTNKRTDNMIVRRRK
>000000124
MAIVKSKPTSPGRRFVVKVVNHDLHKGEPYAPLLDKKSKSGGRNNTGRITTRHVGGGHKQHYRIVDFRRNKDGIPATVERIEYDPNRTAYIALVVYADGERRYIIAPKGLSAGDKIESGNAAAIKVGNTLPVRNIPLGSVIHCVELKPGKGAQLARSAGASAQLVAKDGAYVTLRLRSGEMRKVLSDCRATLGEVSNTEHNLRSLGKAGAKRWLGIRPTVRGVAMNPVDHPHGGGEGRTSGGRHPVSPWGIPTKGYKTRKNKRTDNMIVRRRDKK
>000000125
MAIVKCKPTSPGRRHVVKIVNQELYKGKPFAALLDSKSKSGGRNNNGRITTRHIGGGHKQHYRLIDFKRDKDGIPAKVERLEYDPNRTANIALVLYADGERRYILAPKGLKAGDAIASGADAAIKVGNTLPMRNIPVGSTVHAVEMKPGKGAQLARSAGTFIQILAREGNYVTLRLRSGEVRKVLAECRATIGEVGNSEHMLRQLGKAGANRWRGIRPTVRGMAMNPVDHPHGGGEGRNKGMQPVSPWGQKAKGFKTRKNKRTDKYIVRRRNK
>000000126
MAIAKSKPTSAGRRHQVRVVNQELHKGAPYAPLLEKQSRNGGRNNNGRITTRHVGGGHKQHYRVIDFKRNKDAIPAKVERIEYDPNRTAHIALLLFADGERRYIIAPKGLKAGDAVQSGSAAPIKAGNCLPLRNIPVGSVVHAVELKPGKGAQLARSAGASVQLAAREGRYATIRLRSGETRKVLSDCRATLGEVSNSEHSLRKLGKAGASRWRGVRPTVRGVAMNPVDHPHGGGEGRTSGGRHPVSPWGTPTKGYKTRKNKRTDDLIVRRRRKK
>000000127
MAIVKCKPTSPGRRHLVKVVNKDLHKGKPFAALLAKKSKSGGRNNTGRITVRHIGGGHKQHYRIIDFKRNKDGIPAKVERLEYDPNRTANIALVLYADGERRYILAAKGMQAGDKIQSGIDAEIKVGNTLPLRNIPIGSVVHAVEMKPGKGAQIARSAGTYVQVVARDGSYATLRLRSGEMRKVPVDCRATLGEVGNAEHMLRQLGKAGANRWRGIRPTVRGVAMNPVDHPHGGGEGRTSGGRHPVSPWGQPTKGYKTRSNKRTDKYIVRRRNKK
>000000128
MAVVKCKPTSPGRRHVVKVVNPELHKGKPYAPLLEKNNKTGGRNNNGRITTRHIGGGHKQHYRLIDFKRNKDGIPAVVERLEYDPNRSANIALVLYKDGERRYILAPKGLKAGDQIQSGADSAIKAGNALPMRNIPVGSTVHNIEMKPGKGGQLARSAGAYAQIVARDGSYVTLRLRSGEMRKVLSDCRATLGEVGNAEHMLRVLGKAGASRWRGIRPTVRGTAMNPVDHPHGGGEGRNFGKHPVTPWGIQTKGKKTRSNKRTDQYIVRRRSKK
>000000129
MPLLKAKPTSAGRRHVVQVVNPDLHKGAPYAPLLEKNSKSGGRNNNGRITTRHIGGGHKQHYRVIDFKRNKDGIPAKVERLEYDPNRSANIALVLYADGERRYILAPKGMQAGDAIQSGSDAPIKSGNTLPMRNIPVGTVVHAIEMKPGKGAQIARSAGAYAQILARDGNYVTLRLRSGEMRKVLSDCRATIGEVGNAEHMLRSLGKAGATRWRGVRPTVRGVAMNPVDHPHGGGEGRTSGGRHPVTPWGVPTKGKKTRSNKRTDKLIVRRRNK
>000000130
MAIVKCKPTSPGRRHVVKVVNADLHKGKPYAPLLEKNSKNGGRNNNGRITVRHIGGGHKQHYRLIDFKRTKDGIPAKVERLEYDPNRSANIALVLYADGERRYIIAPKGLQAGDTIQSGVDAPIKAGNTLPLRNIPVGSTIHNVELTPGKGAQLARSAGAYAQLVARDGAYVTIRLRSGEMRKVLSEGRATIGEVGNSEHMLRELGKAGASRWRGVRPTVRGVVMNPVDHPHGGGEGRTSGGRHPVSPWGVPTKGYKTRSNKRTDKYIVRRRNK
>000000131
MAIVKAKPTSPGRRFVIKVVNPDLHKGKPEASLLEKKSKNGGRNNNGRITVRHVGGGHKQHYRVIDFKRNKDGIPAKVERLEYDPNRSAHIALVCYSDGERRYIIAPKGLKAGDPIISGDAAPIKTGNTLPMRNIPVGSVVHNIELKPGKGAQMARSAGAYAQIVARDSAYVTLRLRSGEMRKVLSECRATIGEVGNSEHMLRSLGKAGAKRWRGVRPTVRGVAMNPVDHPHGGGEGRTSGGRHPVSPWGVPTKGKKTRSNKRTDKLIVRRRNKR
>000000132
MAVVKCKPTSAGRRHVVKVVGENLHKGAPYAPLLSKKSKSGGRNNNGRITTRHVGGGHKQHYRMVDFRRNKDGIPAVVERLEYDPNRSANIALVLYADGERRYIIASKGMVAGTTVSNGADAPIKPGNNLPLQNIPVGSVVHCIELKPGKGAQVARSAGASAQLVAREGRYVTLRLRSGEMRKVLTECRATLGEVSNSEHSLRVLGKAGASRWRGVRPTVRGAAMNPVDHPHGGGEGRSSGGRHPVSPWGMPTKGYKTRSNKRTDKLIVRRRTK
>000000133
MAIVKCKPTSPGRRHVVKVVHSDLHKGKPFAPLLDSKSKSGGRNNRGRITTRHIGGGHKQHYRVIDFRRDKDGIPAKVDRLEYDPNRSANIALVLFADGERRYIIAPKGIKAGDAVAAGAEAPIKNGNTLQLKNIPVGTIVHCIEMKPGKGAQIARSAGTSAQIVAREGKYCTLRLRSGEMRKILTECRATIGEVSNSEHSLRRLGKAGASRWRGVRPTVRGVAMNPVDHPHGGGEGKTSGGRHPVSPWGVPTKGYKTRTNKRTDKLIVRKRSAR
>000000134
MPIVKRKPTSAGRRFVVNVVNADLHKGAPHAPLLEKKSKSGGRNNNGRITTRHIGGGHKQHYRVIDFRRNKDGIPAKVERLEYDPNRTAYIALVCYADGERRYIIAPKGVKAGDVIQSGDAAPIKPGNALPLRNIPVGSVVHCIEMKPGKGAQIARSAGTSVQLVAREGQYCTLRLRSGEMRKILSECRATLGEVSNSEHNLRSLGKAGASRWRGVRPTVRGVAMNPVDHPHGGGEGRTSGGRHPVSPWGTPTKGYKTRSNKRTDKMIVRRRNKK
>000000135
MAIVKAKPTSPGRRHVVSIVHADLHKGAPYAPLLEKKSKSGGRNNNGRITTRHIGGGHKQHYRLIDFKRNKDGIPASIERLEYDPNRSANIALVLYADGERRYIIAPKGVKAGDPVISGDASPIKPGNTLPLRNIPVGSVVHCIEMKPGKGAQIARSAGTSAQLVARDGQYVTLRLRSGEMRKILSECRATLGEVSNSEHSLRKLGKAGASRWRGVRPTVRGVAMNPVDHPHGGGEGRTSGGRHPVSPWGMPTKGYKTRKNKRTNKLIVRKRNAR
>000000136
MALKTFRPLTPTNRFKALPAFDEITKTKPEKSLVVIKRRSGGRNNNGRITCRHIGGGHKQKYRIIDFKRKKRNVEAEVKAIEYDPNRTCRIALLQYPDGEKAYILAPVGLNVGDKVSAGEAVEPKIGNALPLSAIPLGTAIHNVELVAGRGGQIARSAGQLVMLNNREGDYALVKLPSGEIRKIHIKCYATIGQVGNTEHMNVSSGKAGRSRWRGVRPTVRGMVMNPVDHPMGGGQGKSKGGRHPMSPWGQLAKGFKTRRKHKPSNSFIIERRKSK
>000000137
MSLKSFKPVTPSNRYKVWPSFDEITTSTPEKSLCRPLKKSGGRNNNGRITTRHIGGGHKRKYRLVDFKRNKFDVPATVLTIEYDPNRTCRIALIEYKDGEKSYILAPTGLQVGMKVESGQKVAPKVGNAMPLKNVPLGTSVHNIEIRPGSGGKVARAAGQQAIVSNREAGYALIKMPSGEIRRFNEDCYCTIGQVGNTQHMNEMSGKAGRTRWMGVRPTVRGMTMNPVDHPNGGGEGKSKGGRHLKSPWGHVKGQKTRRLRKPSDSVIVQRRNAK
>000000138
MALTTYKPNTPSNRYKQWPGFEEITKSTPEPNLTVALRKSGGRNNTGRITCRHIGGGHKRRYRLIDFKRSRRDDVATVVGIEYDPNRSARIALIQFADGQKSYILAPAKLEVGAKVVAGEKAAPEVGNALPLSKIPLGTQIHNIEITPNKGGQIARSAGQAAILSNREGDFALVRLPSGEIRKILAVCFATIGQVGNVEHMNVVSGKAGRTRWQGVRPTVRGMCMNPIDHPNGGGEGRSKGGRHLLSPWGHAKGQKTRKKRKYSNRLIVQGRKGK
>000000139
MPVKVFRPLTPSTRYITIASYDEITKTKPEKSLIYTRKKTGGRNCYGRVTARGIGRGNKQKVRTVDFKRNKHGIEASVAAIEYDPMRTARLALLQYKDGEKRYIIAPVGLEVGAKVMSGPGAAPDLGNCIPLKSVPVGLAIHNLEIIPGKGGQMVRTAGGSATLMSRDEEYAQVRLPSGEIRRINVNCLATIGQVGNIEHENVILGKAGRSRHRGIRPINRGVSRNPVDHPNGGGQGKSKGGWQLVSPWGVAAKGKRTRNKRKLSNRFILVRRDGR
>000000140
MGIIYYKPVTPGRRFASVSDFSEITKTKPERSLIRPLKKTGGRNSEGKITAGNVGGGSRRQYRNIDFKRRKDGIPAKVASIEYDPNRSARIALLNYVDGEKRYILAPEKLKVGQFVKSGEKVDPDIGNTMPLNNIPLGMDLHNIELRAGQGGKIVRSAGSVARLLAKEGGYAHITLPSGEVRKVHGSCRATIGQLGNTDHSNIRLGKAGRNRWKGRRPHVRGVAKNPVAHPMGGGEGRSGGGRHPCSKTGLLAKGGKTRKKRAVSSRFIIRRRKVG
>000000141
MGVKQYKPTSAGRRAGMVSDFADCTTPSPEKKLLKPKKKKGGRNNQGIVTSRFRGGGHKQRYRVIDFKRKRDDVAATVISVEYDPNRTSRIALIEYPDEKRAYILAPNGLKAGDKVISGEDVEPKPGNCMPLWKVPLGMTVHNVELVPGKGGQICRSAGCGAVLTAREKEWAQLTMPSGEIRRVSSKCRATIGVVSNAEHMNISIGKAGRMRWKGRKPHNRGTTMNPTDHPMGGGEGRTAGGRNPCSKTGVPAKGGKTRHKRKPGGKAIIRRRPAG
>000000142
MGIRHYNPVTPGRRGASVSDFKELTGAVAPKSLLKPKKKTGGRNNQGKITTRHIGGGHKQQYRVIDFHRTKDGIPAKVDSIQYDPNRNARIALLFYADGEKRFIIAPDGLLAGQTVESGPDAPPTVGNCLPMSRIPAGVTIHNIELAPGRGARLCRSAGSSAVLMARESGWAQIQLPSGEIRRVPATCRATVGAVGNSDAMNVVIGKAGRKRWMGVRPTVRGTAMNPIDHPHGGGEGRTKGGRHPVSPTGIPAKGGSTRKRRKASNSAIVRRRRSR
>000000143
MGIRIYKPTSAGRRNASVSDFKELTGYTPERSLLRPKTKTGGRNNQGKITSRHRGGGHKQKYRVIDFRRVKDGVVATVDSVQYDPNRTARIALLKYPDGEKHYVIAPSGVAAGDKLQNGPDAPPVVGNCLPLKNIPLGTSVCCIEMRAGRGAVMCRSAGTQATLQAREADWAQLLLPSGEVRRVPSACRATIGQVGNSDHMNIVLGKAGRSRWLGRRPHVRGTAMNPIDHPHGGGEGRTKGGRHPVSPSGKSAKGGRTRQKRKPSNSSIVRRRKSR
>000000144
MGIRKYKPTSAGRRNASVSDFAELTKGQPEKSLLRKITKNGGRNNQGKITVRHRGGGHKRRYRVIDFRRSKDGVAAKVDSVQYDPNRSGRIALLHYIDGEKRYILAPDGLVAGQMVMSGPEAPPVVGNCLPLNKIPAGTTVHNIELAPGSGGTMCRSAGSSATLMACEADWAQLSLPSGEIRRVPARCRATIGKVSNPEHEKVVLGKAGRKRWLGRRPHVRGTAMNPVDHPHGGGEGRTKGGRHPVTPQGKPTKGGHTRHKKKASNKAIIRRRRSR
>000000145
MGVRFYKPTSAGRRGGMVSDFSEITKKKPEKSLVVPYKKTGGRNFQGKITSRHIGGGHKKMYRLIDFKRNKDNVTGVVTHIEYDPNRTCRIALVQYEDGEKRYILAPEGLAAGSKIMSANDLEPIVGNCMPLEKIPTGTSVHNVELQPGRGGQLCRSAGVSAVVNARESGWAQITLPSGEVRRVPSSCRATIGVLGNGEHMNIVIGKAGRVRWMGKRPYVRGSAMNPIAHPMGGGEGRRSGGRHPVSPTGKLAKGGRTRNPRKTSRNAIVRRRKSV
>000000146
MGIRFYKPTSPGRRFASVSDFAELTNKKPEKSLTAPLKKTGGRNNQGFITSRHRGGGHKRMYRIIDFKRNRDGQIAEVTHIEYDPNRSARIALIRYQDGVKRYILAPEGLKAGMVVQSGPDAEPKLGNCLPLNRIPTGLAVHNIEMQPGSGGKLCRSAGCSAVLTARESTWAQLTLPSGEVRRVPAACRATIGVVGNAEHMNIRLGKAGRARWLGRRPHVRGVAMNPHDHPMGGGEGRTSGGRHPCSRTGKLAKGGKTRRRRKPSNSQIIRRRKSV
>000000147
MGIRFYKPVTPGRRGASVSDFAAITKKAPEKSLLVRYKKKGGRNNQGVITARHRGGGHKRMYRLIDFRRNKDGVPAKVNGIEYDPNRSARIALLHYVDGEKRYILAPEGLKAGDTVVSGEKVEPNVGNCMPMSSIPLGSTIHNVEMQPGRGGQLCRSAGTSAVLNAREENWAQVTLPSGEVRRIPSSCRATIGEIGNSEHTKVVLGKAGRKRWLGRRPHVRGTCMNPVAHPMGGGEGRNSGGRHPCSPTGKLAKGGKTRKRKKASSKAIIRRRKSR
>000000148
MGIRFYKPTSPGRRNASVSDFAEITKPEKSLLIRLKKHAGRNNQGKITIRHRGGGHRKMYRVVDFKRRKDGIPAEVISVEYDPNRSARIALIQYEDGEKSYIIAPHGIKAGEKIENGPQAEPKVGNCMPLGKVPQGTEVYNIEMQPGHGGQLCRSAGVLAVMNASEGSWAQITLPSGEVRRLPSSCRATIGRVSNPDHNKVSLGKAGRKRWMGRRPHVRGTAMNPVAHPMGGGEGRNSGGRHPCSPTGKLAKGGSTRKRRKNSSKAIIRRRKSR
>000000149
MGIKKFKPVTSASRYKSVLDFAEITETEPYKPLTLTLNYKAGRGDGGKIAVRHKGGRVKRKYRIIDFRRKANIPAVVKSLEYDPNRSAFISLICYKDGEYSYILAPDGIKVGDTVQSGAGSEIKIGNAMPIGKIPPGTNVHNVELQIGKGGQIARTAGSFGTIAGRDGEYILLKLPSSEVRKVHENCYATIGICSNKDHNLVSIGKAGRSRWLGKRPSVRGVVMNPVDHPHGGGEGRTSGGRHPVSPWGQPTKGYKTRRSTRPSDKFIIQKRKRN
>000000150
MGIRKLKPTTQSSRYYSVLDFKEITEVVPYKPLTANISYKAGRDNKGRIAVRRKGGRNKRKFRIIDFKRNKFGIPATVKTIEYDPNRSAFIALVCYADGEYRYILAPNGLKVGDKIESGPAAEIKLGNTLPLDKIPAGTNVHNIELHIGKGGQIARTAGSFAVISAKDGDYVSLKLPSSEIRKVRKECLATIGELSNKDHNLVIIGKAGRNRWLGKRPKVRGVVMNPVDHPLGGGEGRTSGGRHPVTPWGKPTKGFKTRKTRPSDRFIVQRRKKN
>000000151
MGIRKYRPMTPGTRQRSGADFAEVTKSKPEKKLTKYVHRKQGRNNQGVITSRFRGGGHKRLYRFIDFKRDKRGIPAEVLAIEYDPNRNARIALVQYTDGEKRYILHPVGLKVGARISAGEDAPIELGCALPLEKLPLGSNVHNIELLPGRGGQMARAAGAVAQLMAKEGDYATLRLPSGEVRVVRKECYATLGQVGNLDAKNISIGKAGRQRWLGKRPHNRGVVMNAVDHPHGGGEGKSPIGGKPQTPWGKSALGTKTRKRRKPSSKFIIRRRKTA
>000000152
MAIRKFKPYTPGTRQRVVTDFSEITGSKPERSLIVSKHRNKGRNNRGVITCRHRGGGHKRQYRLVDFRRDKKNINAKVAAIHYDPHRNARLALLFYEDGEKRYIIAPAGIKVGQNVISGEGVPIEEGNAMPLSSMPLGSNVHCVELYAGRGAQMVRSAGASAQLMAKEGEYVALKLPSTEVRLVRKECYATLGEVGNSEIRNTSLGKAGRRRWLGRRPQVRGSVMNPCDHPHGGGEGKAPIGRGPVTPWGKAALGLKTRKKNKPSNKLVVRRRRRI
>000000153
MAIRNFRPYTPGTRTRVVTDFSEITSRKPERTLVVAKHRRKGRNNRGVITCRHRGGGHKRLYRVVDFRRNKHGVPAKVAAIHYDPHRNARLALLFYADGEKRYILAPAGVQVGQTVVSGPDAPIENGNAMPLSSVPLGSAVHCVELYAGRGGQMVRTAGASAQVMAKEGDYVALKLPSTEVRLVRRECYATLGEVGNSEMRNTSLGKAGRRRWLGRRPQVRGSVMNPCDHPHGGGEGRAPIGRGPVTPWGKPALGLKTRKRNKPSNQYVLRKRRKT
>000000154
MGIRTFRPYTPSTRHMTVSNFEELSNGRPEKSLLQFIHRKKGRNNRGVITCRHRGGGHKRLYRIIDFRRDKRGIPATVKTIEYDPNRSARICLVEYEDGEKRYILAPRNLEVGATIMAGPDAPFELGNAMPLERIPLGTVVHNVELYPGRGGQIVRAAGAGAQVVAKEGKYVSLKLPSGEVRMIRGECYATIGQVGNVDHSNLSLGKAGRSRWLGRRPHVRGSVMNPVDHPHGGGEGKAPIGRTPVTPWGKPTLGYKTRKRNKPSNKFIVRGRRRG
>000000155
MGIRYYRPYTAGTRQKTSSDFAEITRDRPEKSLVKAKHRAKGRNNRGVITSRRRGGGHKRRYRIIDFYRNKLGVPGTIATVEYDPNRNARIALVNYKDGEKRYILHPRNVQVGTTIVAGPDAPIEVGNALPLERIPLGTEVHNVELIPGKGGQLARAAGALAQVVAKEGKMVTLKLPSGEVRLFQKECYATIGQVGNVESNNITIGKAGRNRWKARRPKVRGSVMNPVDHPHGGGEGRAPIGRGPVTPWGKPTLGYKTRKKKKQSNKLIVRRRRRS
>000000156
MGIRNYRPMTPGTRQASVSDFTEITKSKPEKSLTTNRHDQKGRNNRGVITSRHRGGGHKKLYRIIDFKRNKQNIPARVAAIEYDPNRNARIALLFYTDGEKRYILAPAGLQVGMTVIAGEEAPFEIGNTLPLSRIPLGSEIHNVELVAGRGGQMVRSAGAFAQVVAKEGDYVTIKLPSKEVRMVRKECVATLGRVSNAEFRNLKLGKAGRKRHLGRRPHVRGSVMNPCDHPHGGGEGRAPIGRGPVSPWGKPALGAKTRNKKKRSSALIVRRRTK
>000000157
MGIRSFRPYTPGTRQATVSDFSEITKSKPEKSLTKYKHRKKGRNNRGVITCRHRGGGHKRLYRLIDFRRDKRDITAQVTAIEYDPNRNARIALVQYEDGEKRYILQPAGLGVGDTIIAGEEAPYEIGNALPLYKIPLGTEIHNIELYAGRGGQMVRSAGAFAQLVAKEGDYVTIKLPSKEVRMVRKECYATIGKVGNAEARNLKLGKAGRTRHLGRRPQVRGSVMNPVDHPHGGGEGRAPIGRGPVTPWGKPALGKKTRKKKKQSSSLIVRRRR
>000000158
MGIRTYRPYTPGTRQAAVSDFSEITKSKPEKSLTKYKHNKKGRNNRGVITSRHRGGGHKRLYRIIDFKRNKYDIPATVTSIEYDPNRNARIALLIYEDGEKRYILAPAGIQVGTEVISGENSPFEIGNALPLYKIPLGTEVHNVELIAGKGGQMVRAAGAAAQVVAKEGNYVTLRLPSKEVRMVRKECYATIGRVGNIEARNIKLGKAGRSRHRGRRPHVRGSVMNPVDHPHGGGEGRAPVGRGPMTPWGKPALGAKTRNKKKASSRLIVRRRR
>000000159
MGIRSYRPYTPGTREASVSDFAEITKTEPEKSLTTYKHSRQGRNNRGVITSRHRGGGHKRLYRIVDFRRDKHNIPAKVAAIEYDPNRNARIALLFYKDGEKRYILAPAGITVGTMVVSGENAPFEVGNALPLARIPLGTDVHNIELTPGKGGQMVRAAGGSAQVVAKEGDYVTLRLPSKEVRMVRKECYATIGRVGNVEDRNIKLGKAGRTRHLGQRPHVRGSVMNPVDHPHGGGEGRAPIGRGPVTPWGKPALGAKTRNKKKQSSKLIVRRRTR
>000000160
MGIRAFRPYTPGTRERVVSDYAEITRNEPEKSLLVSKHRRKGRNNRGVITCRHRGGGHKRLYRIIDFKRDKRNVPGKIVSIEYDPNRNARISLVYYEDGEKRYILTPAGVHVGTPIIAGDETPIEVGNAMPLQNIPLGTTVHNVELVAGKGGQIVRAAGASAQVVAKEGNYVALKLPSTEVRLVRKECYATIGAVGNAEVRNTSLGKAGRKRWLGRRPEVRGSVMNPVDHPHGGGEGRAPIGRGPVTPWGKPALGRKTRKKNKQSDCLIQRRRRKS
>000000161
MGIRSYRPYTPSTREHSVSDFAEVTKSRPEKTLVKFRHRKKGRNNRGVVTCRHRGGGTKKLYRVVDFHRNKHNIPAKVAAIEYDPYRNARIALLHYQDGEKRYILHPLGLKVGQLITSGVNAPLEIGNALPLSKIPLGTDVHNVELVPGKGGQMVRSAGAVAQVVAKEDQYVTIKLPSGERRKVRASCYATLGQIGNIEHRNISLGKAGRNRWKGKRPTVRGSVMNPVDHPHGGGEGRAPVGRGPVTPWGKPALGMKTRKKKKQSDALIVQRRRKS
>000000162
MGIRSYRPLTPGTRERTVSDFSTVTADKPEKSLTYSVHRPKGRNNRGVITCRHRGGGHKRLYREIDFRRNKFNVPAKVATIEYDPNRNARISLLHYEDGEKRYILHPIGLEVGATIVSGEDAPFEVGNALPLHRIPLGTTVHNVELVPGRGGQVVRAAGAGAQLVAKEGGYVTLKLPSSEVRMIRRECYATIGQVGNVEHRNLSLGKAGRKRWAGRRPEVRGSVMNPVDHPHGGGEGRAPIGRGPVTPWGKPALGYKTRKKKKGSDAMIVRRRRRS
>000000163
MAIRFYRPYTPSTRQHTVSEFTEITRSEPEKSLTLSKHRLKGRNNRGVITCRHRGGGHKKLYRIVDFRRDKHNVPAKVAEIEYDPNRNARIALLNYVDGEKRYILHPVGLAVGTVIVSGPDAPIEVGNALPLSKIPLGTSIHNVEMIPGKGGQMVRAAGASAQVMAKEGDYVTLKLPSGEQRKIPARCYATIGQVGNVDARNISIGKAGRNRWLGKRPTVRGSVMNPVDHPHGGGEGRAPIGRGPVTPWGKPALGAKTRNKKKRSTALIVRRRRKS
>000000164
MGTRSYRPYTPSTRQVTISDFAEITKTEPEKSLTESVHRPKGRNNQGRITSRRRGGGHKQLYRIIDFKRDKRDITATVIAVEYDPNRNARIALVEYEDGEKRYILHPNGLKVGAKITAGPQAPFEDGNALPLSNIPLGTNVHNVEMTPGKGGQIVRAAGATAQLMAKEGNYVTLKLPSGEVRMVRRECYATIGQVGNTDARNLSAGKAGRNRWKGRRPKVRGSVMNPVDHPHGGGEGRAPIGRGPVTPWGKPALGAKTRKRKKASSKLIVRRRRKS
>000000165
MGTRSYRPYTPSTRQVTLSDFAEITRDEPEKSLTKSNHRPKGRNNRGVITSRRRGGGHKRLYRIIDFHRNKHNIPAKVASIEYDPNRNARIALLYYQDGEKRYILHPAGLEVGASVISGPDAPIEVGNALPLSNIPLGTSVHNVELIPGKGGQIVRAAGVSAQVVAKEGKYVTLKLPSTEVRMVQRNCYATIGQVGNSDARNLSLGKAGRSRRLGRRPKVRGSVMNPVDHPHGGGEGRAPIGRGPVTPWGKPTLGAKTRKPKKQSTALVVRRRRKS
>000000166
MGIKTYKPITAGMRQWQSLDYSELTKHTPEKSLTSGRPEKAGRDSNGRISVWHKGGGHKRRYRTIDFKRDKLGIPGKVATIEYDPNRSANIALINYVDGEKRYILAPKGLVAGVSIISGPEAPIEAGNALPLENIPLGFTVHNIELTLGRGGQLARSAGSSALVAAKEGDYVTIKLPSGEMRMVFKKCYATIGAVGNEDHMNVQLGKAGRKRWLGVRPTVRGMAMNPVDHPHGGGEGKNKGIHPVSPWGQPTKGFKTRNKHKPSTRFIVSRGKKK
>000000167
MALKMYRPMTAGLRGRVDLCRAELTARTPEKSLTRGKPAKAGRGAGGRISVRHRGGGHKRRYRDIDFKRDLHDIPGTVKTIEYDPNRSVNIALVFYANGQKRYILAPKGLKVGQQVVSGEKVPLEPANALPLGVIPVGFTVHNVELTIGKGGQIARSAGTRAVIAAKDGGYVMLRLPSGEARLVHRRCYATIGELGNEDHMNTALGKAGRARWRGVRPTVRGMAMNPVDHPLGGGEGRGKGRNPVTPWGQPCRGYKTRKKRRVSDRFIVSKRK
>000000168
MALKLYKPITPGMRGRIDLLRDEITAQKPEKSLTTGKKSNAGRDSHGRISVRHQGGGHKRKYREIDFKRNKFGIPGTVRTIEYDPNRSANIALIFYADGEKRYILAPKGLKVGQKIMSGTMAALELANALPLESIPVGFTVHNVELTLGKGGQMARSAGAAALIAAKEGDYVTLRLPSGETRLVHKKCYATIGEVGNADHMNINLGKAGRARWRGIRPSVRGMAMNPVDHPLGGGEGRGKGRNPVTPWGQPCKGYKTRKKKNTSDRFIVSRRK
>000000169
MALKVYKPITAGTRTRIDLRRDEVTTDKPEKGLTHGRNAHGGRGAGGRISVRHQGGGHKRKFREIDFKRDKHGIPGTVKTIEYDPNRSANIALIFYADGDKRYIIAPKGLTVGQKIMSGDNAAPVVGNALPLEAIPVGFTVHNIELTLGRGGQLVRSAGASALVAAKEGEYVTIRLPSSEMRRIHGKCYATIGVVGNEDRMNTQLGKAGRNRWRGIRPTVRGMAMNPVDHPLGGGEGAGKGRNPVTPWGQPCRGYKTRNKRKVSDNFIVSRRKK
>000000170
MGIKTYRPKTSSLRYKTTLSFDELSKGNPLKSLTRGKVSRAGRDSSGRISVRRRGGGHKRRYREIDFRRDKFGIPARVVSIEYDPNRSSNIALLVYKDGDKRYIIAPKGIKVGDILESGPNSPIRIGNALPLENIPVGKTVHNIELNIGKGGQLVRGAGGYAMVLASEGDYVTVKLPSGEMRMIFKKCMATLGEVGNEDYVNVSIGKAGKSRWLGRRPKVRGVAMNPVDHPHGGGEGKTSGGRHPVSPWGQPTKGYKTRKKKKYSDKFIIKRRNK
>000000171
MGIKTYKPKTSSLRYKTTLSFDDLSKGDPLKSLTKGKKLKSGRDSSGRISIRRRGGGHKRKYRLIDFRRDKFSIPARVASIEYDPNRSANIALLVYKDGEKRYIISPKGIKVGDVLESGPNAPIKIGNALPLENIPIGRTIHNIELNVGKGGQLVRSAGGYAMILASDGNYVTVKLSSGEMRLIFKKCIATIGEIGNEDYANVSIGKAGKSRWLGRRPKVRGVAMNPVDHPHGGGEGKTSGGRHPVSPWGQPTKGYKTRKKKRYSDKFIIKRRNK
>000000172
MALKTYKPNTPGLRQKTTLVFSELTVSKPEKSLTIGLTKKAGRDTFGRISVRRRGGGHKRAYRIIDFKRDKYGIPGTVKTIEYDPNRSVNIALVFYADGEKRYMIAPKGLTVGTTVVSGPDVSIQSGNALPLKKVPLGLMVHNVELTLGRGGQLVRSAGLGATVVAKEGDYVTLRLPSGEMRMVFGECYATLGQLGNEDHMNVSLGKAGASRHLGRRPKVRGVAMNPIDHPHGGGEGKTAAGRNPVTPWGKPTKGGKTRSKKKPSGAFIVKKRK
>000000173
MALKTYKPRTPSLRYTTSLSFEGLSDGPGEKKLTKGIPFKAGRGAGGRISVRRRGGRHKRLYRTIDFRRDKFDVPGTVKAIEYDPNRSANIALVYYTDGEKRYILAPKGLQVGDSVQSGAKSPLQIGNALPLENIPLGMPVHNIELQKGRGGQMVRAAGVSASVLAKEGDYVTVKLPSGEMRMVFGKCFATIGIVGNEDHMNVAVGKAGRSRWMGHRPKVRGVVMNPVDHPHGGGEGKTSGGRHPVSPWGVPTKGYKTRKKSKSSSKFIVKRRK
>000000174
MALKQYKPITPGLRFKTSLDFSALDKVEPEKSLVEGLPFKAGRGAGGRVSVRRRGGRHKRLYRIIDFKRDKHGVPGVVKTIEYDPNRSAVICLVAYADGEKRYILAPKGIERGAVVQSGEDAPIAVGNALPLERIPLGTAVHNVELYPGKGGQMVRSAGTGAVVMAKEGDYVTLKLPSGEMRMVFKKCYATVGEVGNEDHMNVVLGKAGRSRWLGRRPKVRGTAMNPVDHPHGGGEGRSKGGRHPVSPTGIPTKGYKTRKRRKPSDKFIVKRRK
>000000175
MAIKTYKPTTPSLRNMVTVIDETITRSNSERSLTKGKKSTGGRNNAGRITTRFRGGGVKRKYRTIDFKRNKVGVPAKVAEIEYDPNRTANIALLHYADGEKRYILAPVGLEKGDTVMSGEKAEFKPGNALKIKDIPVGVVIHNLELEPGKGAVMVRSAGQEAILRAKETDFAQIKLPSGEVRLVNLNCMATIGVVGNADHRKAKIGKAGKKRFQGKRPHVRGVAMNPVDHPMGGGEGRTSGGSHPVSPWGQLSKGFKTRNPRKNSSKFIIEKRKK
>000000176
MAVKNFNPVTPSRRHMAVLDYAAVTTDKPEKSLVKGKKSTGGRNNYGRTTTRFRGAGNKRRYRMIDFVRAKEGVPAKVVSIEYDPNRTANIALLSYADGEKAYILAPVGLKVGDVVMNGPKAELKPGNSMKLRDIPVGINICCIELQPGNGAKLVRSAGQVATLRGKEETYAQIKLPSGEVRMLHLNCRAMIGQIGNLERMNVKLGKAGKKRYMGFRPHVRGVAMNPVDHPMGGGEGRTSGGGHPVSPWGVLAKGKRTRNPKKTSKNFIVERRKK
>000000177
MSVKKNKPITPSQRFKIKNTFKEITINFPEKTLSRGKKKTGGRNNYGKMTIRYLGGGHKKKYRIIDYKRNKFGIPAIIKSIEYDPNRSCFISLIYYIDGEKRYILSINGLKIGQKLLSDKSTPIELGNAMYIMNIPLGTIISCVELTPGKGAILARSAGSYAQLIAKSEKFSTIKLPSGENRMVLSTCMATIGSISNSDHKLEMDGKAGRKRWLGIRPRTRGVAMNPVDHPMGGGEGKSSGGHPRNRNCLPSNGFKTRDKKKLSNKYIIEYKK
>000000178
MALKKYKPMTAGTRWKIGNAFAELTTDTPEKSLLEPIKKSGGRNVQGRRSMRYIGGGHKQHYRIIDFKRDKHNIPATVKTIEYDPNRSAFIALLSYADGEKRYILAPQGLQVGATVLSGSDAAPEVGNALVLKNMPLGTVVHNIELQPGRGGAIARSAGTYAQLSNKEEKYAVLKMPSGELRKVLITCAATVGTVSNSDHALQSIGKAGANRWRGIKPRNRGVAMNPVDHPMGGGEGKSSGGHPRSRTGKYAKGLKTRKSHKSSDKLIISRKNGK
>000000179
MSIRKLKPITPSQRFRIVNSFNQITKFYPEKSLTKGKCKSGGRNNCGKMTMRYFGGGHKRKYRILDFKRKKFGISAIIKSIEYDPNRSSFISLLHYKDGEKRYIIAMDGFKVGQKVISGKNVPFNVGNSTSLSEIPLGTNISCIELRPGQGAKIARSAGAYAQLFAKDGKYATIKFPSGEIRMVMINCMATIGIVSNPDHQLETYGKAGKNRHYGKRPRTRGVAMNPVDHPMGGGEGKASGGIPRNRSGLPSKGFRTRTKKKHSDKYILQRRKK
>000000180
MSVRKLKPITPGQRFRIVNNFEEITTNKPEKSLVVGIKKSGGRNNTGKMTMRYTGGGHKKKYRIIDFKRNKANVEATVKSVEYDPNRTAFIALLEYADGEKRYIIAPNGIKVDQKVVSGESVEPNVGNAMKLKNIPLGTVISCVEMKPGQGAILARSAGSSAQLTSRDGKYAIIKLPSGESRMILTECMAMIGSVSNSDHQLTVSGKAGRSRWLGRRPRTRAVVMNPVDHPMGGGEGRSSGGHPRSRNGKPAKGYKTRKKNKVSNRYIVSKRK
>000000181
MSVRKLKPITPGQRFRIVNDFSVLTPGKPEKTLIEGKSKSGGRNHSGKMTMRNIGGGHKQRYRIIDFKRNKDGEATVESIQYDPNRTAFIALLVYADGEKRYVIAQNGLKAGQTIHSGDSVEPEVGNTMKLKNIPLGTVISCIELRPGQGAVMARSAGTYAQLVARDGKYAIVKLPSGEIRMILVECRATIGVVSNSDHQLEVSGKAGRSRWKGRRSRTRAMVMNPVDHPMGGGEGRATGGIPRSRNGIPAKGYKTRDKKKSSNKYIIERRKK
>000000182
MSVRKLKPTTPGQRFRVVNNYDAITTDKPEKSLLVPLKKTGGRNNQGKMTMRYIGGGHKKKYRIIDFKRNKFGVEATVVSIEYDPNRTAFIALVQYTDGEKRYIIAPAGLKVGQVIISGDNVAPEVGNAMPLAQIPLGTVISNIELRPGQGANMARSAGTFAQLMAKEGKYATVKLPSGETRMILLTCLATIGAVSNSDHQLVLSGKAGRSRWLGRRPRTRAVVMNPVDHPMGGGEGRASGGHPRSRKGIPAKGYRTRSKTKASNKYIVERRKK
>000000183
MSVRKLKPITPGQRFKIVNGFDALTSDSPEKSLLAPIKKSGGRNSRGKMTMRYKGGGHKRRYRVIDFKRDKQDVAAEVKSIQYDPNRSAFIALVEYTDGEKRYVIAQNGMQVGQKIRSGAGSAPEIGNAMPLAEVPLGTIISCIELRPGQGAVMARSAGTFAQLMAREGKYATIKLPSGETRMILANCLATIGAVSNSDHQLLVSGKAGRSRWLGRRPRTRPVAMNPVDHPMGGGEGRASGGHPRSRNGVPAKGYRTRSRTKDSNRYIVERRKK
>000000184
MSVKKIKPNTPGQRFKVANGFDAITASKPEKSLLASRKRSGGRNNQGKMTMRYIGGGHKKRYRIIDFKRDKKDIQAEVMTVEYDPNRTAFIALLNYEDGEKRYIVAPSGIKVGQKIVSGLNVPTEIGNAMPLSQIPFGTIISCVELRPEQGAVMARSAGTFAQLMAKDGKYVTIKLPSGETRMILSACIATVGAVSNSDHQLTISGKAGRSRWLGRRPRTRPVVMNPVDHPMGGGEGKSSGGHPRSRNGIPAKGFKTRSKTKPSNKHIIERKKK
>000000185
MSVRKLKPVTPGQRFRVVNGYDAITTDKPEKSLLAPKKRSGGRNASGRMTMRYKGGGHKRRYRIIDFKRDKQGVPATIASIEYDPNRTAFIALVNYQDGEKRYVIAQNGLQVGQNIVSGDSVAPEVGNAMKLSSIPLGSIISCIELHPGQGAVIARSAGSFAQLMARDGKYATVKMPSGETRLVLQECLATIGAVSNSDHQLVVSGKAGRSRWLGRRPRTRPVVMNPVDHPMGGGEGKSSGGHPRSRNGIPAKGYRTRDKNKASTQYILERRKK
>000000186
MSVRKLKPITPGQRFRVVNGYDAITTDKPERSLIAPIKNSGGRNSQGKMTMRYTGGGHKQRYRIIDFKRTKDGIPATVKSIEYDPNRTAFIALLAYADGEKTYIIAQNGLKVGQKLVSGPESQPEIGNTLPLSRIPLGTVISCIELRPGQGAVIARSAGTFAQLMARDGKYATIKMPSGETRLILLTCSATIGAVSNSDHQLVVSGKAGRTRWLGRRPRTRPVAMNPVDHPMGGGEGRSSGGHPRSRNGLPAKGYRTRSKKNPSNKYIVERRKK
>000000187
MSVRKLKPITPGQRFRVVNGFDAITTDKPEKSLLAPKKRSGGRNSQGRMTTRNIGGGHKQKYRIIDFKRDKKDVPATVKTIEYDPNRTAFIALLSYADGEKRYVIAQNGLTVGQTVVSGSGITPEIGNAMPLSEIPLGTTISCIELRPGQGAVMARSAGSFAQLMARDGKYATVKLPSGETRLILLTCMATIGVVSNSDHQLLVSGKAGRRRWLGRRPRVNAVRMNPVDHPMGGGEGRSSGGHPRSRNGIPAKGYKTRSKTKASNKYIIERRKK
>000000188
MSVRKLKPITPAQRFRVVNGFDAITTDKPEKSLLAPKKRSGGRNNQGKMTMRYIGGGHKKRYRIIDFKRDRKDISAEVKTIEYDPNRTAFIALVQYTDGEKRYIIAQNGLKVGQSVVSGEKVAPEIGNTMPLSNIPLGTIISCVELRPGQGAVMARSAGAFAQLMARDGKYATIKLPSGETRMVMANCLATIGAISNSDHQLLVSGKAGRGRWLGRRPRTRPVVMNPVDHPMGGGEGKSSGGHPRSRNGIPAKGYRTRSKTKASNKYIIERRKK
>000000189
MGIRKLKPVTPGQRHRIVGMFSEITATIPEKSLVFGKCKSGGRNAEGHRTVRHIGGGHKRRFRLIDFKRNKDGIPARVKSIEYDPNRSARIALLYYADGEKVYIVAPNGLKVNQLIVSGKEAPPEVGNSLPLADIPLGTIIHNIELRPGQGAKMVRSAGVFAQVVSREGNYVIVRMPSGETRKVLALCRASIGSVSNSEHALEKSGKAGRIRWLGHCPHVRGVAMNPVDHPMGGGEGRASGGHPRSRKGLYAKGLKTRNLKKYSSRYIIESKKK
>000000190
MAVRKFKPTTPGQRHKIIGTFEEITASVPEKSLVCGKRSTGGRNHVGKMTMRYIGGGHKRKYRLIDFKRNKDGVPAVVKTIEYDPNRSARIALLFYADGEKRYIIAPNGLQVGSTLMSGANATPEIGNALPLENIPVGTVIHNIELRPGQGAALVRSAGNFAQLTSREGKYCVIKLPSGEVRQILSACKATIGSVGNSDHALESSGKAGRSRWLGRRPHNRGVVMNPVDHPMGGGEGRQSGGHPRSRTGLYAKGLKTRAPKKQSSKYIIERRK
>000000191
MGIRKLKPTTPGQRHKVIGAFDKITASTPEKSLVVGKKSTGGRNNTGKMTMRYIGGGHKQKYRIIDFKRNKDGIPATVKSIEYDPNRSSRIALLYYADGAKSYIIAPNGLEVGQTVVSGSDAAPEVGNTLPMANIPVGTIIHNIELRPGQGAKMVRSAGAFAQLTSKEGAYAIIKMPSGETRKILAACKATIGAVGNSDHALEKSGKAGRSRWLGRRPRNRGVVMNPVDHPMGGGEGRSSGGHPRSRNGLYAKGLKTRAPKKHSSKYIIERRKK
>000000192
MAVRKLRPTTPGQRHKIIGTFDTITASAPEKSLVVGGSKSGGRNHDGKMTMRYLGGGHKKKYRVIDFKRNKDGVPATVKSIEYDPNRSARIALLYYADGEKTYILAPNGLQVGQTVVSGADAAPEVGNTLPLQNIPLGTIIHSIELRPGQGAAMVRSAGTFAQLTSREEKYAIIKLPSGEVRKILATCKATIGSVGNSDHGLERSGKAGRSRWLGRRPRVRGVAMNPVDHPMGGGEGRASGGHPRSRKGLLAKGYKTRAPKKQSSQYIIERKKK
>000000193
MAVRKFKPVTAGTRHKIIGTFDEITTSKPEKSLLSPKKSSGGRNNDGKMTVRYIGGGHKQMYRNVDFKRSKDGIAATVKTIEYDPNRTARIALLVYADGEKSYIIAPNGLQVGQTVMSGAGVAPEVGNTLFLSEIPLGTVVHNIELYPGQGAAMARSAGSYAQLLAREGKFAVIKLPSGETRMVLVTCRATVGVVSNVDHSLESSGKAGRERWLGRRPRNRGVVMNPVDHPMGGGEGRASGGHPRSRKGLLAKGYKTRNPKKTTSKFIISKKKK
>000000194
MAVRKLNPVTPGQRGKVVNTFEQVTTDRPEKSLLRPYSKTGGRNNTGKMTMRYIGGGHKRKYRVIDFKREKENIPAKVASIEYDPNRTARIALLVYADGEKRYIVAPIGLTVGQTIESGKGVAPEIGNTLYLSEIPLGTIIHNIELRPGQGAVMARSAGSYAQLVAREGKYASIKLPSGEIRMVLVTCKATVGTVSNPDHSLERSGKAGRTRWLGRRPRVRGVVMNPVDHPMGGGEGRASGGLPRSRKGLLAKGLKTRAPKKASSKYIIERRKK
>000000195
MAVKKIRPLTPGQRFRIAPDFSVLTKTKPEKSLLLPIKSTGGRNNTGKMTIRYKGGGHKKRMRIIDFKRRKYDIPAVVNSIQYDPMRTAYIALLYYVDGAKSYIIAPEGLKVGDRVLSGNNIAPEVGNAMPLRTMPTGTIVHNIELHPGRGAAMARSAGTYAQLLAKEERYVTLKLPSGEMRMVLGECMATVGTVSNSEHNNIVLGKAGRNRWLGRRPRVRGVAMNPVDHPMGGGEGKASGGHPRSRTGLYAKGKKTRNTNKYSKNYILSRKKR
>000000196
MAVKRFKPVTPGTRFRVGADNSDITTNVPEKTLVVSHKRSGGRNHDGKMTMRYLGGGHKQSYRLIDFKRDKFDIPAKVATIEYDPNRSARIALLHYVDGEKRYMIAPEGLTVGQVVLSGEKSAPEVGNTLPLKNIPLGSIIHNIELNPGQGGTIARSAGTYAQLSARDGKYAIIKLPSGETRMILLTCMATIGTVSNGDKANEVLGKAGRKRWLGRRPRVRGVAMNPVDHPMGGGEGRASGGHPRSRKGLLAKGFKTRDKKKSSDRYIIERRKK
>000000197
MGLRKFKPVTPGTRFRVGASFTEITATKPEKSLVVSSKKSGGRNNTGKMTMRYMGGGHKKSYRLIDFKREKFDIPATVATVEYDPNRTARIALLHYADGEKRYIIAPEGLQVGQKVVSGDATPEVGNTLKLSNIPLGSIVHNVEIHPGRGAQLARSAGAYAQLAARDGKYATLKMPSGEVRSILVTCLATIGAVSNSDHANEVLGKAGRNRWLGRRPRTRPVAMNPVDHPMGGGEGRSSGGQPRSRNGVYSKGFKTRQLKKYSNRFIIEKRKK
>000000198
MGLRKFKPVTPGTRFRIGNDFTEITTKTPEKSLVVKGKRSGGRNSAGKMTMRYIGGGHKQLYRLIDFKRDKKDIPATVATVEYDPNRTARIALLHYADGEKRYIIAPEGIKVGQKVVSGDATPEIGNALTLAKIPLGSIIHNIELKPGRGGQIARSAGSYAQLAARDGKYATIKLPSGETRLILVTCIATIGTVSNSEHANEVLGKAGRKRWLGRRPRVRGVAMNPVDHPMGGGEGRSSGGHPRSRNGVLAKGFKTRDKKKYSDRFIVERRKK
>000000199
MAVKKLRPVTAGQRYRLAPVYTELSKVAPEKSLLAPSKKSGGRNNSGRMTMRYLGGGHKQSLRIVDFKRNKFNIPAKVATLEYDPGRTAFIALLHYADGEKRYILAPNGLKVGETIISGKDIAPEVGNALPLSNIPLGTIIHNIEIKPGAGGAMSRSAGSYAQLLARDGKYATLKLPSGEMRLVLAACMATVGTVSNADHMIVKLGKAGRKRWLGRRPRTRAVVMNPVDHPMGGGEGKSSGGHPRSRKGLLAKGLKTRTPKKYSNKLIIGKKK
>000000200
MAVKKLKPTSAGQRFRSAPTFEEITASKPEKSLLEPIKRTGGRNSQGHRTMRYIGGGHKRKYRVIDFKRNRFDAPATVLTIEYDPNRSARIALIQFEDEEKRYIIAPNGLKVGQVIVSGNSVAPEVGNALPLGSMPVGTIVHNIELTPGKGGQFARSAGAYAQLVAREGKYAVLKMPSGEMRMVLATCIATVGVVSNASHMNVSLGKAGRRRWLGRRPRVRGVAMNPVDHPMGGGEGRSSGGQPRSRNGQFAKGLKTRNRNKHSEKLIISRRKK
>000000201
MSLKKFRPITPGTRFRVAASYDDVTTSTPEKSLVVSIKKSGGRNSQGKMTMRYIGGGHKQQYRIIDFKRDKHAIPAVVKTIEYDPNRTARIALLSYADGEKRYIIAPTGLEVGNTILSGPGIAPEVGNCLPLSDIPLGTVVHNIELKPGKGAAMARSAGTYAQLVAREGKYATLKLPSGEMRMVLVVCYASIGTVSNADHMNLTKGKAGATRWAGRRPRVRGVAMNPVDHPMGGGEGRSSGGHPRSRKGLYAKGGKTRSANKYSKNMIVKKRVNK
>000000202
MGVKKLRPITPSTRFRVAPDFAEITASKPEKSLLEPIKRTGGRNNEGHRTMRYIGGGHKRQYRIIDFKRDKVGQPAEVLTVEYDPNRTARIALVQYADGEKRYIIAPQGITVGQTIRSGEGSTPDVGNALPLALMPIGTIVHNIELTPGKGGAMARSAGTYAQLVGREDKYAILRLPSGETRRVLSAGMATVGSVSNPDHMNVVVGKAGRNRWLGRRPRVRAVVMNPVDHPMGGGEGRASGGHPRSRNGQFAKGQKTRNKNKASESMIISRRKK
>000000203
MAVKKLNPVTPGTRHRIAPNFSDVTTNKPEKSLLAVVKKTGGRNNEGHRTARYIGGGHKRRYRIIDFKRDKYDVPAEVLTIEYDPNRTSRIALVQYTDGEKRYIIAPQGLKVGQTIISGEKVAPEVGNALILKNMPLGTIVHNIELTPGKGAQMARSAGTYAQVLAKEGKYVTLKMPSGEMRLVLANSMATVGSVSNPDHMNVVLGKAGRNRWLGRRPRVRGVVMNPVDHPMGGGEGRASGGHPRSRNGLLAKGKKTRSKNKYSNKLIISRRTK
>000000204
MAIKKLKPVTPGTRFRVAPAFDEITKSKPEKSLLAPLKKSGGRNNEGKMTARYIGGGHKRRLRIVDFKRTKFGVPATVKAIEYDPNRTARLALLYYADGAKAYIIAPEGLEVGQTVISGEQVAPELGNAMPLANIPLGTIVHNVELKPGKGGVMARSAGGYAQIVAREGKYVTVKLPSGEMRLVLGVCMATVGTVSNGDHMNVVLGKAGRKRWLGVRPRTRGVAMNPVDHPMGGGEGRSSGGHPRSRKGLLAKGKKTRSSKKYSNKFIITKRSK
>000000205
MAVKKLRPITPGQRFRSAPSFDELSKGKPEKSLLKSRKKSGGRNNKGRMTMRYMGGGHKQRYRVIDFKREKFDIPATVKSVEYDPARTARIALLYYADGEKRYIIAPEGLKVGQTIISGENVAPEVGNTLPLGNIPLGSVVHNLELKPGNGAVLVRSAGTYAQLVAREGKYVTLKMPSGEMRMVLQSCLATIGTVSNGDHMNVRLGKAGRKRWLGRRPRTRGVAMNPVDHPMGGGEGRSSGGHPRSRKGLYAKGKKTRKKNKYSDRLIVKKRK
>000000206
MGIKKYKPTSPGRRNMTSTDRAQVTAKKPFKKLVSINHRKAGRNNYGRITSRFRGGGHKRLYRQIDFKRDNYGVPGKVATIEYDPNRTTYIALIHYADGDKRYILAPEGLTVGDTIISSAKADIKPGNSMPLSAIPVGTIIHNIEIKIGRGGQFVRSAGVGARLMAREGNWTQIRLPSGEVRRVHVKCRATIGTLSNGEQANVNIGKAGRTRWLGRRPHQRGVVMNPVDHPMGGGEGRTSGGRNPTTPWGKPTKGYRTRHNKRTDVFIVSRRKK
>000000207
MPIQKYKPTSPGRRGMSSQDLGSITKGTPEKKLLEKKSRSGGRNNNGRITSRFRGGGHKQRYRSIDFKRKKTGVPARVVGIEYDPNRSARIALISYADGEKAYILAPNKLHVGDTIIAANSADIKPGNNLPLRYIPTGTEIHCVELKIGAGGQLGRSAGTRVVLMAKEGKWATLRLPSGEMRKVHIDCRATIGAIGNSEHGNIDWGKAGRKRWLGRRPHNRGVSMNPVDHPMGGGEGRSSGGRHPCTPWGVPTKGYRTRHNKSTDKFIVRRRGKK
>000000208
MGIRSFKPTSPARRYYSVSDFKEITKVEPERSLLEQQTSTGGRNNNGRITSRFRGGGHKQRYRIIDFRRDKIGVPAKVATIEYDPNRTARIALLHYVDGEKRYILAPDGLAVGATLLASRNADIKPGNSLTLRFIPPGTSIHNVEVKKGKGGQLVRSAGVAAQLMAKDGDYAQVRLPSGEIRKVHLDCRATIGQVSNSEHANISLGKAGRSRWLGRRPHNRGVTMNPVDHPMGGGEGRTSGGRHPCSPWGQLSKGLKTRNNKRTDGMIVRRRGTK
>000000209
MAIKKFKPTTPSLRYRTVVDFSDITTNEPCKSLVCGKKRISGRGSNGRITMRRRGGGHKKLFRLVDFRRDKHDIEAKVVSIEYDPNRTARIALLHYTDGEKRYIIWPLGLNVGDRVVSGENAKVKVGCTLPLRKIPLGTIIHNIEITPGKGGQLVRAAGGGAQITAKSGGYCVIRLRSGEERRILEDCYATIGQIGNLDHFNTTDGKAGTTRHKGRRPKVRGVVMNPVDHPHGGGEGKSGQGNHPVSPTGVPTKGYKTRKKNKYSDRLIIKRRGGK
>000000210
MAIKIYRPTSPGRRHHSVSSFEEITKSRPERALLVSVKNDSGRNNQGRVTVRHRGGGSKTQIRVIDFKRNKLDVPGRVAAIEYDPNRTARIALVFYTDGEKRYILAPSDLKVGDVIMAGENAEPKSGNALPLSSIPTGTFIHNIEIIKGKGGIMVRSAGAAAQLMAKEDDYALVRLPSGEMRKVRSDCSATVGQIGNIEHGTLEIGKAGRNRHLGWRPTVRGSAMSPNNHPHGGGECRCPIGMGPKTPWGKPALGYRTRKAKYSDKLIVKRRG
>000000211
MGLKQYKPTSAGRRHQSGFDFSEVTKSRPEKSLVKRVKNNAGRNSQGRMTVRHRGGGAKKMIRVIDFKRDKIGVPGRVAAIEYDPHRSARIALIFYADGEKRYILAPQGLKVDDRVMASPEAELRVGNALPLNSMPSGTVIHNIEMEPGRGGKLVRSAGAGAQLMAKEGDYALLRLPSGEMRRVRVSAYATVGQVGNEDHQTLSIGKAGRKRHMGWRPQVRGSAMNPADHPHGGGEGRSPIGMGPKTPWGKPALGYKTRQKSKASNKLIVKRRR
>000000212
MGIKTFAPRSHGRRGMTGFDFKEITKTTPEKSLLAPLKKQAARNNHGQITIRHQGGGHKRKYRLVDFKRNKLEVAAKVIAIEYDPNRTCRIALISYIDGAKAYILAPVGLNVGDTVISSDKADIKPGNSLTLGAIPVGTVIHNIELRPGKGGQICRGAGASATLAGKGDKYCQVRMPSGELKQVLTVCRASIGQVGNTDNENINLGKAGRSRWRGIRPSVRGMHMNPVDHPLGGGEGVGKGHHPVTPWGQPCKGFKTRNNKRTNSSIIKRRK
>000000213
MGIRQFKPVSKASRFRSVSDFAEITRSTPEKSLVEPLKKSGGRDNHGHISMRRIGGGHKRRYRVIDFKRDKHGVTATVAHIEYDPNRSARIALLEYADGEKRYILHPKGIKQGDTVVSGSGSDVRTGNAMPLKEVPLGTSVHNIELKIGKGGQMARSAGTFAQVVAKEGDYVTLRLASTEMRLVHGNCMATIGEVGNSEHELQSHGKAGKSRWLGKRPKVRGEVMNPVDHPHGGRTRGGRNVVSPWGKKEGVKTRNKKKASQRLIVRGRKRG
>000000214
MGIKDFRPLTPVQRFTSLDDFSDITKTEPEWDLTEPYKKKGGRNNYGRITARHRGGGHKQRYRIIDFKRDKTGIFATVEAIEYDPLRTARIALLRYDDQEKRYIIAPQELKVGSRVVSGPDAPPEVGNSLPLKNIPSGLPIYNIELVPGKGGQLVRSAGSSARMMGLDKEYAIVKLPSGEIRKVCAECYATVGQVSNPDHFNKSLGKAGRTRWLGWRPRVRGVAMNPVDHPNGGGQGKSKGGWQLESPWGKPAKGKKTRHKRKNSTKFIIERRPKK
>000000215
MAIKSYKPYTKSRRYMTGLSSDDITAKASVKSLLVKIPASLGRNNNGRITSRHKEAGAKKLYRIIDFKRTKFGIPAKVEAIEYDPNRNCRIALLNYADGEKRYIIQPNELNVGDVISSAESLDIKPGNAMKIKNIPVGTIIHAIELKPGKGAQLARSAGGYAQLMGREEKYVILRLPSGEMRKVLGECMATIGVVGNEEWANISLGKAGRNRYLGVRPQTRGSAMNPVDHPHGGGEGKTGPGRQPVTPWGQPTKGLKTRHKKASDKLIISRKKGK
>000000216
MAIKSFKPYTPSRRFLTSLDSKDITAKASVPSLLVKIAATAGRNNNGRITSRHKEAGAKKLYRIIDFKRTKFNIEGTVAAIEYDPNRNCRIALINYVDGDKRYILQPSGLQVGDKVQSAEGLDIKPGNAMKLKNIPVGTILHNLELKPGKGGQMARSAGGYAQLMGKETQYVMVRLPSGEMRQILAECMATVGVVGNEDWANVVIGKAGRNRHRGIRPQTRGSAMNPVDHPHGGGEGKTNSGRHPVTPWGQPTKGRKTRKKKASDKLIISRRKGK
>000000217
MAIKSFKPYTPSRRFMTGLSSEDITAKPSVRSLLVKIPATAGRNHNGRITSRHKEAGAKKLYRIIDFKRKKFGIPGKVETIEYDPNRNCRIALISYSDGEKRYIIRPSGLNVGDVISSAESLDIKPGNAMKLKSIPVGTIVHNIELKPGKGAQMARSAGGYAQLMGKEEKYVILRLPSGEMRQVLAECMATVGVVGNEDWANVTIGKAGRNRYRGIRPQTRGSAMNPVDHPHGGGEGKKNSGRHPVTPWGKPTKGAKTRRKKASDRLIISRRKGK
>000000218
MAIKTYKPTTPSRRYMTNLDSGDITAKASVRALLKNLPRSAGRNSNGRITSRHREAGAKKLYRIIDFKRNKFGIEGTVATIEYDPYRNCRICLVNYVDGDRRYILQPKGLNVGDKIMSAESLDIKTGNTMKLKNIPVGTLVHNIELSPGHGGQIARSAGGYAQIMGRDGKYVSLRLPSGEMRYVLGECLATIGTVGNEDFSNIVIGKAGRSRHLGIRPQTRGSAMNPIDHPHGGGEGKTNSGRHPVSPWGMPTKGYKTRKKKASDKLIISKRKK
>000000219
MAIKTYRPITPSRRFYTNVDSSDITAKASVRSLLVKLPTTAGRNNNGRITSRHRQAGAKKLYRIVDFKRNKFGVSGTVSAIEYDPYRNCRIALITYADGEKRYILQPKGLNVGDTVESAESLDVKPGNTMKLQNIPVGTLVHNVELKVGKGGQMVRSAGTSAQIMGRDGKYVSLRMPSSEMRLVLGECLATVGSVGNEEFANIVIAKAGRQRHLGIRPQTRGSAMNPIDHPHGGGEGKTNSGRHPVTPWGKPTKGAKTRRKKASDKLIITRRKPN
>000000220
MAIKTYKPTTPSRRFYTNVDNSDITAKASVRSLLIKLPAAAGRNNNGRITSRHKEAGAKKLYRIIDFKRNKFGVNGTVAAIEYDPYRNCRIALINYVDGDKRYILQPKGLVVGDVVAAAESLDIKAGNAMKLMNIPVGTTVHNIELKPGKGGQIVRSAGTSAQIMGREGKYVSLRLPSSEMRYVLGECMATVGTVGNEEYINIVLGKAGRTRHMGIRPQTRGSAMNPIDHPHGGGEGKTNSGRHPVTPWGKPTKGAKTRKKKASDKLIITRRKPN
>000000221
MAIKTYKPYTPSRRSMSTLSSADISAKPSVRKLLIKLPVHAGRNHQGRITSRHKEGGAKRLYRIIDFKRDKFGIEGKVASIEYDPYRNARIALIIYPDGDKRYILQPSGLKVGDTIIAAEGLDIKPGFAMKLRSIPIGTIVHNVEMHPGAGGQLARSAGMSAQIMGKEGKYTTLRMPSGEMRYILSECMATIGVVGNEDFINTTIGKAGRNRYKRVRPQTRGSAMNPVDHPHGGGEGKTGSSGHPVSPWGLPTKGYKTRHKKASDRLIISRKKGK
>000000222
MAVKTYKPYTPSRRFMSNLSSKDITGKASVRGLLIKLPVSAGRNNNGRITSRHKEGGAKKLYRIIDFKRNKFNIEGRVAAIEYDPYRNCRIALIHYVDGEKRYIIQPSGLKVGDVVFAAESLDIKTGFAMKLKSIPIGTIVHNIEMHPGAGGQLARSAGASAQIMGREGKYIILRMPSGEMRYILEECMATIGVVGNEDFANISIGKAGRNRHRGIRPQTRGSAMNPVDHPHGGGEGKTGSSGHPVSPWGTPAKGFKTRKKKASDRLIISRKKK
>000000223
MAIKTYKPYTPSRRFMSVLDSKDITAKSSVKGLLTKLKVTAGRNNNGRITSRHKERGAKKLYRIIDFKRNKYNIEGKVAAIEYDPYRNARIALVVYPDGDKRYILQPSGLKVGDSVIAAEGLDIKVGFAMKLKNIPIGTVVHNIEMHPGAGGQLARSAGMSAQIMGRENKYTIIRMPSSEMRYILSECMASIGVVGNEDFINVSIGKAGRNRHRGIRPQTRGSAMNPVDHPHGGGEGKTGTSGHPVSPWGTPAKGYKTRKKKASDKLIISRKKHK
>000000224
MAIKKFRPITPARRFMSVMDTSDITSKPTVRSLLVKVKASAGRNNNGRITSRHKEAGAKKLYRIIDFKRNKFGIEGTVATVEYDPYRNCRICLVSYLDGDKRYIIQPSGLKVGDKVQAAESLDILPGNAMQLSNIPVGTMVHNIELKPGKGAQIARAAGGYAQIMGREDKYVILRLPSGEMRKILGVCMATVGVVGNEDYTNMVVGKAGRSRHLGIRPQTRGSAMNPIDHPHGGGEGKTNSGRHPVTPWGMPTKGYKTRKKKASDKLIISKRKK
>000000225
MAVKSYKPYTPSRRFMTTLDNSDITSKPTVKKLLIKLPQKAGRNNLGRITSRHREAGAKKLYRIIDFKRNKFGVPGKVATVEYDPYRNCRICLISYVDGDKRYIIQPEGLKVGDTVMAAEGLDIKPGNAMKLKNIPVGTVVHNVEMKPGKGGQIARSAGNSCQIMGREGKYVILRLPSGEMRYILGECMATIGTVGNAEYQNITIGKAGRSRHLGIRPQTRGIAMNPVDHPHGGGEGRSKGNHPVTPWGMPTKGYKTRKKKQSDKYIISRRKK
>000000226
MAVKKYKPYTPSRRFMSVVDSSDITAKPSVRKLLVKLPARAGRNNQGRITSRHREAGAKKLYRIIDFKRNKYGVPGRVATIEYDPYRNCRIALVVYRDGDKRYIIQPSGLKVGDTVEAAEGLDVLPGNAMKLKNIPVGTLVHNIEMKPGKGGQLARSAGAYAQIMGREDKYVILRLPSGEMRKILGECMATIGVVGNEEYANIVIGKAGRNRHRGIRPQTRGSAMNPVDHPHGGGEGKTGPSGHPVTPWGMPTKGYKTRRKKPSDKLIISRRKK
>000000227
MPIKTFRPYTPSRRTITVADFSEITTKTPEKRLVKGLRKTGGRNNTGMIMVRHIGGGHKRAYRQIDFKREKYGVPAKVATIEYDPNRNARICLLHYADGDKRYIIHPVGLKIGDEVMSGPNAEIKVGNCLPLKNIPEGTFIHALELKVGKGAQLVRSAGSQAQLMAKENDYAHVKMPSGEIRLVPIACCASIGQVGNVEHNNIVIGNAGRKRHRGVKPTVRGSAMNAVDHPMGGGRGHSKGGNIPRSPWNQPSRGLKTRPKKSWDWMIVRRKNGK
>000000228
MPIKKLKPMTSGTRHMSILVNHELDKVRPEKSLTEPLGSSYGIDNYGHRTGRNRHKGHKRLYRVIDWKRNKIGVPAKVATIEYDPNRTANIALLHYVDGEKRYILAPNGLKKGDTVLAGDSAEIKPGNALKLKDLPIGTVIHNVELMPGKGGQLARSAGTSARLVAKEGTYCHVELPSGELRLLHKECMATIGAVGNSEHSLVSLGKAGRNRHLGKKPHVRGSVMNPVDHPHGGGEGRSPIGRSPVTPWGKPALGKKTRGKKLSDKFIVRKRKK
>000000229
MAIRKMKPITNGQRGMSRLVNTDLDNVRPEKSLTVPLKSAYGRDNYGHRTCRDRQKGHKRLYRIIDFKRNKLDIPARVESIEYDPNRTANIALLFYVDGEKRYILAPKGLKKGDMVMAGSQAEIKPGNALKIKDMPVGVQIHNIELQRGKGGQLVRSAGTAARLVAKEGTYCHVELPSGELRLIHGECMATIGEVGNSEHSLVQIGKAGRNRHMGKRPHVRGSVMNPVDHPHGGGEGKNPVGRAPLTPWGKPALGVKTRGKKTTDKFIVRRRNDK
>000000230
MAIKKMKAMTNGTRHMSKIVNKELDMVRPEKSLTVPLKSAYGRDNYGHRTARNRQKGHKRLYRLIDFKRNKLDIPARVASIEYDPNRTANIALLFYADGEKRYILAPKGLKKGDVVMAGSNAEVKPGNAMKLKDMPVGTQIHNLELQIGRGGQLVRSAGTAARLMAKEGTYCHVELPSGEVRLIHKECMATIGEVGNSEHQLVNIGKAGRNRHMGRRPHVRGSVMNPVDHPHGGGEGRTPVGRGPVTPWGKPTLGYKTRGKKSSDKFIVRRRNQK
>000000231
MSIKKRKPTINSQRQYSVDDKEDITTTDPERSLLEPLPNSGGRNNQGRMTMRYRGGGHKRRYRKIDFKRDKDGIPATVKTIEYDPNRSARISLLAYADGEKRYIITPDGLEVGDTVMNGPQAQAEVGNCLPLTSIPLGTKVHCVEMTPEKGAQMVRAAGTHAQLTAREGDYATLELPSGETRLVPSKCRATVGTTSNVEHENVVLGKAGRKRWLGRRPRTRGVAMNPIDHPMGGGEGLKSGGHPRSREGVPAKGYKTRKRNKESNKYIIRRRTES
>000000232
MPIRRRKPITPGQRQYSVSTFEEITRDTPEKSLLAPLKKHAGRNNQGRITTRHQGGGHKRRYRIIDFRRDKDGIPARVVSIEYDPNRSARIALLAYADGEKRYIIAPNEIKVGQTVMNGPDAPPEPGNCLPLEKIPVGSYVHCIEMKPGKGAQIARAAGTYAQVMAREGKYATLRLPSGEIRLIHVKCRATIGTTSNADHMNIDLGKAGRSRWLGIRPKVRGVAMNPIDHPMGGGEGRHSGGHPRSPWGQPAKGYKTRKRNKPSDKYILRRRNAA
>000000233
MGIKKYKPTSAARRLMTVSDFADITKSTPEKKLTAPLKRSGGRNVHGHITRRHQGGGHKRRYRIIDFKRDKDGVPAKVVAVEYDPNRTANIALLHYADGEKRYILAPVGLAVGDTLFAGSTADIRPGNCLPLQNIPVGTIIHNVELKPGRGGQIIRSAGTSGQLMAKEDRYAQVRLPSGAVRKVLIECRATVGQIGNIEHEIIRVGKAGKSRWLGIRPTVRGLAMNPVDHPHGGGEGKSGQGNHPVSPWGKKTKGLTTRTNKRTDKFIVSGRRQG
>000000234
MALKEYKPTSPARRHMTVADFAEITKAKPEKRLTKPVRKSGGRNAHGKVTTRHIGGGHKRRYRVIDWRRDKDGVPAKVAAIEYDPNRTARIALLHYLDGEKRYILAPVGVAVGDTLVSGADVDIRPGNALPVRTIPLGTVIHNVETAPGSGAKMIRTAGSFGQLMAKEGGYAQIRLPSGEVRKVLQDCKATIGQLGNVESSSVRVGKAGKSRWLGIRPTVRGLAMNPVDHPHGGGEGKSGQGNHPVSPWGQKTKGLKTRNNRRTDKFIVTRRRPG
>000000235
MALKQYKPTSPARRGMTVSDFAEITKSKPEKKLTKPVRKSGGRNAHGHITTRHIGGGHKRRYRVIDWRRDKDGVPAKVAAIEYDPNRTARIALLNYADGEKRYILAPVGVNVGDTLVSGETVDIRPGNALPIKAIPLGTVIHNVEAQPGSGGKMIRSAGSFGQLMAKEGLYAQIRMPSGEVRKVLQDCKATIGQLSNVENSTVRLGKAGKSRYLGRRPTVRGLAMNPVDHPHGGGEGKSGQGNHPVSPWGQKTKGQKTRNNRRTDKFIVSRRKPG
>000000236
MGIKKYRPTTSSLRFRTGHTFEEITKKTPEKSLLKPKHRTGGRNNSGRITCRHRGGGHRRHYRIIDFKRDKIGIPAKVAAIEYDPNRTARIALLHYVDGEKRYIVAPDGLEVGAKVMSGPDAEIAVGNAIPLEKIPLGSVVHNVELKRGKGGQIARSAGTFAQVVAKDGDYVHIKMPSNDVHLIRKECLATIGSVSNPDHSLIQIGKAGRKRWMGIRPSVRGVAMNPVDHPMGGGEGKTSGGGHPVSPWGKPAKGGKTRKTHKYSDKYIVKAVKK
>000000237
MGIRKYKPTTPGRRQMATSDFSEITRDEFEKSLVVSLKKTAGRNNKGRVTANHRGGGHKRLYRIVDFKRDKFDVPGKVAALEYDPNRSARIALVHYADGEKRYILAPVGLSVGDVVMSGEKADIKPGNALKLRDIPVGTFVHNIELQPGRGGVMARSAGAQVQIMAKEGKYVLLRMPSGEIRYVLQECMATVGQVGNVEHENEVHGKAGRKRWLGRKPRVRPMAMNPVDHPLGGGEGKTKSNKHPVSATGVPAKGYKTRKPKKASTKYIVRRRNVQ
>000000238
MGMKSYKPITPGRRFMVTPTYEEVTKSTPERSLIRVIKKHAGRNNTGRITMRHRGGGAKVKYRIVDFKRDKLGVPGKVAAIEYDPNRSARIALIHYLDGEKRYILCPSGLKVGDMIEAGPNADIKPGNALKLKDIPVGTVIHNIELEPGRGGVLVRSAGASAQLMAKEGKYAYVRMPSGELRLVLQECCATVGQVGNEEHENAVSGKAGRTRWMGRRPHVRGMVMNPVDHPMGGGEGRSKSNKHPVSPWGTPAKGYRTRKPKPSDKFIIRRRDK
>000000239
MSIKQFKPYTPGRRQMTIQGREDITADKPERSLTRELRKHGGRNNTGRITMRHIGGGHRRAYRIIDFRRDKIGVPGKVATIEYDPNRNARIALIHYLDGEKRYILLPKGLKVGDTILAGPEADITPGNALKLKDIPVGAVVHNLELQPGHGAKLVRSAGTSAQLMAKEGKYAYLRMPSGELRLFLLECMATVGQVGNEEYENISLGKAGKTRWSGRRSSVRGMVMNPVDHPLGGGEGKSKSNKHPVSPWGTPAKGYRTRRHKASDRLIVRRRYDK
>000000240
MSIKEFKPYTPGRRAMSSQSFDEVTKSEPERALTTALKKAGGRNNLGRITMRHRGGGMKRLYRIIDFKRDKIGVPGKVAAIEYDPNRSARIALIHYLDGEKRYILAPADLSVGDMVVAGPESDIKPGNALKLKDMPVGTVVHNIELEPGCGGKAVRSAGTSAQLMAKEGKYAYIRMPSGELRLVLNECMATVGQVGNVEHENISLGKAGKTRLLGRRPKVRGVVMNPVDHPLGGGEGRSKSHHPVSPWGTLAKGYRTRKNKPSDRLIVRRRYAK
>000000241
MAIKEFNPYTASRRHMTILSREDITKQKPERSLLAGRKRTGGRNNYGRRTMRFIGGGHIRRLRIVDFKRDKIGIPGRVAAIEYDPNRSARLALIFYVDGEKRYILCPDQLHVGDTIMAGPEADIRPGNAKKFKNIPDGTLVHNIELEPGRGAKLVRSAGVSAQLMAREGKFAFVRMPSGELRKFLLECTATIGVVGNGEHENISLGKAGKTRWLGRKGRIRAMIQNPVDHPMGGGEGTTKSHHPCSPWGTPAKGYRTRVRKPSDKFIVRRRYAK
>000000242
MPIKKFKPVTAGRRHMEILSSEGITKSTPEKSLLCGAKRSGGRNNSGRTTARFIGGGHARRYRVVDFKRDKIGIPGRVAAIEYDPNRSARLALIFYADGEKRYILCPNLLKVGDTVLAGKGADIQPGNSMKLADIPVGTNVHNLEVMPGRGGKLVRSAGATAQLMAKEGKYAYLRMPSGELRLILLECTATIGQVGNLEHENAMAGKAGRTRWLGKRPHVRAMVQNPCDHPMGGGEGRSKSNHPVSPWGTPAKGYRTRKKKPTDRLIIRRRAK
>000000243
MPIKTFKPYTQSRRHMSVSSFSNITKTSPEKSLTKIIKKKGGRNNTGQIMVRFRGGGHKRFYRIIDFKRDKFNIPAEVMSIEYDPNRSSSIALLQYLDGEKRYILYPLGVNVGDLLVSGPDAGIKPGNSLPISNIPVGTFVHNLELVEGKGGQFVRSAGVAAQILAKEGDYAHVRMPSGEIRLIRVKCYATIGQVGNLDHENITLGSAGRNRHMGRKPHVRGTAMNAVDHPHGGGRGRSKGNQPRSPWNQPAKGFKTRPKKIWDWVIISRRNKS
>000000244
MALKVYKPTTPGRRGMTAIQGEKLTKKKPEKALTGFHLRTGGRNNDGRQTIRFRGGGHKRLYRQIDFRRDKAGIPAKVASIEYDPNRSSRIALLHYVDGEKRYILAPVGLSINDVVQSGVGAEVRPGNALPLVNIPLGTTIHNIELKPGKGGQLIRSAGGSAQVMGRDGAYVQIRLKSGEMRKVLSTCMATVGQVGNVDHENVVVGKAGRTRWKGKRPHVRGVVMNPVDHPHGGGEGKSGQGNHPVSPWGTPAKGYKTRKNKATDKFIISRRKK
>000000245
MGIRRCKPTSAGRRFVTYHDFSEITKDEPYKPLTTCIKKRKGRNNQGRITSWLKGGGNRKLYRIIDFKRNKHGIPAKIESIQYDPNRSARIALLKYMDGEYRYILAPDGLKVGDTIMSGSGIDIKVGNALPLKEIPLGTMIHNIELFPNGGGKLVRSAGTAAQLMAKEGKYAHVKLPSGEVRLINVNCFATIGQVSNLEHENVIIGKAGRTRHMGRRPSVRGVAMNPIDHPLGGGEGKSSGGRAACTPWGKPEGVKTRKNKRTDKFIIKRRK
>000000246
MPIKSYRPTTPTRRFQTVVSREDITKQTPEKSLVESKKRSGGRNSTGRVTSRFIGGGAKKAYRVVDFKRDKAGIPAVVAAIEYDPNRSSRIALLNYVDGEKRYILQPDGLKVGMKIMSGPNADILIGNALPLKNIPAGTIVHNIELKPGKGGQMARSAGSQAQLVSREGGLALLKLPSGEIRRVAVECMATVGQVGNVDHENVSLGKAGRKRWMGKTPHNRGVSMNPVDHPHGGGEGKTSGGRHPVTPWGQPTRGFKTRNNKRTDKWIVNRKSKK
>000000247
MAIKTYRPLTPTLRFQTKLVNEELTTDRPHKPLTKTKQRTGGRRNAGDITIWHRGGGHKRKLRLIDFKRDKSGVPATVATVEYDPNRSANIALLHYADGEKRYILHPVGLKVGQKVVSGPDADILVGNALPLRNIPAGTVVHNIELKPGKGAQMARSAGAQAQLVAKESDYALLKLPSGETRRVLVDCMATIGQVGNLDYENVAIGKAGRTRWMGVRPTNRGVVMNPVDHPHGGGEGKTSGGRHPVTPWGQPTRGYKTRNNKRTDKFIVTRRGKR
>000000248
MPIKSFRPITPTLRFQTKLVNDDITTDKPYKPLLAVKPRTGGRNNMGKMVIRHQGGGHKQKLRLIDFKRDKYGIPGTVATVEYDPNRSSRIALINYADGEKRYIIQPVGLKVGQKIMSGPEADILIGNALPLKFIPTGTIVHNIELRPGKGAQMARSAGAQVNLIAKEGDYALLKLPSGETRKVLVECMATIGQVGNTDHENVTIGKAGRNRWKGIRPANRGVSMNPVDHPHGGGEGKTSGGRHPVTPWGQPTRGYKTRNNKRTDTFIVQRRTK
>000000249
MPIKTFRPITPTLRFQTALVNDDITTDKPHKPLLVTKLRTGGRRNSGDLTIRHHGGGHKKKLRLIDFKRDKFGVPGRVATIEYDPNRSSRIALISYADGEKRYILQPVGLKVGQTIMSGPEADILVGNALPLKNIPAGTTVHNVELRPGKGAQMVRSAGASAQLVAKEGDYALLKLPSGETRRVLINCMATIGQVGNTDHENVSIGKAGRNRWKGIRPTNRGVTMNPVDHPHGGGEGKTSGGRHPVTPWGQPTRGYKTRNNKRTDTFIVNRRGKK
>000000250
MPIRTFRPITPTLRFQARLVNDDITTDKPHKPLLTSKPRTGGRNSTGTMTMRHHGGGHKQKLRIIDFKREKYGIPATVATVEYDPNRSSRIALVHYADGEKRYIIQPVGLKVGQEIMSGPEADILVGNALPLKNIPAGTTVHNVELRPGKGAQMVRSAGSSAQLVAKEGDYALLKLPSGETRKVLVECMATIGQVGNTEHENITLGKAGASRWRGIRPANRGVSMNPVDHPHGGGEGKTSGGRHPVTPWGQPTRGYKTRNNKRTDVFIVNRRSK
>000000251
MAIKIHKPTSPGSRHHVSVRQELSDKAPEKRLTTELVKTGGRNAYGRVTARHKGGGHKRKYRIIDWKRNKTEIPAQVTAIEYDPNRSANLALLTYADGEKTYILAPNGLTVGDTVISGPSADIKLGNCLPMTNIPLGTVIHNIEMKIGKGAQLVRSAGAAAQLMAKDGNQVLVKLPSGEVRKFNKECRACIGQVGNAEYGSQKLGKAGRARWKGIRPSVRGVAMNPVDHPMGGGEGKSSGGRHPCSPWGIPTKGYKTRKRKASDRDIVNKRK
>000000252
MAIKTYKPTSPGKRHQVSIKNANLAKKGPEKSLVTSLSKTGGRNNYGRITSRHIGGGHKRKYRIIDFKRNKMDIDAKVVAIEYDPNRSANIALLSYIDGEKRYILSPEGVSVGDKIVAGDNVDIQPGNCLPLANIPLGTIIHNIEMKIGKGAQIVRSAGTSAQLMAKEGDYVLVRLPSGEVRKFHRLCRACVGQVGNREYESQKLGKAGRSRWLGKRPHVRGVAMNPVDHPMGGGEGKSSGGRHPCTPWGMPTKGYKTRTNKSSDKYIVKKRS
>000000253
MALKKYKPTSPGRRTLVSVVNPELSKERPVKGLVKSNHSSGGRNNYGRITARHQGGGHKRKYRVIDFKRDKMDIPAKVAGIEYDPNRTANIALLHYVDGEKRYILSPGGIKVGDIVEAGEQVDIKPGNCMPMGNMPLGSIIHNIEMKIGKGGQLVRSAGGSAQLMAKEGEQVLVKLPSGEVRRFHRACRASIGQVGNIENESRSLGKAGRNRWQGRRPKVRGVAMNPVDHPMGGGEGKSSGGRHPCTPWGMPTKGYRTRGRKASDKDIVKKRS
>000000254
MALKTYKPTSPGRRTLVTVVNENLAKERPVKGLVRSLKKTGGRNNNGRVTCRHQGGGHKRKYRVIDFKRSKVDIPAKVASIEYDPNRSANIALLQYVDGEKRYILSPNGIKVGDVVEAGDNVDIKPGNCLPMGNMPLGSTIHNIEMKIGKGGQLVRSAGGSAQLMAKEGDHVLVKLPSGEVRRLHRRCRASIGQVGNIEHESRKLGKAGRSRWLGRRPEVRGVAMNPVDHPMGGGEGKSSGGRHPCTPWGVPTKGFKTRGRKASDRDIVKKRS
>000000255
MGVKRHKPTSPGRRQLVTMDFAAVTASKPEKKLVEALPKSGGRNNNGRITSRHRGGGHKRKYRIIDFRRDKFGIEGKVATIEYDPNRSALIALVNYRDGEKRYILAPKQLQVGATVVADEAADIVIGNAMKLKNIPVGTIVHNIEMRPGKGAQLVRSAGAFAQVMGKEERYVLVKLTSGEVRYILAECMATIGQVGNLEHEQRSLGKAGRNRWMGVRPQSRGVVMNPVDHPHGGGEGRTSGGRHPVTPWGKPTKGYKTRNKKKLSSKFIVNRRK
>000000256
MAVKVYKPVTPGLRGMTGYTFEEITKTKPERSLIVVRKKHAGRNHFGRVTVRHQGGGNRQFIRLVDFKRDKRGIPARVAAIEYDPNRTARIALLVYADGEKRYIVAPLGLKVGDTVLAGKDAEIRPGNSLPIANIPVGTMIHNIELKEGRGGQLVRAAGAAAQLLAKEGDYAQVRLPSGEVRLVRQTCYATIGQVGNLDHSNVKLGKAGRKRHMGIRPTVRGTAMSPRDHPHGGGEGRQPVGMGPKSPWGKPTRGYKTRRNKQTDKYIVRRRK
>000000257
MPARRYKPTSPGRRNSSVLTRDSVTKEKPEKSLLAKLHKTGGRNVHGRITTRHKGGGHKRRYRIIDFKRNKDGVPATVAAIEYDPNRSANIALLHYHDGEKRYILAPRNLTVGSVVMSGPEAEVDVGNALPLANIPVGTTVHAVELEPGRGAQLARSAGTSAQIIAREGNLVTLRLPSGERRRVRAECRATVGVVGNQSHQNVRWGKAGRKRHLGIRPTVRGTVMNPVDHPHGGGEGKSTPGRAPVTPWGKITQGKPTRKKRKRSDAMIVARRKKG
>000000258
MGIKKFKPTTPSLRRMQVVNSDELTKGAPEKKLLAPKKSTAGRNNAGRITVRHRGGGVKRRYRVIDFKRNKLDIPAKVQAISYDPNRTCNIALLAYADGEKRYILAPVGLNVGDTVISSATADITVGNSKQLKDIPVGTLVHNVELHPGAGGQFARSAGAYVQVMAKEGESALLRMPSGELRKVRSVCRATIGQVGNLDHEKRNIGKAGRKRKLGFRPTVRGVVMNPVDHPHGGGEGRTSGGRHPVTPWGKPTKGFKTRKNKRTDKFIVKRRK
>000000259
VSIKKFKPTSPGKRYMTVASKEEITREEPEKSLLAPLKNKSGRNNQGRISTRRQGGRHKRKYRIIDWKRDKDGVPAKVASIEYDPNRTAYIALLNYVDGEKRYILAPLGIKPGDKIESGSKAEIRPGNALPIRNIPVGTIVHNVELKPEKGGQLARSAGTYCQIVAKEGKYAHVKLPSEEVRMIHLDCRATVGQVGNVEHENIDLGKAGRARWQGKRPSVRGVAMNAVDHPHGGGEGKAFVGRTQYTPWGQKSAGYKTRRKAKKSDKYIVKKRNQ
>000000260
MGIRKVNPTSAGRRFQTYATFEELSNVEPEKSLLEPLRRSGGRNASGRVTSWHRGGGHKRRYRIIDFKRNKENIPATVASIEYDPNRSSHIALLKYADGEKRYIIAPVGLSVGDTVLTGAEADIKPGNCLRLANMPLGTIIHNVELKPGKGGQLARSAGSSIQLIAKEGTHAILRLPSSEMRMVPISCKATVGQVGNIDHENLSLGKAGRKRWLGKRPHVRGVAMNPVDHPMGGGEGRSSGGRHPCTPWGVPTKGYRTRKSKRSDKLIVHRRK
>000000261
MGIRKRKPTSAGRRFQSSSDFAEITKQRPERSLVRPLSGSGGRNADGHKTARHRGGGHKRQYRVVDFRRKKDGVPATVAAIEYDPNRNARIALLHYHDGEKRYILAPKGLTVGMKVSSGPDADITVGSALPLRNIPVGTTVHNVELRPGQGGKLARSAGMGIQLVGKDEVYATLRLPSTEMRRVPIDCRATVGEVGNAEAELISIGKAGRNRWRGVRPQTRGVAMNPVDHPLGGGEGKTSGGRHPVSPWGKPEGRTRRRHLPSDKLIIRRRRAR
>000000262
MAVRKSNPLTPARRGMSFSDFAEITRATPHKSLLSKLSKTGGRNNHGRITARHIGGGHKRRYRLVDFRRDKDGVKAKVAHIEYDPNRTARIALLHFLDGAKRYILAPSGLKQGDVVESGSSADIRPGNSLCIRDIPVGTILHAVELRPGQGAKLARSAGSSVRLSAKDGDFAILKLPSGEIRMVSLSCRATIGEVGNGQRLNVSLGKAGRSRWCGVRPSVRGVAMNPVDHPHGGGEGKTSGGRHPVSPWGRPEGKTRRANKPSDRFIIRRKSRR
>000000263
MAIRVYKPTTAGRRNASVSDFSELTRTTPEKSLVRKLSKTGGRNSYGRMTSRHRGGGHKRQYRLIDFKRDKDGVPAKVAHIEYDPNRTARIALLHYADGEKRYIIAPEGIKQGDTIETGEKADIKPGNNLPLKNIPTGTIVHAIELRPLGGAKIARSAGAAVQLVAKDGAYAQLRMPSGEIRNVDARCRATIGEVGNSEHANIQLGKAGRARWMGKRPWTRGESMNPVDHPHGGRTRGGKPPVSPWGKGEVRTRRPKKASNKMIVRRRPNG
>000000264
MGIRKYKPTTPGRRGSSVSDFVELTRSTPEKSLLVAKPKTGGRNNTGRITTRHIGGGHKQAYRIIDFKRDKDGVPAKVAHIEYDPNRTARIALLHYADGEKRYIIAPDGVGQGTVVVSGPEADIKPGNNLPLRNIPVGTTVHAVELRPGGGAKMGRSAGASVQLVAREGKYATVRLPSGEMRMVDIRCRATIGEVGNAEQININWGKAGRNRWKGIRPTVRGVVMNPIDHPHGGGEGRTSGGRHPVSPWGKPEGRTRNKKKASSRLIVRRRKSG
>000000265
MGIRKYKPTTPGRRGASVADFNEITRDHPEKSLLRPLHKTGGRNNLGRVTSRRRGGGHKRQYRLIDFRRDKDGIPAKVAHIEYDPNRTARIALLHYADGEKRYILAPEKLKQGDLIEQGPGADIKPGNCLPLKNIPLGTTVHAVEMRPGGGAKIARSAGVSVQLVAKEGKMAQLRMPSGEIRNVDARCRATIGEVGNADHGNIDLGKAGRSRWLGRRPKVRGVVMNPVDHPHGGGEGRTSGGRHPVSPWGKPEGRTRSKKKASNQYIVRRRKTG
>000000266
MAIRKYKPTTPGRRASSVSEFEEITRSTPEKSLLRPLSKTGGRNNYGRITTRHIGGGHKRRYRLIDFRRDKDGIPAKVAHIEYDPNRTANIALLHYADGEKRYIIAPKGLKQGTIVEAGPNADIKVGNNLPLRNIPTGTTIHAVELKPGAGAKLARSAGASIQLLGKEGKYAILRMPSSEIRRVDIRCRATVGEVGNADQMNIRWGKAGRMRWKGVRPTVRGVVMNPVDHPHGGGEGKTSGGRHPVSPWGHKEGRTRNPNRYSNNMIVRRRRPN
>000000267
MGIRKYKPTTPGRRGASVADFVELTRREPEKSLLRPLPKKGGRNNHGRITTRHQGGGHKRAYRVIDFRRDKDGIPAKVAHIEYDPNRTARIALLHYADGEKRYILAPQGLKQGDRVENGPNADIKPGNCLPLRNIPTGTVVHAIELRPGGGAKLARSAGVGCQLLAKEGKYATLRMPSGEMRMVDVRCRATVGEVGNAEQSNINWGKAGRMRWKGRRPTVRGVAMNPIDHPHGGGEGKTSGGRHPVNPKGKKEGRTRRANKASDRLIVRRRTK
>000000268
MGIRKYKPTTPGRRGASVSDFSEITRSRPEKSLLAPLHRKGGRNHHGRVTARHQGGGHKRAYRIIDFRRDKDGIPAKVAHIEYDPNRTARIALLHYADGEKRYILAPVGLKQGDLVENGPTADIKPGNCLPLRNIPTGTFIHAVELRPGGGAKLARSAGAQIQLLAKEGNYATLRMPSGEMRMVDVRCRATVGQVGNTEQANISIGKAGRNRWKGKRPSVRGVAMNPVDHPHGGGEGKTSGGRHPVNPKGKPEGRTRRPNKPSDRLIIRRRSK
>000000269
MGIRRYKPTTPGRRGSSVADFAEITRDHPEKSLVRPLHSKGGRNAHGRITTRHQGGGHKRAYRVIDFRRDKDGVPAKVAHIEYDPNRTARIALLHYADGEKRYIVAPVKLKQGDTVSSGVGADIKPGNALPLRNIPTGTVIHNVELRPGGGAKIARSAGVSVQLVAKDGPYAQLRMPSGEMRKVDVRCRATVGEVGNAEQSNINWGKAGRMRWKGRRPTVRGVAMNPVDHPHGGGEGKTSGGRHPVNPKGRPEGRTRATRKASDKLIVSNRKKA
>000000270
MAIRKYKPTTPGRRGSSVADFAEITRSTPEKSLLAPLPKKGGRNAHGRITTRHHGGGHKRQYRLIDFKRDKDGIPAKVAHIEYDPNRTARIALLHYADGEKRYILAPKDLKQGDAVESGPGADIKPGNNLPLRNIPVGTTIHNVELRPGGGAKLARSAGVGIQLLGREGAYATLRMPSGEIRRVDVRCRASIGEIGNADQSNINWGKAGRMRWKGRRPTVRGVAMNPVDHPHGGGEGKTSGGRHPVNPQGKPEGRTRRKGQPSDRLIVRRRYAT
>000000271
MGIRKYKPTTPGRRGSSVADFVEVTRSTPEKSLVRPLHSKGGRNNAGRVTVRHQGGGHKRAYRVIDFRRDKDGVPAKVAHIEYDPNRTARIALLHYADGEKRYIIAPRGLQQGDRVENGQGADIKPGNNLPLRHIPVGTTVHAIELRPGGGAKFARSAGASVQLLAREGAMATLRMPSGEIRMVDARCRATVGEVGNAEQSNINWGKAGRKRWLGVRPTVRGVAMNPVDHPHGGGEGKTSGGRHPVSPWGQKEGRTRSPKKASSKYIVRRRKTN
>000000272
MAIRKYKPTTPGLRGSSVADFAEITRSTPEKSLLRPLHKTGGRNNTGRITTRHKGGGHKRQYRLVDFRRDKDGVPATVAHIEYDPNRTARIALLHYADGAKRYILAPAKLKQGDVVEAGPNADIKPGNNLPLRNIPVGTTIHAVELRPGGGAKMARSAGASVQLVAREGKYAQLRLPSGEIRNVDVRCRATIGEVGNAEQSNINWGKAGRMRWKGVRPTVRGVVMNPVDHPHGGGEGKTSGGRHPVNRNGKPEGRTRRPNKESDKLIVRRRRTG
>000000273
MAIRKYKPTTPGRRGSSVADFAEITRSTPEKSLLRPLSKTGGRNNQGRITTRHIGGGHKRQYRLIDFRRDKDGIDAKVAHIEYDPNRTARIALLHYADGEKRYILAPAKLSQGDVVESGAGADIKPGNNLPLRNIPTGTVIHAIELRPGGGAKMARSAGASVRLVAKDGPYAQLRLPSGEIRNVDVRCRATIGEVGNAEQSNINWGKAGRMRWKGVRPTVRGVAMNPVDHPHGGGEGKTSGGRHPVSPWGKAEGRTRHANKESDKLIVRRRTAG
>000000274
MGIRKYKPTTPGRRGSSVADFVEVTRTTPEKSLVRPLTKSGGRNNNGRITTRHIGGGHKRAYRLIDFRRDKDGIPAKVAHIEYDPNRTARIALLHFADGEKRYILAPKGLEQGANIENGPGADIKPGNSLPLRNIPTGTVIHAVELRPGGGAKIARSAGVRVQLVAKDGPYAQLRMPSGEIRNVDARCRATIGEVGNAEQSNINWGKAGRMRWKGKRPTVRGVVMNPVDHPHGGGEGRTSGGRHPVSPWGKAEGRTRRPGKPSDKMIVRRRRTG
>000000275
MGIRKYKPTTPGRRGSSVADFVEVTRSTPEKSLLRPLPKKGGRNSQGRITTRHHGGGHKRQYRVIDFRRDKDGVVAKVAHIEYDPNRTARIALLHYVDGEKRYIIAPNKLKQGDRVEAGIDADIKPGNNLPLRNIPVGTVIHAVELRPGGGAKIGRSAGTSVQLVARFGRYAQLRMPSGEIRNVDARCRATVGEVGNAEQANISWGKAGRMRWKGVRPTVRGVVMNPIDHPHGGGEGRTSGGRHPVSPWGQKEGRTRRPKKESDKYIVRRRRTG
>000000276
MGIRNYKPTTPGRRFSSVSDFVEITRDTPEKSLVRPLHKTGGRNNSGRVTSRHRGGGHKRQYRVIDFRRDKDGVPAKVAHIEYDPNRTARIALLHYADGTKRYILAPAGLKQGDRIEAGPSADIKPGNSLQLRNIPLGTVVHAVELYPGGGAKIARSAGTSVQLVAKEGRFAQLRMPSGEIRNVEATCRATIGEVGNAEQSNINWGKAGRMRWKGKRPHVRGVVMNPVDHPHGGGEGRTSGGRHPVSPWGKPEGRTRRPKKASDRLIVRRRKTG
>000000277
MGIRKYKPTTPGRRGASVADFAEITRSKPEKSLLRPLHKTGGRNNTGRITTRHKGGGHKRQYRIIDFRRDKDGVPAKVAHIEYDPNRTARIALLHYVDGEKRYIVAPKNLRQGDFVENGPNADIKPGNNLPLRSIPVGTTVYCVELRPLGGAKIGRSAGTSVQLVAREGKYAQLRMPSGEIRNVDSRCRASVGEVGNAEQSNINWGKAGRKRWKGVRPTVRGVVMNPVDHPHGGGEGKTSGGRHPVSPWGKPEGRTRRPKKASDKLIVRRRKTG
>000000278
MGIRKYKPTTPGRRGSSVADFVEITRSTPEKSLVRPLTKTGGRNSNGRVTARHRGGGHKRAYRVIDFRRDKDGVPAKVAHIEYDPNRTARIALLHFADGTKRYILAPSKLNQGDLVESGPAADIKPGNNLPLRNIPVGTVVHAVELKPGGGAKIARSAGTSVQLVAREGRFAQLRMPSGEIRNVEVTCRATVGEVGNAEQSNINWGKAGRMRWKGRRPHVRGVAMNPVDHPHGGGEGRTSGGRHPVSPWGKPEGRTRRPNKASDKFIVRRRRTG
>000000279
MGIRKYKPTTPGRRGSSVADFVEITRSEPEKSLVRPLSKTGGRNSNGRVTTRHKGGGHKRAYRVIDFRRDKDGVPAKVAHIEYDPNRTARIALLHYADGEKRYIIAPNRLGQGDVVESGPNADIKPGNNLPLRNIPTGTVVHAVELRPGGGAKVARSAGTSVQLVAKEGKYAQLRMPSGEIRNVEAACRATVGEVGNAEQSNISWGKAGRMRWKGVRPTVRGVVMNPVDHPHGGGEGRTSGGRHPVSPWGKPEGRTRRPNKSSDRLIVRRRRTG
>000000280
MGIRKYKPTTPGRRGASVADFAEITRSTPEKSLLRPLSKTGGRNNNGRITTRHKGGGHKRQYRVIDFRRDKDGVPARVAHIEYDPNRTARIALLHYVDGEKRYILAPVNLKQGMMVENGPSADIKPGNNLPLRNIPVGTVIHAVELRPGGGAKIARSAGVSVQLVAKEGKYAQLRMPSGEIRNVDARCRATVGEVGNAEQSNINWGKAGRMRWKGVRPTVRGVVMNPVDHPHGGGEGKTSGGRHPVSPWGQKEGRTRHPNKPSDKLIVRRRKTG
>000000281
MGIRKYKPTTPGRRDASVADFVEITRSQPEKSLVRPLTKTGGRNNSGRITTRHKGGGHKRAYRVIDFRRDKDGVPAKVAHIEYDPNRTARIALLHYADGEKRYIIAPHKLQQGDVVEAGPNADIKPGNNLPLRNIPTGTVIHAIELRPGGGAKIARSAGASVQLVAKDGPYAQLRMPSGEIRNVDARCRATVGEVGNAEQSNINWGKAGRMRWKGVRPTVRGVAMNPIDHPHGGGEGKTSGGRHPVSPWGQPEGRTRRPNKPSDKLIVRRRRTG
>000000282
MGIRKYKPTTPGRRGSSVSDFAEITRSTPEKSLLRPLHNKGGRNAHGKVTTRHQGGGHKRAYRLIDFRRDKDGIPAKVAHIEYDPNRTSRIALLHYADGEKRYIIAPARLKQGDKVEAGPKADIKVGNNLPLRNIPTGTVVHAIELRPGGGAKIARSAGSSVQLVAKDGPYAQLRMPSGEIRNVDVRCRATIGEVGNSEHANINWGKAGRMRWKGKRPTVRGVAMNPVDHPHGGGEGKTSGGRHPVNPNGKPEGRTRRTKPSDKLIVRRRRTG
>000000283
MAIRKHKPTSPGRRGSSSSDFSEVTRTTPEKSLLRPLHNKGGRNAHGRVTVRHQGGGHKRAYRLIDFRRDKDGVPAKVAHIEYDPNRTSRIALLHYADGEKRYIIAPAKLKQGDLVETGPQADIKPGNNLPLKNIPTGTVVHAIELRPGGGAKIARSAGSSVQLVAKDGPYAQLRMPSGEIRNVDARCRASVGEVGNAEQSNINWGKAGRNRWKGIRPTVRGVVMNPVDHPHGGGEGKTSGGRHPVSPWGKPEGRTRRANKESDKLIVRRRRTG
>000000284
MGIRKYKPTTPGRRGASVADFVEITREHPEKSLVRPLHSKGGRNVYGRITTRHQGGGHKRAYRLIDFKRDKDGVPAKVAHIEYDPNRTARIALLHYADGEKRYILAPARLAQGDVVESGPGADIKPGNNLPLRNIPVGTVVHAIELRPGGGAKIARSAGASVQLVAKEGMYAQLRMPSGEIRNVDIRCRATVGEVGNAEQSNISWGKAGRMRWKGKRPSVRGVAMNPIDHPLGGGEGKSSGGRHPVSPWGKPEGRTRRKHKPSDKLIVRRRKSN
>000000285
MGIRKYKPTTPGRRGASVADFTEITRSEPEKSLVRPLHSKGGRNVHGRVTARHQGGGHKRAYRVIDFKREKDGVPAKVAHIEYDPNRTARIALLHFADGDKRYIIAPNKLSQGDTVETGSGADIKPGNNLPLRNIPVGTVVHAIELRPGGGAKIARSAGAKVQLVAKDGPYAQLRMPSGEIRNVDVRCRATVGEVGNAEQANINWGKAGRMRWKGKRPSVRGVAMNPVDHPHGGGEGKTSGGRHPVNPAGKPEGRTRRPNKESDKLIVRRRRKG
>000000286
MAIRKYKPTTPGRRGSSGADFSEVTRSHPEKSLVRPLHSTGGRNAHGRITTRHKGGGHKRAYRLIDFRRDKDGINAKVAHIEYDPNRTARIALLHYVDGEKRYILAPKNLKQGDVVESGPNADIKPGNNLPLRNIPTGTQIHNVELRPGGGAKMARSAGASIQLLGKEGPYATLRMPSGEIRRVDVRCRATVGEVGNAEQSNINWGKAGRMRWKGKRPTVRGVVMNPVDHPHGGGEGKTSGGRHPVSPWGKPEGRTRKNKASDKMIVRRRRTG
>000000287
MAIRKYKPTTPGRRGSSVSDFAEITRSTPEKSLLRPLTKSGGRNAHGRITTRHRGGGHKRAYRVIDFRRDKDGIPAKVAHIEYDPNRTANIALLHYVDGEKRYILAPKGVTQGTPIESGPTADIKPGNNLPLRNIPTGTTIHNVELRPGGGAKLARAAGMSIQLLGKEGPYATLRMPSGEIRRVDVRCRATVGEVGNAEQSNINWGKAGRMRWKGRRPTVRGVVMNPVDHPHGGGEGKTSGGRHPVSPWGQPEGRTRKPNRPSDKLIVRRRKTG
>000000288
MAIRKYKPTTPGRRGSSVADFVEITRTTPEKSLTRPLPKKGGRNNQGRITTRHQGGGHKRAYRLIDFRRDKDGVPAKVAHIEYDPNRTARIALLHYVDGEKRYIIAPKDLTQGTRVESGPNADIKPGNNLPLRNIPVGTTIHCVELRPGGGAKIARSAGNSAQLVAREGSRATLRMPSGEMRFVDVRCRATVGEVGNAEQSNINWGKAGRMRWKGKRPTVRGVVMNPVDHPHGGGEGKTSGGRHPVSPWGQPEGRTRKRKASDSQIIRRRKTG
>000000289
MGIRKYKPTTPGRRGSSVADFVELTRSTPEKSLLRPLPKKGGRNNSGKITTRHHGGGHKRAYRLIDFKRDKDGVPAKVAEIEYDPNRTARIALLHYVDGEKRYILAPSNLKQGTIVENGPAADIKVGNNLPLRNIPVGSTVHAVELRPGGGAKMARSAGSSIQLVAKEGRMATLRMPSGEVRMVDVRCRATLGEVGNGEQSNINWGKAGRMRWKGKRPTVRGVAMNPVDHPHGGGEGKTSGGRHPVSPWGQPEGRTRTRKESDRMIVRRRAKR
>000000290
MALKYYKPTTNGRRHMSSLDFGNLTTNKPEKSLLTILKKHSGRNSQGKITVRHQGGRHKRKYRLIDFKRNKDDIPGIVKTIEYDPNRSANIALISYIDGEKRYILAPKNLKVGQKISSGPKSDILVGNALPLAKIPEGTFVHNIELKPGAGAKLIRSAGTWAQIQGRDGKYVILKLKSGEYRRILATCRATIGVVGNEENSLVNIGKAGRNRHKGIRPTVRGSVMNPNDHPHGGGEGKQPIGRSPLTPWGKKALGVKTRNPKKPSTKLIIRSRKET
>000000291
MAMKTYKPTTNGLRNMSSLDYSNLSGHTPEKSLLVILPKKSGRNNTGKITIRHQGGRSKRKYRIIDFKRNKFDIPGYVKSIEYDPNRSANISLINYVDGEKRYILTPKDLKIGQQVISSDNADILVGNSLPLSQIPEGTFIHNVELKPGKGGQLARSAGSSIQIQGKDGKYVVLKLKSGEYRRVLSKCRATIGVVGNEEHNLVNIGKAGRNRHLGIRPTVRGSVMNPNDHPHGGGEGKQPIGRAPLTPWGKKALGIKTRNNKKASTKLIFRRRKDT
>000000292
MAIKHYKPTTNGRRNMSSLHYTNLSGHAPEKSLLTLLKYSAGRNNQGKITVRHKGGRVKRFYRLIDFKRNKDNIPAVVKTIEYDPNRSANICLLAYADGEKRYILAPEGIKVGQSVISGEHADILVGNALPLSSIPEGTIVHNIEMQPGGGGIIARSAGTSAQILGKDGKYVVLRLKSGEMRRILARCRATIGSVGNEEHLLVDLGKAGRNRYKGVRPTVRGSVMNPVDHPHGGGEGKQPVGRAPLTPWGKKALGVKTRKTKKSSNKLIVRRRKDA
>000000293
MAIKKFKAYTNGRRNMSSLDYQNLSGHRPEKSLLVALPTHSGRNNQGKITTRHHGGRLKRFYRLVDFKRNKDDILATVKTIEYDPNRSANISLVVYADGEKRYIISPKGLKVGQKIISGEQVDIQIGNSLPLKNIPEGTYVHNIEMQPKQGGVIARSAGSSAQILGKTGRYIILRLKSGEVRKILALCRATVGEVGNEEHSLVNIGKAGRNRLRGIRPTVRGSAMNPNDHPHGGGEGHQPIGRSPMTPWGKKALGVKTRKTKKASNQFIIRRRKES
>000000294
MAIRKLNPTTNGTRNMSILDYKNLTGHAPEKSLMKILKKNSGRNNRGVITTRHKGGREKRFYRLVDFKRNKDNIEAIVKTIEYDPNRSANISLVTYLDGEKRYILSPKGIKVGQRIVSGENVDIIVGNSLELANIPEGTNIHNIELQPKGGGILARSAGSYAQILGKSGKYVLIRLKSGEVRKVFAKCRATIGIVGNEEHSLVNIGKAGRNRHKGIRPTVRGSVMNPIDHPHGGGEGKQPIGRAPLTPWGKKALGVKTRDNKKSSTKLIIRRRKES
>000000295
MAIKYFKPTTNGRRNMSSLDYSNLTGHEPTKSLMTILKKKAGRNNSGQITTRHKGSGEKRKYRLVDFKRQKDNIEAIVKTIEYDPNRSANISLIVYKDGFKSYILYPKGLKVNDVIVSGEDVDIKIGNTLPLKNIPEGTFIHNIEMQPKGGAIIARSAGSSAQILGKNGKYVVLRLKSGETRRILAECRATIGVVGNEEHSLVNVGKAGRNRHKGIRPTVRGSAMNPNDHPHGGGEGKQPIGRSPMTPWGRKALGPKTRKTNKSSTKLIIRGRKKR
>000000296
MPVRILKPRTPGTRFFSYPSFEEITTDKPEKSLLVPNKSTGGRNNNGRVTSRHMGGGHKRYYRIIDFKRNKDGIPAKVATIEYDPNRTARIALLSYADGEKRYILAPNGIKVGDLIECGPEADIKVGNALPLKNIPVGIEVHNIEMRPGKGGQMARSAGSYAVLVAKEGDYATLKMPSGELRKVRVECKATVGVIGNLEHENLSLGKAGRSRWLGIRPQTRGMAMNPVDHPMGGGEGKSKGGRHPKSPWGQKSKGLKTRKRKKASSKLIVRRRDSK
>000000297
MAIRKLAPVTPGTRFASYAGFDEITKSTPEKSLLVPIKRTGGRNSTGRVTSRHMGGGHKRFYRIIDFKRNKDNVPAKVAAIEYDPNRSARIALLHYVDGEKRYILAPKNLKVGDRIESGEKVDIKVGNTMPLKNIPIGSDVHNIELKIGKGGQIARSAGAYAVLAAREGNYATLKMPSGEIRKVRIECRATIGVIGNAEHENISLGKAGRSRWLGIRPQTRGMAMNPVDHPMGGGEGKSKGGRHPKSPWGQLAKGLKTRNKKKASTKLIVRGRKAK
>000000298
MSYPGFDEITKSEPEKSLLVPVKRTGGRNRAGRITSRHMGGGHKRHYRIIDFKRNKDGVPATVASIEYDPNRSSRIALLHYNDGEKRYILAPKGLKVGEKVESGEKVEIKTGNTMPLKNIPLGTDIHNVEMRAGKGGQIVRSAGAFAVLAAREGDYVTLKLPSGEIRKVRVECRATIGVVGNAEHENIVLGKAGRSRWLGIRPQTRGMAMNPVDHPMGGGEGKSKGGRHPKSPWGQLAKGLKTRNKKKASQKLIVRGRNAK
>000000299
MAIRKLRPVTPASRYLSYPEFDEITKSEPEKSLLAPLKKSGGRNKAGRITSRHRGGGHKRFYRIIDFKRNKDNIPATVAAIEYDPNRSARIALLHYVDGEKRYILAPKGLKVGEQLLSGDKVEVKPGNTMPLKNIPLGTDIHNIEMKAGKGGQIVRSAGAYAVLAAKEGDYATLKLPSGEIRKVRIECRATIGGVGNADHENIVLGKAGRSRWLGVRPQTRGMAMNPVDHPMGGGEGKSKGGRHPKSPWGQLAKGLKTRNKKKASSKLIVRGRKSK
>000000300
MGIRKVKPTSPGRRFQEYSTFEEITADPSEKGLIEPLRKTGGRNVNGRITCRHRGGGHKRHYRVIDFKRNKDDIPAKVAAIEYDPNRSARIALLFYADGEKRYILAPVNLKVGDTVMSGQASEIKPGNAMPLASIPLGTEVHNIELRLGKGGQIVRSAGGYAKVMAKEARYVLLRLPSSEMRKVLATCKATIGRVGNVEHDDVSIGKAGRNRWLGKRPRVRGVAMNPVDHPMGGGEGKSSGGRHPCSPWGQQSKGVRTRNNKRTDQFIVKRRSK
>000000301
MAIRKPKPTSPGRRFVTYPDFAEITRSKPEKSLVEGLKKSGGRNSYGRKTSRHRGGGAKRLYRKIDFKRLKDGVPAKVAHIEYDPNRSAYIALLHYMDGEKRYILAPARLAVGALVVSGPEAEIRVGNCLPIERIPAGTVIHNVELTPGRGGQLARSAGSSVQLLAKDGDMATLRLPSGEMRLVRADCRATIGVIGNADHQNVKIGKAGRKRHLGVRPQTRGTAMNPVDHPHGGGEGSTTPGRHPVTPWGVPTLGYRTRKKGKQSDRYIVRGRRRG
>000000302
MSILKTKPTSPGRRAQEYHSFEEITKTQPEKGLLSRLKKTGGRNVNGRITSRHKGGGAKRHYRIIDFKRDKDGIPAKVSSIEYDPNRSARIALLVYADGEKRYILAPREINVGDLIETGPEADIKPGNCLPLENIPLGTRIHNIELKVEKGGQVVRSAGAFARLMAKEGKYAQVLLPSGEVRMIHLKCKATIGRIGNEKHGDLKLGKAGRARWLGRRPSVRGVAMNPVDHPMGGGEGRSSGGRHPCSPWGTPAKGYRTRTNKKSDQYIIKRRAKR
>000000303
MAVRKTKPTSPGRRFQEFGTFEEITKKKPEKSLIKVVKKSGGRNANGRVTCRHRGGGSRRQLRIVDFKRNKTGIPAKVAAIEYDPNRGARLALLHYVDGEKRYIIAPVNLTVGDMVESGPEADIKPGNALPLNNIPLGTQIHNIELKVGKGGQVVRGAGTFAQLVAKEGKYAQVRLPSGEVRLVLLKCMATIGQVGNVEHENLALGKAGRKRWLGRRPSVRGVAMNPVDHPMGGGEGRSSGGRHPCSPWGMPTKGYKTRKNKTTDKFIVRKRNKR
>000000304
MAVRHIKPTSAGRRFQTISDFAEITTDKPEKSLLEPLPKKAGRNNNGRITTRHQGGGHKRQYRRIDFKRRKDDVPAKVATVEYDPNRSARIALLHYVDGAKSYILCPQGLSVGDTVVSGTDVDIKPGNCTTLEQIPVGTLVHAVEFQPGKGAAMARSAGTSVQLMGKDNGYAVLRLPSSELRRVLLTCRATIGEVGNAEHSNIVIGKAGRARWAGVRPTVRGTVMNPVDHPHGGGEGKNHTSGPSVTPWGKPTKGYKTRDPKKASNRLIIRRRKSK
>000000305
MAVKHLKPTSAGRRWQTVSDFAEITATEPEKSLLEPLSSKGGRNNNGRITTRHQGGGNKRKYRRIDFKRRKDDVPAKVATIEYDPNRSARIALLHYVDGEKAYILCPEGLHVGDQVLSGSDVDIKPGNTMPLSEIPVGTLIHAVEFQPGKGAAMARAAGTSIQLMGKDNGYAVLRMPSSELRRVLLTCRATIGEVGNADHSNIVVGKAGRRRWAGVRPTVRGTVMNPVDHPHGGGEGKNHTSGPSVTPWGKPTKGYKTRDPKKASNRLIIRRRRSK
>000000306
MGVKQFKPTSPGRRFQTVSDFAEITCDKPEKSLLRPLPKKAGRNNYGRITTRHQGGGAKRRYRIIDFKRNKDGVPAKVATIEYDPNRSARIALLHYADGEKRYILQPRDLKVGDTVLSGADADIKPGNALPLSAIPVGTLIHAVELQPGRGAALARSAGTSIQLMGKEGKYAILRMPSSEMRRVLLTCRATVGEVGNADHSNIKIGKAGRNRWAGIRPTVRGTVMNPVDHPHGGGEGKNKTSGHPVSPWGVPTKGHRTRNPKKASSRLIIRRRKK
>000000307
MGVKQYKPTSPGRRFQTVSDFAEITTDKPEKSLLAPLPKKAGRNNNGRITTRHQGGGNKRRYRIIDFKRNKDGVPAKVATIEYDPNRSARIALLHYVDGEKRYILHPKGLQVGDMVVSGPNADIKPGNAMPLADIPVGTLIHAVELQPGRGAALARSAGTSIQLMGKEGNYAILRMPSSEMRRVLLTCRATIGEVGNADHANVKIGKAGRNRWKGIRPTVRGTVMNPVDHPHGGGEGKNKTAGHPVSPWGVPTKGHRTRNPKKASSRLIIRRRKK
>000000308
MGVKQYKPTSPGRRFQTVSDFAEITTSTPEKSLLAPLSNKAGRNNNGRITTRHQGGGNKRRYRIIDFKRNKDGVPAKVATIEYDPNRSARIALLHYVDGEKRYILHPKGLRVGDTVMSGVEADIKPGNALPLANIPVGTLIHAVELQPGKGAAIARSAGTSIQLMGKEGDYAILRMPSSEMRRVLITCRATVGEVGNAEHSNIKIGKAGRNRWKGIRPSVRGTVMNPVDHPHGGGEGKNKSAGHPVTPWGVPTKGHRTRNPKKASSRLIIRRRKK
>000000309
MAVKHLKPTSAGRRWQTISDFSEITCTKPEKSLLEPLPKKAGRNNNGRITTRHQGGGVKRRYRVIDFKRNKDGVPAKVATIEYDPNRSARIALLHYADGEKRYILAPKGLEVGQTIMSGSDADIKPGNALPLADIPVGTLIHAVEFQPGKGAAIARSAGNSCQLMGKEGKYAIVRMPSSEMRRILVTCRATVGEVGNADHSNIVIGKAGRKRHMNVRPTVRGTVMNPVDHPHGGGEGKNHTSGPSVTPWGKPTKGLRTRKKKKVSNQHIIRRRKK
>000000310
MAVKHLKPTSAGRRWQTIADFSEITCTTPEKSLLEPLPVKAGRNNAGRITMRHQGGRVKRQYRVIDFKRNKDGVPAKVATIEYDPNRSARIALLHYVDGEKRYILAPKGLKVGDTVISGAGADIKPGNAMPLSEIPVGTLIHAIEFQPGKGAAIARSAGTACQLMGKEGKYAIIRMPSSEMRRVLVTCRASIGEVGNSEHANIVIGKAGRHRKMGVRPTVRGTVMNPVDHPHGGGEGRSHTSGPSVSPWGTPSKGYRTRNKKKTSNDLIIRRRKK
>000000311
MALKQYKPVTPSRRYMTTSDFSELSKVEPEKSLLEPLKKTGGRNHYGRVTMRHRGGGHKRKYRIIDFKRDKINIPAKVASIEYDPNRSARIALLVYADGEKRYILSPKGLHVGETVMSGAKAEIKVGNSLPLENIPLGTLVHNIEFEPGRGGKIAKSAGTYAQLMAKEGKYALLKMPSGELRRVRLSCMATIGVVGNEEHSNEVYGKAGKTRWLGRRPKVRGMVQNPVDHPMGGGEGRSKGHIPKSPWGTPAKGYKTRRGKKQSDKFIVRRRVK
>000000312
MGLKKFKPVTPGRRFMLIPDYSEITKTEPEKSLLVPLKKKAGRNHHGHVTVRHQGGGHKRMYRIIDFKRNKFGIPARVASIEYDPNRTARIALLVYADGEKRYILAPKGLKVGDTIMNGPDAEITVGNALPLANIPVGTIVHNIEFIPGKGGQIARSAGTYAQLMAKEGRYALLRMPSGELRKVLVTCMATIGMVGNEDHSNEVHGKAGRKRWLGIRPTVRGMTMNPVDHPMGGGEGRSKGHIPQSPWGIPAKGYKTRKSKKPSDKLIVKRRKQK
>000000313
MALRKFNPVTKSRRFMLLPDFKEVTKSEPEKSLLEPIKKNAGRNHHGRITVRHQGGGTKRRYRIIDFKREKMGIPAKVISIEYDPNRTARIALLQYVDGEKRYMLAPKGLKVGDSVQNGDMAEISVGNSMSLERIPVGTIVHNIEFLPGKGGQIARAAGTYAQLMAKEGRYALLRMPSGELRRVVVKCMATIGMVGNEEHSNEIHGKAGRKRWLGVRPSVRGMTMNPVDHPMGGGEGRSKGHLPQSPWGQPARGYKTRKNKKPSDSLIVKRRNQN
>000000314
MGLRKYKPATPGVRFMIRNDFSGLTKKEPEKSLLVPLKKTGGRNHYGRITVRFRGGGHKRQYRLIDFKRDKIGIPAKVSAIEYDPNRSARIALLVYADGEKRYILAPNGLQVGDTVLSGIDAEIRVGNALPLENIPLGTLLHNVEIRPGSGGKIARSAGVSCQLMAKEGNYALLRMPSGELRKVHIKCYATIGVVGNEDHKNEVFGKAGRTRWIGRKPHVRGMVMNPVDHPMGGGEGRGKGQHPVTPWGMPTKGYKTRRGRRASDKFIVRRRNQV
>000000315
MGLKRFKPVTPGRRFMVISDFSDITKTEPEKSLLAPLKKTGGRNHHGRITVRHRGGGHKRRYRIIDFKRDKAGIPAKVLAIEYDPNRSARIALLLYADGEKRYILAPKGIKVGDTLMSGSDAEIKPGNALPLEKIPVGTLVHNVEFTPGKGGQIARAAGTYCQIMAKEGDYALLRMPSGELRKVHIKCYATVGVVGNEDHKNEVHGKAGRVRWLGRRPHVRGVAMNPVDHPHGGGEGRGKGHHPTSPWGLPTKGYKTRRGKRPSDKFIVRRRNEV
>000000316
MGLRRFKPTSPARRQMIIPDFSEITKKEPEKSLIAPLKKTGGRNSYGRVTVRFRGGGHKRRYRIIDFKRDKVGIPARVVSIEYDPNRTARIALLVYADGEKRYILAPQGLNVGDTVLNGPDAEIKPGNALPLENIPVGTIVHNVEFIPGKGGQIARSAGTSCQLMAKEGKYALLRMPSGELRKVPVKCYATIGVVGNEDHKNEVDGKAGRVRWKGRKPHVRGVAMNPVDHPHGGGEGRGKGHHPQSPWGQLAKGYKTRRGKKASDKLIVRRRNG
>000000317
MGLKRFKPTTPGRRFMIIPDFSEITKTKPEKSLVVPLKKSAGRNHHGRVTVRFRGGGHKRLYRIVDFRREKENIPAKVASIEYDPNRTARIALLIYADGEKRYILAPNGLNVGDTVMSGPEAEIKPGNALPLENIPVGTIVHSIEFLPRGGAKIARSAGVACQLMAKEGNYALLKMPSGELRKVHIKCYATVGVVGNEDHKNEVSGKAGRERWKGRKPHVRGVVMNPVDHPHGGGEGRGKGHHPQSPWGVPAKGYKTRRGKRASDKFIVRRRNG
>000000318
MPTKKYRPYTPSRRFMTTSDFSEITSTTPEKSLLKPFKRTGGRNNHGRITARFRGGGHKRRYRVIDFRRDKEGVPAKVATIEYDPNRSARIALLHYLDGEKRYILAPENLVVGSRVVAGPEAEPVLGNALPLRFIPVGTVVHNVELTPGKGAQLARSAGTSVQLQGRDGNYVTLRLPSGELRRVHGECYATVGVVGNAEHKNIVYGKAGRTRWMGRKPHQRGRAMNPVDHPHGGGEGRSSSGRPPVSPWGQQAKGLKTRTKRKNSSKFIVRRRKGS
>000000319
MAVKKYRPYTPSRRQMTTADFSGLTKKRPEKALTVPLPKTGGRNNHGRITSRFIGGGHKRLYRIIDFKRDKANVPAKVAAIEYDPNRSARIALLHYVDGEKRYILAPEGLTVGQTVNAGPEAEPKLGNALPLRFVPVGAVVHAVELVPGKGAQLARSAGTSIQVQGKERDYVILRLPSGELRRIHSECYATIGTVGNAEHKNIVLGKAGRSRWLGRKPHQRGSAMNPVDHPHGGGEGRTGAGRVPVSPWGQPAKGLKTRKKRKISDRFIITRRGGK
>000000320
MALKKYRPYTPSRRTMTTADFSDLTKKRPEKHLTEALPKTGGRNNRGRITSRFIGGGHKRLYRIIDFKRDKAGVTASVAALEYDPNRSARIALLAYADGEKRYVLAPEGLTVGSKVVSGPEAEPKVGNALPLRFIPVGSVVHAIELVPGKGAQLARSAGTSAQVQGKEGDYVVLRLPSGELRRVHTECYATIGNVGNAEHKNIVIGKAGRSRWLGRKPHQRGSAMNPVDHPHGGGEGRTGAGRPPVSPWGQQAKGLKTRRKRKVSDRFIISRRKGK
>000000321
MAVKKFRPYTPSRRFMTVADFSELTKKRPEKSLTAPMKKTGGRNNQGRTTSRFISGGHKQLYRIIDFRRDKAGIPARVAAIEYDPNRTARIALLFYRDGEKRYILAPDALKVDTIVTSGPEAPISVGNALPLRFIPVGTVIHAVELEPGKGAKMARSAGTSVQVQGREGDYVILRLPSGELRKVHGECYATIGVVSNADHKNIVLGKAGRKRHLGRKGHVRGTAMNPVDHPHGGGEGRAPRGRPPVSPWGQQAKGLKTRKKKKPSSALIVSRRK
>000000322
MAVKKFRPYTPSRRFMTVADFSEITKTEPEKSLTEPLKKTGGRNNQGRITVRFRGGGHKRLYRIIDFKRDKAGIPARVAAIEYDPNRSARIALLFYRDGEKRYIIAPEGLKPGMTVQSGPEAPIQVGNALPLRFIPVGTVVHAIELEPGKGAQLARSAGTGAQIQGREGDYVVLRLPSGELRRIHAESYATVGVVGNADHKNIVIGKAGRTRWLGRKPHVRGSAMNPVDHPHGGGEGRAPRGRPPASPWGWQTKGKKTRKKRKPSDRFIISRRKKK
>000000323
MAVKKFKPYTPSRRFMTVADFSEITKTEPEKSLVKPLKKTGGRNNQGRITVRFRGGGHKRLYRIIDFKRDKAGIPAKVAAIEYDPNRSARIALLHYADGEKRYIIAPEGLQVGQQVVAGPDAPIQVGNALPLRFIPVGTVVHAVELEPKKGAKLARSAGTSTQIQGREGDYVILRLPSGELRKVHGECYATIGTVGNADHKNIVLGKAGRTRWLGRKPHVRGAAMNPVDHPHGGGEGRAPRGRPPASPWGWQTKGLKTRKRRKPSSRFIIARRKK
>000000324
MPVKKFRPYTPTRRFTTVADFSEITKDKPERSLLKPIKKTGGRNNQGRTTSRFRGGGHKRRYRLIDFRRDKAGIPAKVNAIEYDPNRSARIALLFYADGEKRYIIAPDGLQVGTQVQSGPEAPIAPGNALPLRFIPVGTVIHSVELEPGKGAKLARSAGTSVQVQGREADYVILRLPSGELRRVHAESYATIGAVGNADHKNIQIGKAGRSRWKGRKPHVRGTVMNPVDHPHGGGEGRAPRGRPPASPWGWQTKGRKTRGKRKPSSRFIVSRRK
>000000325
MAIKKFKPTSPGRRFATQLVSEEITKHEPEKSLLEPLKKSGGRNSYGRVTTRHRGGGHKRKYRQIDFKREKLGIPARVAGIEYDPNRSANIALLHYQDGEKRYILAPKGLKVDDVIVSDVKADIRPGNAMPLESMPLGTLLHNVEMKIGGGGQMVRSAGAYAQLMAKEGDYAILKLPSGEMRKVHIKCRATVGQVGNEQYENVSLGKAGRNRWLGRRPRVRGVAMNPVDHPMGGGEGKSSGGRHPCSPWGMPAKGYRTRKKKPSDKFIVRRRTK
>000000326
MAIKKLKPTSPGRRFQTVSSFEGINRVEPEKSLLEGLTKKSGRNNYGRITSRRRGGGTKRKYRIIDFKRNKFNVPARVVSIEYDPNRSARIALLSYRDGEKRYILAPAGLKTGAWVQAGEGVDIQPGNAMPMSQIPVGTIIHNIELTPGRGGQMARSAGTYAQLVAKEHKYALIKLPSGEVRKVLAANTASIGQVGNVEHENISIGKAGRNRWRGKRPSVRGVAMNPVDHPLGGGEGRSSGGRHPVSPWGWPTKGYKTRRKNKPSDKLIVNKRKK
>000000327
MSIRKLKPTSPGRRFQTVSMYVDVTRETPEKSLTKGLGRKSGRNNAGRVTSRRQGGGNKRRFRVIDFKRNKAEIPAKVATIEYDPNRSARIALLHYVDGEKRYILAPLGLKVGDFVYSGDNVDIKPGNAMQLKSIPVGTTVHNIELVPGKGGQMCRSAGTYAQLVAKEGKYALLRLPSGEIRHVLAACQATVGQVGNVHHENIRVGKAGRNRWKNRRPKVRGVAMNPIDHPLGGGEGRSSGGRHPVTPWGRPTKGYKTRNPKKPSSRLIVKRRNK
>000000328
MSIRKLKPTSAGRRFQTVSTFEEITRTEPEKSLVEGLPRASGRNCYGRITSRRRGGGNKRLYRIIDFKRDKFEVPAKVFSVEYDPNRSARIALLHYADGEKRYILAPVGISVGDMITAGEGADIKPGNALPLKKIPVGTLLHNIELNPGRGGQICRAAGTYAQLVAKEGKYALLRLPSGEVRNILASCLATVGQVGNVMHENISIGKAGRNRWLGNRPKVRGVAMNPVDHPHGGGEGKSSGGRHPVTPWGTPTKGYKTRNKKKASSKLIAKRRGQK
>000000329
MAIRKLKPTSAGRRSQTVLTFDEITCTTPEKSLTKGLNKKSGRNNNGRVTMRRRGGGNKSLYRLIDFKRNKIDVPAKVATIEYDPNRSARIALLHYADGEKRYIICPLGLNVGDQILAGDKADIKPGNALALARIPLGTLVHNIELYPGRGGQLARSAGAYAQVIAKEDKYALLRLPSGEVRKVLAVNIATVGQVGNIEHENVSIGKAGRNRWLGNRPKVRGVAMNPVDHPLGGGEGRSSGGRHPVTPWGKPTKGYKTRSPKKPSSKLIVKRRGSK
>000000330
MAIRNLKPTSPGCRFQTISDFKEITCSSPEKSLTYGLCKKAGRNNHGHITSRRRGGGAKRLYRLIDFKRDKVGVPAKVAQIEYDPNRTARIALLHYVDGEKRYILAPVGIKQGDIIETGVDADIKPGNSLPMLHIPIGTLIHNIELNPGRGGQLCRSAGAYAQLVAREGKYALLRMPSGEVRKVLASGAATVGQVGNIHHENISLGKAGRNRWLGRRPKVRGVAMNPVDHPLGGGEGRSSGGRHPVSPWGMPTKGYKTRDKKKPSSRLIVKRRGQK
>000000331
MAVRKLKPTSPGRRFQTVSSFEEITRSTPERSLTEGLTKKSGRNCYGRVTSRRRGGGHKRLYRIIDFRRDKVGVPAKVAHVEYDPNRSARIALLHYSDGEKRYILAPLGVKQGDVVVAGDSVDIKPGNAMALSRVPVGTIVHNIELYPGKGGQFCRAAGTYAQLVAKEGNYALLRMPSGEVRKVLVTCCATIGQVGNLDHEKISYGKAGRSRWLGRRPKVRGVAMNPIDHPLGGGEGRSSGGRHPVTPWGIPTKGFKTRDKKKASSKLIIKRRGQK
>000000332
MATRKLKPTSPGRRFQTISDFAEITRTTPEKSLTKGLTKKAGRNNNGRITARRRGGGHKTLYRIVDFKRNKLGVPAKVAEIEYDPNRSARIALLHYADGEKRYILAPVGLNQGDTILAGEGADIKPGNAMQLQMVPTGTIVHNIELHPGRGGQFCRAAGTYAQLIAKEGKYALLRMPSGEVRKVLAACCATVGQVGNIHHENIKIGKAGRNRWLGRRPKVRGVAMNPVDHPLGGGEGRSSGGRHPVSPWGVPAKGYKTRNKKKASAKLIVKRRGQK
>000000333
MATRKLKPTSPGRRFQTISTFEEITKSTPEKSLTKGLTKKAGRNNNGRVTSRRRGGGVKRLYRIIDFKRNKVEVPATVASIEYDPNRSARIALLHYADGEKRYILCPVGLNKGDKILAGEKADIKPGNALLLKNIPVGTIVHNIELYPGKGGQFCRAAGTYAQLIAKEGKYALLRMPSGEVRKVLATCCATVGQVGNIHHENITLGKAGRNRWLGRRPKVRGVAMNPIDHPLGGGEGRSSGGRHPVSPWGMPAKGYKTRSKKKPSSKLIVKRRGQR
>000000334
MAVRKLKPTSAGRRFQTVSDFAEITRTTPEKSLTVGLTKKAGRNNRGRVTSRRRGGGVKRLYRIIDFKRNKFGIAAKVAHIEYDPNRTARIALLHYVDGEKRYIIAPVGLKQGDVVLAGEGADIKPGNAMQMSRIPVGTVIHNVELYPGKGGQLCRAAGTYAQLVAKEGKYALLRLPSGEVRKVLASCVATVGQVGNIQHENISLGKAGRNRWLGRRPQVRGVAMNPIDHPLGGGEGRSSGGRHPVSPWGMPAKGFKTRDKNKASSRLIIKRRGQK
>000000335
MAVRKLKPTSPGRRFQTVSDFEEVTRSTPEKSLTEGLTKKSGRNNNGRVTMRRRGGGHKRLYRIIDFRRNKLGIAATVAHIEYDPNRTARIALLHYADGEKRYILAPLGIKQGDMVQAGEGADIKPGNAMPMARIPVGTVLHNIELYPGRGGQFCRAAGTYAQLVAKEGKYALLRMPSGEVRKVLAACCATIGQVGNVNHENISLGKAGRNRWLGRRPKVRGVAMNPIDHPLGGGEGRSSGGRHPVTPWGVPTKGYKTRDRKKASTKLIVKRRGQK
>000000336
MAVRKLKPTSAGRRFQTVSDFEEITRTTPEKSLTEGLTKKAGRNNHGRVTSRRRGGGVKRLYRIIDFKRNKLDIPATVAHIEYDPNRTARIALLHYADGEKRYILAPLGVKQGDVIVSGEKADIKPGNALPMARIPVGTVLHNIELNPGRGGQFCRAAGTYAQLVAKEGKYALLRMPSGEVRKVLATCLATIGQVGNIQHENISLGKAGRNRWLGRRPKVRGVAMNPVDHPLGGGEGRSSGGRHPVSPWGMPTKGYKTRDKKKPSSRLIVKRRGQK
>000000337
MAIRKYKPTSPGRRYQTCSTFEEVTTDQPQKSLLGTIKKTGGRNNFGRITSRHVGGGHKRRYRFIDFKREKLDVPGKIASIEYDPNRSARIALVSYEDGEKRYIIAPAKVAVGEKIVSGERADIKAGNAMPLRNIPVGSLIHNIELKVGKGGQLIRSAGTYGQLMAKEGSYAQVRLPSGEMRKIFIDCRATIGQVGNNEHENISVGKAGRTRWAGKRPKVRGVVMNPVDHPMGGGEGRSSGGRHPCTPWGVPTKGHKTRSNKSTDKYIVKRRG
>000000338
MPVRRYKPVTSSTRHRVVIDYKSVTKTEPEKSLLAPLKKSGGRNNAGRISVRFRGGGHKRRYRIIDFKRDKDGIPGKITSIEYDPNRTAFIALVTYADGEKRYILAPDEIEVGDVIISGEEAPIRVGNALPLSKIPTGTTIHNIELYPGRGGQLVRSAGTWAQLMAKEGDYAHVRLPSGEIRLINVKCKATIGRVSNLDHENVSSGKAGRTRWLGRRPQVRGTAMNPVDHPHGGGEGKSPIGHSPLSPWGWKTLGWKTRRGKKPSDKFIVKRRK
>000000339
MPVKSYNPTSPARRNMSVADFSQLTKKKPEKKLTATKSKSGGRNSYGRITVRHIGGGNRRKIRLIDWKRNKDNVPAKVEALEYDPNRTAHLALLLYADGERRYILAPQGLKVGHKIMSGVEADILPGNSLPLDNIPVGTEIHNIEMKPGKGAQMVRTAGGVAQLMAKENGFAQVRLPSGEVRMVSVLCRATIGTVGNSEHENVKLGKAGRKRHLGVRPTVRGVVMNPNDHPHGGGEGKSPVGLGPVTPWGVPTLGKKTRKHKKLSNKYIVKRRK
>000000340
MGVRKLKPVTNGQRHAILYDYSELTRREPEKSLTYYYKRALGRSQQGKITSRWKGAGNKIRYRLIDFKRDKSLIPAKVYSIEYDPFRSARIALLHYKDGEKRYIVWPDKLNVGDTVVKGKEPDIKPGNAMPLRFIPVGTFIHNIELNPGRGAKLVRAAGLSAQVIGKIEGYAQVRLPSGEVRLINDKCMATIGVVGLAEHELVKLGKAGRARWLGMRPNVRGTAMNPVDHPHGGGEGKTKGKHPESPWGWKTKGYKTKRGKRYSDRFIISKRNAG
>000000341
MGIKRFKPYTPSRRFMTVSDFAEITKTEPEKSLTVGFVRGTGRNNQGRITCRHKGGGHKRRYRIIDFRRDKIGVPAKVAAIEYDPNRSARIALLVYADGEKRYIIWPDGLKVGDTVVAGPDAEIKVGNALPLRNIPVGTIVHNVELKPGKGGQLARAAGSFAQLMGKVGDYAQLRLPSGELRLVHLDCMATIGQVGNLDHENIVIGKAGRSRWLGIRPTVRGTAMNPVDHPHGGGEGRTFGKHPVTPWGQPTKGYKTRRSKKYSDKFIIKRRNQK
>000000342
MGVRKLKPVTNGTRHAILYDFSEITKKEPEKSLTEPLKKKAGRNNQGRITVRHKGGGHKRLYRIIDFKRDKWGVPAKVAAIEYDPNRSARIALLHYADGEKRYIIWPEGLKVGDTVVAGPDAEIKVGNALPLENIPVGTFIHNIELTPGKGGQLVRAAGMSAQILGRQGDYVQVRLPSGEIRLIHKKCMATVGTVGLAEHELIKLGKAGRARWLGIRPTVRGTAMNPVDHPHGGGEGKTFGKHPVSPWGQPTKGYKTRRGAKYSDKFIIKRRGK
>000000343
MGVRKLKPVTNGQRHAVLYDFSEITKREPEKSLTFFYKRAKGRSHGKITVRSRGGGHKKRYRLIDFKRDKSLVPAKVAAIEYDPFRSARIALLHYADGEKRYIIWPDGLKVGDTVMAGKEPEIKVGNALPLKYIPVGTIVHNVELHPGKGGQLARAAGTYAQVLGKVDDYVQLRLPSGEIRLVHQRCMATVGAVGLAEHELVKLGKAGRARWLGWRPHTRGTAMNPVDHPHGGGEGKTKGKHPESPWGWKTKGYKTRRGKKYSDKFILVTRKGR
>000000344
MGVRKLKPVTNGTRHAVLYDFEEIKKKEPEKSLLKWWHRAKGRSQRGNITARHRGGGHKKLYRIIDFKRDKSLVPAKVVSIEYDPFRSARICLLHYADGEKRYIIWPEGLKVGDTVMAGKPPEIKPGNAMPLKYIPEGTIVHNIEFIPGKGGQIARAAGTWAQVLGRSTGYVLVRMPSGEVRMIHERCMATVGRVGLAEHELVKLGKAGRARWLGWRPHTRGTAMNPVDHPHGGGEGRTRGKHPESPWGWKTKGYKTRRGKKYSDQFIVTRRDGR
>000000345
MGVRKLKPVTNGTRHAVVYDFSEITKKEPEKSLVVWWHRAKGRSQQGKITSRHRGGGHKKLYRIIDFKRDKSLVPAKVAAIEYDPFRSARIALLHYADGEKRYILWPEDLKVGDTVMAGKEPEIKPGNAMPLKFIPVGTIIHNIELKPGKGGQLVRSAGTEAQILGRVGSYVQVRLPSGEMRLVHERCMATIGKLGLSEHELVKLGKAGRTRWLGWRPHVRGTAMNPVDHPHGGGEGRTRGKHPVSPWGWKTKGYKTRRGKKYSDRFIITRRDGR
>000000346
MGIKIYKPTSPGRRHQTCSSFEEITTSTPEKSLLIKLKKSGGRNALGRVTSRHQGGGHKQKYRIIDFRRDKISIPAKVASIEYDPYRSARIALLHYVDGEKRYILAPLDLKVGDTVLSGPEADIKPGNALPLKAIPLGTIIHNVELKLGKGAQLARSAGTFAQLMAKEGRYSQVKLPSGEVRMVLQDCYATIGQVGNVDHEKVSLGKAGRARWLGKRPKVRGVAMNPVDHPHGGGEGRTSGGRHPVTPWGIPTKGYKTRTNKSTDRFIVKKRTK
>000000347
MAIKSYKPTSAGRRHQTCSTFEEITSTTPEKSLLVKIKKTGGRNHFGRVTARHQGGGHKQKYRMIDFRRDKRGIPAKVATIEYDPNRSARIALLHYTDGEKRYILAPLDLKVGDTVLSGPEADIKPGNSLPLRSIPLGTIIHNIELKIGKGAQLARSAGTFAQLMSKEGKYSQVKLPSGEVRLVLQDCYATIGQVGNIDHENVCLGKAGRSRWLGKRPKVRGVAMNPVDHPHGGGEGRTSGGRHPVTPWGIPTKGYKTRTNKTSDRFIVKKRTK
>000000348
MAIKTYKPTSPGRRAQTCSTFEEITACKPERSLVENLKKSGGRNSNGRITSRNVGGGHKQKYRIIDFRRDKTEIPAKVATIEYDPCRSARIALLNYADGEKRYILAPLSLKVGDTVISSEQADIKPGNALPIRCIPLGTIIHNIELKIGKGAQLARSAGTFAQLMAKEGKYGQVKLPSGEVRMILMDCKATIGQVGNADHENVSIGKAGRSRWLGVRPHVRGVAMNPVDHPHGGGEGRTSGGRHPVTPWGIPTKGYKTRTNKRSTPFIVKKRTK
>000000349
MAIKSYKPTSAGRRHQTCSTFEEITTSQPERSLVVKLKKTGGRNNFGRITSRHIGGGHKQKYRIIDFRRDKRDIPAKVASVEYDPYRSARIALLNYADGEKRYIIAPLDLKVGDTVVASTSADIKPGNALPIRSIPLGTIIHNIELKIGKGAQLARSAGTFAQLMAKEEKYAQVKLPSGEVRMVLMDCMATIGQVGNLDHENVSIGKAGRSRWLGKRPKVRGVAMNPVDHPHGGGEGRTSGGRHPVTPWGIPTKGYKTRTNKTSTRFIVKRRTK
>000000350
MAIKTYKPTSAGRRHQTCSAFDEITTSTPEKSLIVTIKKTGGRNSFGRITARHIGGGHKKKYRIIDFRRNKVEVPAKVASIEYDPNRSARIALLHYADGEKRYILAPLDLKVGDSIVASSNADIKPGNALPLRAIPLGTIIHNIELKIGKGGQLARSAGTFAQLMAKEGKYAQVKLPSGEVRMVLLDCMATIGQVGNIDHENVSIGKAGRSRWLGRRPKVRGVAMNPVDHPHGGGEGRTSGGRHPVTPWGIPTKGYKTRKNKTSTRFIVKKRSK
>000000351
MAIKKYKPTSAGRRHMTSADFADITAAKPEKSLVEKLNKSGGRNNAGRITKRHTGGGHKRKYRVIDFRREKKEIPAKIASIEYDPNRSARIALACYADGEKRYILAPLGLKVGDVVIASEQADIKPGNALSIRSIPLGTWVHNIELKIGKGGQLARSAGTYAMIAAKEGKYAQLRLPSGEVRLVLQDCCATVGQVGNVQHENVKIGKAGRNRWLGKRPQSRGVAMNPVDHPHGGGEGKSSGGRHPVTPWGVPTKGYKTRVNKRTDRFIVRRKK
>000000352
MAIKKFKPTSPGRRHMTASTFEEVTTATPEKSLLEPLKKSGGRNNNGRITKRHTGGGHKRKYRIIDFKRDKREIPARVVSIEYDPNRSARIALLSYADGEKRYILAPVGLEVGAEVVASESADIQPGNAMAIRAIPLGTWVHNVELKVGKGGQLARSAGAYAMIAAKEGRYAQLRLPSGEVRLVLQECCATIGQVGNTDHENVKIGKAGRNRWLGKRPQSRGVAMNPVDHPHGGGEGKSSGGRHPVTPWGVPTKGYKTRTNKRTDRFIVRRRNK
>000000353
MTVSAFEGIKKAKPERSLIENLKKNAGRNSYGRITVRHRGGGNKKKYRIIDFKRQKDGEVAVVLRLEYDPNRSANIALIQYEDGTKSYILAPVGLKAGHKIVSGPNADILPGNCLPIANIPVGELIHNIELYPGKGAQLVRSAGVAAQLMAKENGMAQVRLPSGEVRYIREDCKACIGQVGNTDWANIQIGKAGRKRHMGWRPTVRGSVMNPNDHPHGGGEGKSPVGRGPVTPWGKPAMGYKTRKTKNRTEKFIVKHRNSK
>000000354
MAIKKYKPTTNGRRNMTSIDYKTLTTSTPEKSLLAAKNSKAGRNNRGLITTRHKGGGHKQKYRIIDFKRNKRDVVGTIATIEYDPNRNAFICLVNYLDGEKRYILFAKGMTVGMKIVASEHADIKVGNAAPLKNIPEGTLIHNVELKPGKGGQMARSAGTSVQILGKDGKYVTLRLTSGEVRKVLADCYATIGEVGNEEYNLVNWGKAGRNRWRGIRPTVRGSVMNPNDHPHGGGEGRTPIGRSPVTPWGKKALGVKTRNTKKPSEKLIVRKRNAK
>000000355
MAIRKYGPTSPARRNMTVPTFEELSKVEPEKSLLVSLPKHAGRNSYGRITVRHRGGGNRVKYRIIDFKRDKIDAPAKVLSVEYDPNRSAYIALLQYEDGEKRYILAPLGLKAGDTVLSGKEADIKPGNSLALSDIPVGTFVHNIELHPGKGGQLARAAGIMAQLMARENGMALIRLPSGELRNVPQECRATIGQVGNIDHENVKIGKAGRKRHMGWRPTVRGSVMNPNDHPHGGGEGKSPIGRGPVTPWGKPTLGYKTRKKKLASDKFIVKRRGGK
>000000356
MAIKKYKPTTPGRRGMTVTDYSVLSKVEPERSLLESKKKHAGRNNTGKITVRHHGGGNRVKYRVIDFKRNKFDVPATVKTLEYDPNRSAFIALVEYEDGVKSYILAPDGLKVGDKIMAGPNADIKPGNALPFENIPVGTMIHNIELYPGKGGQLVRSAGVMAQLMAKENGYALVRLPSGEMRNVRLNCIATIGVVSNLDHENVNLGKAGRKRHMGVRPGSRGSVMNPCDHPHGGGEGRAPVGHSPRTPWGKPALGLKTRKHKARSDKFIVKRANG
>000000357
MAIKTYKPTTPGRRGMTVIDYSGLSKVEPCKSLLEPLKKNSGRNSYGRITVRHRGGGVRRKYRVIDFKRNKLDMNATVQTIEYDPNRSAFIALVEYEDGEKRYIIAPNGLAVGDVIRAGADADIKPGNALALADIPVGTFIHNIELYPGKGAQLVRSAGNMAQLMGREGAYALVRLPSGEMRKISVNCMATIGQVGNIDHANVNIGKAGRKRHMGWRPTVRGSVMNPCDHPHGGGEGKSPVGRSPVTPWGKPTLGYKTRAKHARSDKFIVKRRNGK
>000000358
MAIKTYKPVTPGRRGMTVTDYSVLSKVEPERSLLESLKKNSGRNSYGRITVRHKGGAQRRKYRVIDFKRNKLGIDAEVMTLEYDPNRSAFIALIQYEDGEKRYIIAPDGLNVGDKVRSGSDADIKPGNALALADIPVGTVIHNIELYPGKGGQLVRSAGNMAQLMAKENGYALLRLPSGELRNVSDNCMATIGVVSNLDHENVNYGKAGRVRHMGVRPTVRGSVMNPNDHPHGGGEGKSPVGRGPVTPWGKPALGYKTRKIGKSTDKFIVKRRNSK
>000000359
MSVTDYSGLSKVAPEKSLLAPLNKKSGRNSYGRITVRHRGGGNRRKYRIIDFKRQKFDVPGTVKTLEYDPNRSAFIALIEYQDGEKRYIIAPNGLKVGDTVVASPSADIKPGNALPLANIPTGTFIHNVELYPGKGAQLARAAGNMAQLMAKENNMALLRLPSGELRNVPVNCMATIGQVGNVDHENVKIGKAGRKRNMGWRPTVRGSVMNPNDHPHGGGEGKSPVGRGPVTPWGKPALGYKTRAHHNRSDKFIVRRRNGK
>000000360
MAIKSYKPTTPSRRQMTVTDYSELSKVAPEKSLLEPLKKHSGRNSNGRITVRHRGGGNRRKYRVIDFKRDKTEMPAKVLTLEYDPNRSAHIALVQYEDGEKRYIIAPNGLKVGDTVVAGPGADIKPGNSLPMASIPTGTFIHNIELYPGKGAQLARSAGVMAQLMAKENGYALVRLPSGELRNIPEICVATIGQVGNIDYENVNYGKAGRRRHMGWRPTVRGSVMNPCDHPHGGGEGKSPIGRGPVTPWGKPALGYKTRATHNRSDKFIVRRRNAK
>000000361
MTVTDYSGLSKVDPEKSLLAPLKKHSGRNNTGRITVRHRGGGNRQKYRIIDFKRDKTGMDATVLTLEYDPNRSAHIALVQYEDGEKRYIVAPHTLKVGDVIRNGADADIKPGNALPLANIPVGTFIHNIELYPGKGAQLVRSAGNTAQLMAREGAYALIRLPSGELRRVPVGCIATIGQVSNIDHENVKVGKAGKTRHKGFRPTVRGSVMNPNDHPHGGGEGKSPIGRGPVTPWGKPALGYKTRKKHNRSDKFIVKRRNAK
>000000362
MAIKTYKPTTASRRNMTVTNYTQLSKVDPEKSLLEPLKKNSGRNSYGRITVRHRGGGNRRKYRVIDFKRDKDGINANVLTIEYDPNRSAFIALVQYEDGEKRYILAPHDLKVGDVVRSGADADIKPGNALPLLNIPVGTFIHNIELYPGRGAQLVRSAGNMAQLMGKENDYALIRLPSGEMRKVPIGAKASIGQVSNIDHENVHYGKAGRVRHMGIRPTVRGSVMNPCDHPHGGGEGKSPVGRGPVTPWGKPALGYKTRKTHNRTDKYIVKRRNGK
>000000363
MAIKKYKPTTNGCRNMSVSAFSEITTQTPEKRLLVSHKDQAGRNNQGKITVRHRGGGVKRKYRLIDFKRNKDNIVGKVATIEYDPNRSANIALIHYLDGEKRYILAPKGLTVGMQIVSGKEADIKVANCLPLMNIPVGTTVHNIELKPGKGGQIARSAGSFCQIISREDKYVLLRLQSGEVRKVLGTCRATIGEIGNESYKLINYGKAGKKRFLGIRPTVRGSAMNPNDHPHGGGEGRAPIGRSPMTPWGKKARGVKTRDRKKASNALIIRRRTK
>000000364
TSIKKYKPTTNGLRNMSVSSFSEITSKKPEKSLLVTRKKMSGRNNQGKITVRHQGGGVKRRYRLIDFKRNKDNIIGNISQIEYNPNCSANVALVYYADGEKRYILCPKDLNVGSKISSGPKSDIKIGNTLPLINIPVGTKVHNIELKPGKGGQLARSAGTYVQIISREDKYVSLRLPSGEVRKVLSSCRATIGEIGNESHKLINYGKAGKKRYLGIRPTVRGSAMNPNDHPHGGGEGRAPIGRSPMTPWGKKARGVKTRDRKKKSNCLIIRSRKK
>000000365
MGIKKYKPITPGQRGMTVSTFEEVTKTKPEKSLTKSMSKHAGRNSHGKITVRHRGGGHKKKYRIIDFKRNKDGIEGKIAAIEYDPNRTANIALVHYKDGEKRYIIAPRNLEVGDVIMSGADADIKIGNTLPIKNIPVGTVIHNIEMKKGKGGQLVRTAGGGAQLMAKEGDYAQLRLPSSEMRKVRIECRATIGEVGNTDHGNINIGKAGKKRHMGRRPVVRGSAMNPNDHPHGGGEGKTGIGRSPVSPWGKPALGMKTRKKKHSDKYIVTRRK
>000000366
MPIRQYRPTSPGRRGMSVSTFEEITKTKPEKSLTVSLKKHSGRNNQGKITTRHRGGGAKRAYRIIDFKRNKFGVPARVAAIEYDPNRSANIALLHYLDGEKRYIIAPLGLKVGDRVEAGPEADIRVGNALPLKNIPTGTTVHNVEMERGRGGQLARGAGVGIQLMAKEGDYALLRLPSGELRNVHILCMATIGQVGNLDHENVSIGKAGRSRHMGRRPTVRGSVMNPRDHPHGGGEGRAPIGGKPQTPWGKPAMGFKTRRNKRTNRFIVRRRNAG
>000000367
MAIRKLKPTSNGHRNMSVSTFEEITTDRPEKSLTVDLKSKGGRNNTGRTTVRFRGGGVKRRYRIIDFKRDKDNIPARVKTIEYDPNRSANIALVAYADGEKRYILAPKGLKVGDVIESGSEADIKAGNALELKDIPVGTTIHNIELRAGRGAVLVRSAGVGAQLMAKEGNFATLRLPSGEMRMIHLNCKATIGVVGNAEHELIRIGKAGKSRYLGRRPHVRGSVMNPVDHPHGGGEGRTPIGRAPMTPWGKKAIGVKTRNTKKQSESYIVRRRNEK
>000000368
MPIRKLKPTSNGHRNMSVMTYSEITKKAPEKSLTTDLRKSGGRNNTGRITVRHRGGGAKRKYRIIDFKRNKDNIPARVKAIEYDPNRSANIALLAYADGEKRYILAPRNLKVGDVVESGKEADIKPGNALELKDIPVGTQIHNIELKAGRGAILVRSAGVSAQLMAKEGRFATVKLPSGETRLIHNDCKATIGMVGNIEHELVRIGKAGKTRYLGQRPHVRGSAMNPVDHPHGGGEGRTPVGRAPSTPWGKPALGLKTRKKKNKSSKYIVRRRNEK
>000000369
MAIKKYKPTSAGVRGMSVLSFDEITKTTPEKSLTVSLNKSGGRNSYGRVTIRHRGGGAKRKYRIIDFKRNKDGIKAVVKSIEYDPNRTANIALLQYEDGEKRYIIQPVGLKVGDVVESGPDVDIVPGNALPLRNIPVGTTVHNIEMKVGKGAQLVRTAGAEAQLMAKEGKFAQLRLPSGEFRLIHLDCKATVGQVGNISHELVTIGKAGRNRHLGKRPYVRGSAMNPVDHPHGGGEGRAPIGRAPSTPWGKPALGLKTRKKNKKSNKYIVRRRKK
>000000370
MAIRKYKPTSAGVRGMSVLTFDEITKTKPEKSLLVSLSKSGGRNSLGRVTVRHRGGGAKRKYRIIDFKRNKDGVPGKVASIEYDPNRTANIALIHYIDGEKRYILAPEGLKVGDKIESGENADIVIGNALKLKDIPVGTNVHNIELKPGKGGQLVRSAGSEAQLMGKEGRFAQLRLPSGEFRLIHLECRATVGQVGNLSHELITIGKAGRSRHMGKRPHVRGSAMNPVDHPHGGGEGRTPVGRAPSTPWGKPALGLKTRKKNKKSNKFIVRRRTKN
>000000371
MAIKGYKPTTPSRRKMTVSTFEELTNKKPEKSLTISLKKSTGRNSYGRITSRHRGGGVKRKYRIIDFKRDKDNIPARVAAIEYDPYRSAYIALLHYADGAKRYIIQPNGLKVGDVVESGPNADIKVGNALRLQDIPVGTTVHNIELTPGKGGQMARSAGTEAQLMAKEGKYAQLRLPSSEFRLVSLNCKATIGQVGNISHELVTLGKAGRKRYLGKRPHVRGSAMNPVDHPHGGGEGRAPVGRSPMTPWGKKALGLKTRKKKNKTDMYIVRRRTK
>000000372
MAIRGYKPTTPSRRQMTVATFEEVTRSIPEKSLTVNLNTTAGRNAHGRITSRHRGGGVKRKYRIIDFKRNKDNIPAKVQTIEYDPYRTAYIALVAYADGEKRYILAPNGLKVGDVVESGEHADIKIGNALELKNIPVGTTVHNVELLPGKGGQLARSAGAEVQLMAKEGKYATLRLPSTEMRMVPINCKATIGQVSNISHELITLGKAGKSRYLGRRPHVRGSAMNPVDHPHGGGEGRAPIGRSPMSPWGKKTLGLKTRKKNKKSNQFIIRRRTK
>000000373
MAIRGYKPTSPARRQMTVSTFEEITKKAPEKSLTINLKTTAGRNAQGRITSRHRGGGVKRRYRIIDFKRNKDGVPATVASIEYDPYRTSYIALLNYVDGEKRYILAPNGLKVGDKVESGENADIKIGNALKLKDIPVGTTVHNVEMTPGKGGQLARSAGSEAQLMAKEGKFAQLRLPSSEFRLVSVDCKATIGQVGNLSHELITLGKAGKSRYLGNRPHVRGSAMNPVDHPHGGGEGRAPIGRSPVTPWGKPALGLKTRKKNKKSDKYIVRRRTK
>000000374
MAIKTFKPTSPSRRYMTVDTFEEVTTDESEKSLLAPLKKSGGRNVNGRITSRRRGGGHKRKYRIIDFKRDKDGVPAKVATIEYDPNRSAYIALLNYADGEKRYILAPRGIEVGEKIMSGPEAEIKPGNALQMKDMPVGTIIHNLELQPGKGGQLVRSAGAQARLMAKEEQYVHVNLPSGEVRLIPAECKATVGQVGNIEHENITLGKAGRSRWLGRRPSVRGVVMNPHDHPHGGGEGRKPAGRHPVTPWGQRTIGKKTRKSKKSDELIIRRRNEE
>000000375
MGIRKYKPTSAGVRFRANDDYADITTDTPEKSLLIRLPKKGGRNNFGRITTRHQGGGNKKLYRVIDFKRDKDSIPAKVKTIEYDPYRSARIALVSYADGEKRYIIAPLGLKVGDVIQSGKDADIKVGNALQLKDIPVGTVIHNIELRPGKGGQLARSAGTYAQLLSKEGEYCHLRLPSGEIRLVKSECKATIGQVSNPDHENVVIGKAGKSRWLGIRPTVRGTAMNPVDHPHGGGEGRTKGGRHPVSPWGMPTKGYKTRKKNKPSNKYIVTKRK
>000000376
MGIKKFKPTSDGVRFRTNSDFQDVTASKPEKSLLAPKHNKAGRNNHGRITVRHQGGGNKQKYRLIDFKRNKDGIAANVKTIEYDPNRSARIALVFYADGEKRYILAPTGLKVGDQVLSGEQADIKLGNAKMLKDLPVGTVIHNVEMRPGKGGQLARSAGTYAQLLAKEGTYCHVRMPSGEIRLIKAECKASIGQVSNQEHENIKIGKAGRSRWKGVRPTVRGVAMNPIDHPHGGGEGRTSGGRHPVTPWGVPTKGYKTRKKNKPSNKYIVTRRKK
>000000377
MGIKTYKPTSPGLRFRTGSDFSEITKTEPEKSLVVPLKKKSGRNNYGRITVRHKGGGHKRLYRIIDFKRDKDGIPATVKSIEYDPNRSARIALLAYADGEKRYIIAPIGLKVGDSVLSGQGADIKPGNALKLKDIPVGTVIHNIEMRPGKGGQLARSAGTYAQLLSKEGKYCHVRLPSGEIRLILAECKATVGQVSNPDHENIKIGKAGRSRWLGIRPTVRGTAMNPIDHPHGGGEGRSKGGRHPVTPWGKPTKGYKTRKKNKPSDKYIISRRK
>000000378
MPIKVYKPTTPGRRNMSVLTYEEITKEAPEKSLIEPLKKHAGRNNRGVITTRHRGGGNKRFYRIIDFRRDKWGIPAKVAAIEYDPNRTAFIALLHYADGEKRYILAPLGLKVGDIVQSGPGAPIRVGNALPLREIPLGTQVHNVELYPGRGGQLVRAAGAVAQVVAKIDNYVHLRLPSGEIRMVHADCMATIGQVGNLDHQNVSIGKAGRKRHMGWRPAVRGSAMTPRDHPHGGGEGKAPRGMPPKTPWGKPALGKRTRRNKKSDRFIIRRRYEA
>000000379
MPIKKYKPTSPGRRGMTVSTFEEITKAEPEKSLLKPLVKEAGRNSQGKITVRHRGGGHKRKYRVIDFKRDKFDVPGVVVAIEYDPNRSARIALIQYADGEKRYIIAPNGLRVGDRVMSGPNAEIRVGNALPLSKIPIGTQIHNVELTPGKGGQLARSAGQSAQLVAREGDYATLRLPSGEFRMVRVECMATIGQVGNLEHELINIGKAGRSRWLGRRPVVRGSVMNPRDHPHGGGEGKAPIGGQPKTKWGKPAMGVKTRKSKPSDKYIVRRRK
>000000380
MGIKRYKPTSPGRRGMTVSDFAEITKFEPEKSLTEPLKKHAGRNNHGHITTRHRGGGHKRRYRLIDFKRKKFDIPAKVAGIEYDPNRSANIALLHYTDGEKRYIIAPLGLKVGDTLMAGPNAEIRVGNALPLANIPIGSQIHNIELTPGRGGQLVRSAGNTAQLMAREGNYATVRLPSGEMRMVHIKCMATLGQVGNVDHQNIMIGKAGRSRWLGRRPVVRGSAMNPVDHPHGGGEGRAPTGMNPKTKWGKPAMGKKTRHNPRTQRFIVRTRKQK
>000000381
MPVKKYKPTSPGRRNMSVSTFEEITKKEPERSLLEPLRKKAGRNNYGRITVRHRGGGHKRHYRRIDFKRDKIGVPAKVAAIEYDPNRSARIALLHYVDGEKRYILAPLGLNVGDTVMSGPDADIRVGNALPLRQIPLGTQVHNVELEKGRGGVMVRSAGAAAQLMAKEGNYATLRMPSGEVRRVFIECMATIGQVGNLDHQNIRLGKAGRKRWLGRRPEVRGAAMNPRDHPHGGGEGRAPRGMTPKTKWGKPARGVKTRHNPRTDPFIIRRRTR
>000000382
MGVRIYKPTSAGRRNMSVSTFEEITKKEPEPRLIEPLRKKAGRNNQGRITVRHRGGGHKRFYRIIDFKRNKFGVPAKVQAIEYDPNRTARIALLAYADGEKRYIIAPLGLKVGDTVMSGPDAEIRVGNALPLSAIPLGTQIHNIELEIGRGGVLVRSAGTAAQLMAKEGDYAIVRMPSGEMRMIHLRCMATIGQVGNVDHQNIRLGKAGRSRWLGRRPRVRGAAMNPRDHPHGGGEGRAPRGMTPKTKWGKPARGVKTRHNPRFDRFIVRRRK
>000000383
MGLKKFKPITPGLRHLILPDFSEITKEEPEKSLLKPLKKSGGRNNFGHVTSRFRGGGHKRLYRIIDFRRDKDNIPAKVASIEYDPNRTARIALLHYADGEKRYIIAPEGLKVGDIIMSGENVDIKIGNNLPLKNIPDGTLIHNLELYPGRGGQLVRAAGTAAQILGKEGKWAYVRLPSGEIRLFDLNCRATIGQVSNVDHQNVSLGKAGRSRWLGRRPHVRGSAMNPVDHPHGGGEGKAPIGHSPLTPWGKPTLGYKTRKKRKPSDRFIIQRANDK
>000000384
MALKKYKPTTNGRRNMTSIDYSEITTNVPEKSLIESNAHSGGRNSQGKMTVRHRGGGNKHRYRLIDFKRDHDGVPATVKTIEYDPNRTANIALIVYEDGVKSYIIAPKGLKVGDVVESGKDADIKAGNTLRLADIPVGSTIFNIELKPGKGGQLVRSAGASAQLLGNEEKYALVKLPSGEVRMVLSVCRATVGSVGNDEHGLVVWGKAGRTRYRGQRPHVRGSVMNPNDHPHGGGEGKAPVGYSPLSPWHKKTTGKKTRSKKARSNKFIVRHRKGS
>000000385
MAIKHYKPTTPGRRGMTTLANEQLSKNKPERSLVAPLSKTGGRGNTGRITTRHIGGGHKRQYRIIDFKRNKDDIPAKVATIEYDPNRSANIALLSYADGEKRYILAPKGLKVGDVIYSGASADIKVGNAKELGQMPEGTLVHNIELKPGRGAQLVRSAGTSAQVLGVEEKHVTVQLASGEVRKILSTCRATIGEVGNSEHSLVNIGKAGRKRHMGIRPTVRGSAMNPVDHPHGGGEGRTPIGRSPMTPWGKKAMGVKTRRDKKASTKLIVRRRNDK
>000000386
MAIKTYKPVTNGRRNMTSLTYEEITATKPEKSLVAKINKNGGRNNQGVITTRHHGGGHKRKYRIIDFKRNKDDIIGTVATIEYDPNRSANIALINYADGEKRYILAPKGLEVGNKIVSGENADIKVGNALPMGNMPEGTVIHNIEMQPGKGGQIARSAGVSAQILGKEEKYVIVRLASGEVRKLLAVCRATVGVVGNEDHGLVNYGKAGRMRWKGVKPTVRGSVMNPNDHPHGGGEGRTSIGRAPMTPWGKKAMGVKTRKNKKASTKLIVRRRNSK
>000000387
MPIKAYKPTSNGRRNMTALTKEEITTSTPEKSLLAPYKKKGGRNNMGQITTRHHGGGHKRKYRVIDFKRNKDGVPGKVASIEYDPNRSANIALINYADGEKRYILAPKGLEVGTVIVSGETTDVKVGNCMEMGNMPEGTTIHNIEMHPGKGGQLARSAGVSAQILGSEEKYVIVRLQSGEVRKFLKKCRATVGAVGNEDHGLVNYGKAGRMRWKGVRPTVRGSVMNPNDHPHGGGEGKTSIGRAPLTPWGKKALGVKTRNSKKHSNRLIVRRRNAK
>000000388
MAIIKYKPTSAGRRNMSTLSNDRITKKSPEKSLLAPLNKKGGRNNTGRITTRHQGGGVKQKYRIIDFKRNKDNVPAKVAGIEYDPNRNANIALLHYADGEKRYILAPADLHDGDTVVSGVAVDIKVGNAMELQNIPDGTFVHNVELTAGKGGQLARSAGTSAQILGSEGKFVTIRLASGEVRKVHGNCRATVGVVGNGDYSLVNLGKAGRSRWMGIRPTVRGSAMNPVDHPHGGGEGRAPVGRAPMTPWGKKAMGLKTRNPKAHSSKYIVRRRNGK
>000000389
MPIRKYKPTTPGRRGMTSLTYEEITTNKPEKSLLAPLKSKGGRNNNGRITTRHQGGGHKRAYRIIDFKRNKDAIPARVATIEYDPNRSANIALLNYADGEKRYIIAPKGLTVGMEVVSGSEADIKVGNCLRLRDIPEGTFVHNIELKPGKGGQLARSAGTSAQILGIEEKYAIIRLASGEVRKILADCRATIGQVGNEDHSLVNYGKAGRNRWKGIRPTVRGSVMNPNDHPHGGGEGRTPVGRSPMTPWGKKAMGVKTRKNKKASTKLIVRRRNGK
>000000390
MAIKKYKPTTPGRRGMSSLSFEEITSTSPERSLLEPLSKKGGRNNTGRITTRHQGGGHKRQYRVIDFKRNKDNIPAKVATIEYDPNRSANIALLNYADGEKRYILAPKGMQVGQTIVSGEAVDIKVGNAMELRNIPEGTFVHNVELKPGKGGQLARSAGVSAQILGSEGRYTILRLASGEVRKVLSNCRATIGTVGNEDHSLVNLGKAGRSRWMGIRPTVRGSVMNPNDHPHGGGEGRTPVGRSPMTPWGKKAMGVKTRKAKKASTKLITRRRNGK
>000000391
MGIRRYKPTSPGRRNMTVSTFEEITKREPEKSLLEPLKKHAGRNNQGRVTARGRGGGNKRFYRRIDFKRNKFGIPAKVAAIEYDPNRSARIALLHYVDGEKRYILAPLGLKVGDIVQSGSGSPIRVGNALPLSDIPTGTPIHNIELYPGRGGQLVRSAGVAAQIMAKQDGYAQVRMPSGEVRMIRLNCMATLGQVGNVDHENVRIGKAGRSRHLGRRPITRGSAMNAADHPHGGGEGKAPIGGQPRTPWGKPTLGYRTRRNKKTDKFIVRRRGKG
>000000392
MGIKLFKPTTPSRRNMSANTFEEITTDKPEKSLLVSLKRTGGRNSQGKITVRHRGGGAKRKYRIIDFKRDKDGIPAKVATIEYDPNRTAFIALVVYTDGEKRYIIAPQGLKVGDVIVSGPDADIKAGNCLPIKNIPVGTFVHNIELASGKGAQLVRSAGGSAQLMAKEGNYATIKLPSGETRYVRIECRATIGTVSNVKHEIMSIGKAGRKRKMGFRPTVRGSAMNPCDHPHGGGEGRTPIGMSPVTPWGKPALGYKTRKTKKYSDRLIIKRKND
>000000393
MAVRGFKPTSPARRQMTVSTFEEITTDVPEKSLLVSLNNKAGRNNNGKITVRHRGGGNRNKYRLIDFKRNKDGVPAKVTTIEYDPNRSAYIALVVYADGEKRYIIAPTKLSVGDTVVSGPDADIKIGNALPIKNIPVGTVIHNVELAAGKGAQLVRAAGSSAQLMAKEGNYAQLRLPSGEMRYVRIECRATIGTVSNLTHDIVNIGKAGRKRHMGIRPTVRGSVMNPNDHPHGGGEGKSPVGRGPVTPWGKPALGYKTRKNKKYSDKLIVKRRNDK
>000000394
MAVRTYKPTTPSRREMTMDTFEFITTNVPEKSLLVSKNKTGGRNNQGKITVRHHGGGAKQKYRLIDFKRDKDGIPAKVVSVEYDPNRSAYISLVSYADGEKRYIIAPVGIKVGDVVESGVNADIKPGNCLPLKNIPVGTVVHNVELAAGKGAQLVRSAGASAQLMAKEGNYATLRLPSGEMRYVRIECRATIGTVSNLTHEIINIGKAGRKRHMGIRPTVRGSVMNPNDHPHGGGEGKSPVGHSPRTPWGKPALGYKTRKKKKYSDRLIIKGRK
>000000395
MAVKGFKPTTPSRRHMTVNTFEEITTDIPEKSLLVALKRSGGRNAHGKITVRHIGGGAKRKYRIIDFKRNKDGIPAKVSTIEYDPNRSAFIALVTYADGEKRYIIAPVGLKVGDVIVSGADSDIKVGNCLPIVNIPVGTTIHNIELQAGKGAQLVRSAGTSAQLMAKEGKYATLRLPSGEVRYVRIECRATIGTVSNLTHEIINIGKAGRKRHMGIRPTVRGSVMNPNDHPHGGGEGKSPVGHGPLTPWGKPALGLKTRKNKKYSDKFIIKRKNKK
>000000396
MAVKGFRPTTPTRREMTMCTFEEITTSTPEKSLLVSLKKSGGRNANGKITVRHIGGGAKRKYRIIDFKRNKDNIPAKVVSIEYDPNRTAFIALVVYADGEKRYIIAPVGLKVGDTVVSGPESDIKVGNCLPIRNIPVGTVIHNIELAAGKGAQLVRSAGNSAQLMAKEGDYSQVRLPSGEVRYIRVECRATIGVVSNQTNEIVNIGKAGRKRHMGVRPTVRGSVMNPNDHPHGGGEGRSPIGHSPRTPWGKPALGYKTRKNKKYSDRFIVKRRHDK
>000000397
MAVKKFRPITPSLRQMTVATFEEITTDKPEKSLLVSLNKKAGRNSQGKITVRHRGGGAKRKYRIIDFKRTKDGIPAKVASIEYDPNRTAYIALVVYADGEKRYIIAPVGLKVGDVVMSGVDADIKVGNALPLKNIPVGTVIHNVELQAGKGAQLVRAAGSSAQLMAKEGKYAILRLPSGEMRYVRIECRAAIGTVSNVTNDIINIGKAGRKRHLGFRPTVRGSVMNPNDHPHGGGEGKSPIGHSPLTPWGKPALGYKTRKNKKYSDGMIIKRRGQK
>000000398
MAVKKFNPITPSRRQMTMPTFEEITSQQPEKSLLVSLKSKAGRNAQGKITVRHRGGGVKRKYRIIDFKRNKDSIPAKVATIEYDPNRSAYIALVVYTDGEKRYIIAPAGLKVGDVIVSGPDSDIKPGNALPLKNIPVGTVIHNIELQKGKGGQLVRSAGNSAQLMAKEGNYATLRLPSGEMRYVRIECRATIGTVSNPTNDIVNIGKAGRKRHMGWRPTVRGSVMNPNDHPHGGGEGKSPVGRSPVTPWGKPALGYKTRKNKKYSDRFIIKGRNAK
>000000399
MAVKKFRPTTPSRREMTMATFEEITTSTPEKSLLVSLNKSGGRNAQGKITVRHHGGGAKRKYRIIDFKRNKDGVPAKVATIEYDPNRTAYIALVVYADGEKRYIIAPVGLKVGDVIVSGPDADIKAGNALPLKNIPVGTFVHNVELQVGKGAQMVRSAGTTAQLMAKEGNYATLRLPSGEMRYVRIECRATIGTVSNTTNDIINIGKAGRKRHMGWRPTVRGSVMNPNDHPHGGGEGRSPIGRSPVTPWGKPALGYKTRKNKKYSDRFIIKRRNDK
>000000400
MGIKKYKPTSPGLRGMTVSTFEEVTKTSPEKRLTSKKTKTAGRNNNGRITVRHHGGGAKQKYRIIDFKRNKDGIPAKVNAIEYDPNRSANIALLFYADGEKRYIIAPNNLKVGDTVMSGKDSDIKVGNALNLEDIPVGTIIHNIELKAGKGAQMARSAGTYVQLMAKEGNYVTLRLPSGEMRLVRKECRATIGQVGNLEHEIITIGKAGRKRHMGIRPTVRGSVMNPNDHPHGGGEGKAPIGRGPVTPWGKPTLGYKTRKKNKHSDKYIVRRRSGK
>000000401
MGIKKYKPTSPGRRNMSVNTFDEITKKEPEKSLLTPLKSKAGRNNYGRITVRHQGGGAKRKYRIIDFKRNKDGVPGKVAGIEYDPNRSSNIALIHYVDGEKRYIIAPLKLKVGDTIVSGPEADITIGNCLPLKNIPVGTLVHNIELKAGKGGQMVRSAGASAQLMAKEGNYATLRLPSGEMRQVRLECRATVGTVGNLDHQNVRIGKAGRKRHMGIRPTVRGSVMNPNDHPHGGGEGRAPVGRGPVTPWGKPALGYKTRKKNKPSDKYIVRRRNVK
>000000402
MRPLNKKGGRNSNGRMTTRHRGGGHKRAYRLIDFKRDKDGIPAKVAAIEYDPNRSANIALLHYVDGEKRYILSPKNLSVGDMLMSGENSEIRIGNALPLKVIPLGTHIHNIELNIGHGGQMARGAGSYCQLMAKEGRYAQVKLPSGEVRLIPLACKATIGQVGNLEHENISIGKAGRKRWLGKRPHVRGVAMNPVDHPHGGGEGKSSGGRHPVTPWGVPTKGYKTRVRKSSDRFIVKRRSR
>000000403
MGIKHYKPTSPGIRQMTRHTFEELTSTRPEKSLLERLTRKAGRNVYGRITVRHRGGGHKRMYRIIDFKRNEDGIPAKVVSIEYDPNRTCRIAKVVYANGAKRYILHPVGLNVGDTVVSGPDADIKVGNALPLENIPVGTIVHNIELYPGRGGQLVRSAGASAQIMAKEGRYALLRLPSGEQRKVLLACRATVGQVGNLEHENIVIGKAGRKRHLGFRPAVRGVVMNPVDHPHGGGEGRSPIGMSPVTPWGKPTLGYKTRKPNKKSDRLIVSRRKK
>000000404
MAIKKFKPTSPGRRQMTVSTFAEITATEPYKPLVEPLKKTGGRNNQGRLTVRHRGGGHKRLYRVIDFKRDKDGIPGRVATIEYDPNRSANIALINYADGEKRYILAPENLQVGDQVISGPEADIKVGNALPLSQIPVGTMVHNVELKPGKGGQMARSAGAGAQLMAKEGGYALLRLPSGEVRKVQESCRATVGQVGNLDWENINIGKAGRKRWLGIRPTVRGVVMNPVDHPHGGGEGRAPVGRHPVTPWGKPAMGAKTRKKRKLSDKLIVKPRNK
>000000405
MPVKGFKPYSPGRRQMTVSTFEEITKTTPERSLLAPLKSKAGRNNQGKLTVRHQGGGHKRKYRLIDFKRNKDSVPAKVASIEYDPNRSANIALLHYLDGHKAYILAPNGLQVGQMVVSGPDADIKVGNALPIKNIPVGTLLHNIEMKPGKGAQLVRSAGGSAQLMAKEGKYATLRLPSGEMRMVHIDCRATIGQVGNLEHENINIGKAGRSRWLGIRPTVRGAVMNPNDHPHGGGEGRNPIGRNPVTPWGKPALGAKTRKKKNPSNRFIVKRRGKK
>000000406
MPTRSFKPTSPGRRQMTVLTFEEITRIEPERSLLVPLRKKGGRNNLGRLTVRHKGGGHKRMYRIIDFKRNKEGIPARVASVEYDPNRSANIALLNYADGSKAYIIAPLGLKVGQEIINGADADIKVGNTLPLKNIPVGTLVHNIELKKGKGGQLVRSAGGSAQLMAKEGKYATLRLPSGEMRMIHIECRATIGQVGNLDYENVSIGKAGRSRWLGIRPTVRGAVMNPVDHPHGGGEGRNPIGRNPVTPWGKPALGAKTRKKKSLSEKFIVKHRDK
>000000407
MAIKSFKPYSAGRRFMTVSAFDEITASKPEKSLLAKISQKGGRNNTGKMTVRHQGGGHKRQYRIIDFKRTKDNIPAKVATIEYDPNRSSRIALLNYADGEKRYILAPNGLKVGDVVFSGPESDIKPGNCLPLANIPDGTQIHNIELKIGKGGQIVRSAGTSAQLMGKDNGYAILRLPSGEMRRVRQECRATIGVVGNADHSNLVIGKAGRHRWMGVRPGNRGVVMNPCDHPHGGGEGKSPVGRHPVTPWGKPAHGVKTRDKKKASNSLIIKRRTK
>000000408
MAYKSFKPYTPGRRQMTVSTFEEITTDKPEKSLLAPVHNHGGRNGSGKMTVRHQGGGHKRQYRIIDFKRMKDNVPATVATIEYDPNRTCRIALLHYADGEKRYILAPKGLKVGDIVTSGPESDIKIGNCLPLINIPLGTVVHNVELKIGKGGQMVRSAGASAQLMAKEGDHALLRLPSGELRKVHIRCRATIGVVGNEDHENITLGKAGRNRWLGVRPANRGVVMNPNDHPHGGGEGKSPVGRRPVTPWGKPAYGVKTRDNKKASTKLIVKRRK
>000000409
MAIKSFKPYSASRRFMTVSTFEEITTSKPEKSLLVKVTNKGGRNNSGRMTVRHQGGGHKRRYRLIDFKRIKDNIPAKVATIEYDPNRSANIALLFYADGEKKYIIAPNGLKVGDVLYSGPEADIKVGNALPLANIPLGTLVHNVEMKIGKGAQMVRSAGESAQLMAKEGNYALLRLPSGELRQVHVRCRATVGIVGNTDYENITLGKAGRSRWKGVRPGNRGVVMNPCDHPHGGGEGKAPVGRRPVTPWGKPAYGVKTRDAKKASGKFIVKRRK
>000000410
MAIKSFNPYSPSRRFITVSAFEEITTDKPYRPLVEKLGKHAGRNNTGKMTVRHQGGGHKKQYRIIDFKRTKDGIPAKVATIEYDPNRNARIALINYVDGEKRYIIAPLDLKVGDIVVSGPDADIKTGNCLPLKNIPLGTTVHNVEMKIGKGGQMARSAGTSAQLMAKEGDYALLRLPSGEIRKVHINCRATIGQVGNIDAENICIGKAGRSRWLGIRPANRGVVMNPNDHPHGGGEGHSPVGRRPVTPWGKCAFGTRTRREKKASTKLILKRRTK
>000000411
MAVKKFVPTSPGRRFMTVNTFEKITTDQPEKSLLAPLKKKAGRNATGRIMVRHQGGGHKRKYRIIDFKRDKEGIPAKVATIEYDPNRSANIALLHYADGEKRYILAPVGVTVGTPILSGESADIKPGNAMPLKAIPVGTLIHNIELKVGKGGQLVRSAGAAAQLMAKEGKYAHVRLPSGEVRLISQECRATIGQVGNLEHENITIGKAGRSRWLGKRPTVRGVVMNPNDHPHGGGEGKAPIGRSPVTPWGKPTLGYKTRQKNKKSDQYIVRRRTK
>000000412
MAVKSFKPYSAGRRFMTVSSFDEITTDKPEKSLTVRLTKTGGRNQQGKLTVRHRGGGHKRLYRIIDFKRTKDGIPARVATIEYDPNRSARIALLNYADGEKRYILAPNGLKVGDVVESGAEADIKPGNTLPLKNIPLGTVIHAIELKIGKGAQLARSAGTSAQLMAKEGDYALLRLPSGEIRRVHINCRATIGEVGNLEHENITIGKAGRSRWLGRRPETRGIAMNPNDHPHGGGEGRSPVGRSPMTKWGKIAMGKKTRRKKKASNRLIVHRRK
>000000413
MTVASFDEITASKPEKSLTERLKKNGGRNQQGRLTVRHQGGGHKRLYRVIDFKRTKDGIPARVATIEYDPNRSARIALLNYVDGEKRYILAPNGLKVGDQVVSGPDADIKVGNALPLKNIPVGTTVHNVELKIGKGAQLVRSAGTSAQLMAKEGDYALLRMPSGELRKVHINCRATIGEVGNLEHENITLGKAGRNRWLGVRPENRGVAMNPNDHPHGGGEGRSPVGRHPVTKWGKCAMGAKTRRKKASDKLIVKGRTK
>000000414
MAVKSFKPYAPGRRFMTVASFSEITTDKPEPSLVERLIQRGGRNNQGRMTVRHQGGGHKRLYRVIDFKRNKDNVPAKVATIEYDPNRSARIALLHYVDGEKRYILAPLGLNVGDTVVSGPDSDIKVGNALPLKNIPVGTMVHNVEMKIGKGGQLVRSAGVGAQLMAKEGDHALLRLPSGELRKVHVLCRATVGQIGNLEHENITIGKAGRSRWMGIRPANRGVVMNPVDHPHGGGEGRSPVGRHPVTPWGKHAMGAKTRAKKASDKLIVKRRK
>000000415
MPVKTFKPYAPGRRFMTVASFEEITTDKPERSLVEHLKKHGGRNQQGRITVRHQGGGHKRLYRIIDFKRNKDGIPAKVATIEYDPNRSARIALLHYADGEKRYIIAPNGLKVGDVVMSGPDADIKTGNALPLKNIPVGTLVHNVELKIGKGAQLVRSAGAAAQLMAKEGDYALLRLPSGELRKVHVNCRATIGQVGNLEHENITIGKAGRSRWLGIRPANRGVAMNPVDHPHGGGEGRSPVGRRPVTPWGKAAMGVKTRKKKKASDRLIVKRRK
>000000416
MATKKFKPTSPGRRFVTVSDFREVTVTEPEKSLVEPLRKKAGRNFQGRVTVRHRGGGHKRLYRVIDFKRNKDGVPGKVATIEYDPNRSANIALVNYADGEKRYIVAPAGLKVGQEIMSGPQADIKVGNALPLRNIPPGVLIHNIELYPGHGARVVRSAGGSAQLMAKEGDYAHVRLPSGEVRLFPLDCRATIGQVGNVEHENIVIGKAGRARWLGIRPTVRGVVMNPVDHPHGGGEGRSPIGRPPVTPWGKPALGTRTRNKKKASSKLIVKRRTK
>000000417
MAVKKFKPTSPGRRFMTVADFSDITTDQPEKSLLEPLKSKAGRNNQGRISVRHRGGGHKRMYRIIDFKRDKDGIPAKVATIEYDPNRTSRIALLNYADGEKRYIIAPLGLKVGDEIISGPDADIKTGNALPLKNIPVGTVIHNVELKPGKGAQLVRSAGAAAQLMAKEGDYAHVRMPSGEVRLIHVDCKATIGQVGNLEHENITIGKAGRARWLGRRPTVRGVVMNPVDHPHGGGEGRSPVGRNPVTPWGKPALGARTRKKKPSDKMIIKRRTK
>000000418
MAVKSYKPTSPGRRFVTVPDFSEITKVEPEKSLLEPLKKTGGRNAQGRLTVRHRGGGHKRMYRIIDFKRNKDGIPARVASIEYDPNRSARIALLNYADGEKRYILAPVGLEVGATVMSGPDADIKVGNCLPLRNVPVGTMVHNVELYPGGGAQLVRSAGAAAQLMAKEGKYANLRLPSGEMRLVLVDCRATIGQVGNLEHENITIGKAGRARHLGIRPTVRGKVMNPVDHPHGGGEGRNPIGRQPSTPWGKPAMGVRTRGKKKSDRLIVKRRNK
>000000419
MAIKKFKPTSPGRRFVTVSDFEEITRTEPEKSLVEPLKKSGGRNAQGRITVRHRGGGHKRLYRIIDFKRDKDGIPAKVASIEYDPNRSARIALLHYADGEKRYIIAPAGLEVGQTVVSGPDADIKAGNCLPLKNIPVGTMIHNIELYPNGGGKLVRSAGASAQLMAKEGKYANIRMPSGEMRLLLQECRATIGQVGNVEHENITIGKAGRKRWLGIRPTVRGVVMNPVDHPHGGGEGRSPIGRNPVTPWGKPALGARTRKKKPGDRLIVKRRAR
>000000420
MAVKKFKPTSPGRRFVTVSSFEEITADKPEKSLLRPLKKTGGRNAQGRLTVRHQGGGHKRMYRIIDFKRDKDGIPAKVATIEYDPNRSARIALLHYADGEKRYIIAPAGVKPGMVLESGPQADIKVGNALQLKNMPVGTIIHNLELYPGHGGQLVRSAGTSAQLMAKEGKYAHVRMPSGEMRLFLQECRATIGQVGNLEHENITVGKAGRSRWLGIRPTVRGVVMNPVDHPHGGGEGRSPVGRNPVTPWGKPALGARTRKKKNSDKLIVKRRNKK
>000000421
MAVKKFKPTSPGIRQMTVASFDEITKTKPEKSLLEPLKKKAGRNNQGKLTVRHQGGGHKRMYRVIDFKRIKDGIPAKVASIEYDPNRTSRIALLHYADGEKRYIIAPNGLNVGDTVVSGPDADIKTGNCLPLKNIPVGTLIHCIEMRPGKGGQLVRSAGAAAQLMAKEGEHATLRLPSGEMRKVLAECRATIGQMGNLEHENITIGKAGRKRWLGIRPTVRGVVMNPVDHPHGGGEGRSPIGRAPVTPWGKVAIGGKTRRKKASDKLIIKRRTK
>000000422
MAVKTYKPTSPGRRFVTVSSFEEITKTEPEKSLIVPLKKHAGRNNQGRLTVRHRGGGHKRMYRIIDFKRNKDGIPAKVVAIEYDPNRTARIALLAYADGEKRYIIAPHGLKVGDVLMSGPDADIKVGNALPLANIPVGTLVHNIELYPGKGGQLVRAAGTAAQLLGKEGRYAILRLPSGEMRKVLLECRATIGQVGNLEHENITIGKAGRARWLGIRPTVRGVVMNPVDHPHGGGEGRSPIGRHPVTPWGKPTLGVKTRKKNKASSKLIIKRRK
>000000423
MAIKKFKPTTPSRRHMTVIKSEEITKFSPEKSLLTSLKKNAGRNSQGKITVRHKGGGEKRKYRIIDFKRDKDGIPAKVAGIEYDPNRTANIALLNYKDGEKRYILAPLGLKVGDVIVSGEGSDIKVGNCLKMKDMPVGTVIHNIELKKGKGGQLVRSAGISAQLMAKEGKNVLLRLPSGEMRYVNAECKATIGQVGNVDHSNVTIGKAGRKRHMGIRPTVRGSVMNPNDHPHGGGEGRSPIGRSPVTPWGKPALGYKTRNKKKQSNKMIVTRRK
>000000424
MAIKKFKPTSPALREMTVFISDEVTTNQPEKSLLVPLKKNSGRNVHGKITVRHRGGGNRRKYRIIDFKRNKDGIPAKVATIEYDPNRTANIALLNYADGEKRYILAPVGIKVGDTLLSGPEADIKPGNALALKNMPVGTVVHNIELKAGKGAQLVRSAGVSAQLMAKEGNKALLRLPSGEMRYVSIECKATIGQVGNVEHANETIGKAGRKRHMGIRPTVRGSVMNPNDHPHGGGEGRSPIGRSPVTPWGKPALGYKTRKKNKASNKLIVSRRTK
>000000425
MAIKKFKPTSPALRQMTVYKSDDITTDKPERSLLVKLKKNAGRNVHGKITVRHKGGGNKRKYRIIDFKRNKDGIPAKVATIEYDPNRTANIALLNYADGEKRYILAPQGLKVGTVVLSGKGADIKPGNCLELRDMPVGTLVHNIELKAGKGGQIVRSAGASAQLMAKEGGRALLRLPSGEVRYVKDNCRATVGQVGNVEYANEVIGKAGRKRHMGIRPTVRGSVMNPNDHPHGGGEGRSPIGRSPVTPWGKPALGYKTRKKNKASNKQIVSRRTK
>000000426
MAIKKYRPYTPSRRHMTSSSFEEITKSTPEKSLVVKLKKNSGRNNQGKITVRHRGGGATIKYRIIDFKRNKDGIPATVASIEYDPNRTANIALLNYADGEKRYILAPEGLKVGDKIMSGEQAEIRVGNALRMKDMPVGVSIHNLEMKPGKGGQLVRAAGLSAQLMAKEGKYATVKLPSGEMRLLPIECKATIGVIGNGDHELINIGKAGRKRHMGIRPTVRGSVMNPNDHPHGGGEGRSPIGRAPCTPWGKPALGYKTRKKNKHSNKYIVRHRDKK
>000000427
MTGSDFSEITKKTPEKSLTYSLKKNSGRNNQGKITVRHRGGGAKKKYRLIDFKRNKDGIPAKVVAIEYDPNRTANIALICYVDGQKSYIIAPNKLEVGTTIMNGPDAEIHIGNCLPLENIPVGTEIHNIEMHPGKGAQLVRSAGNSAQLMAKEGKYATLRLPSGEMRMVPLNCRATIGQVGNIEHDLINIGKAGRKRHMGIRPTVRGSVMNPNDHPHGGGEGKASIGRGPCTPWGKPALGLKTRKKNKHSNKLIVRTRDGK
>000000428
MGIKTFNPYTPSRRAMTQLDNAEITKSTPEKSLTVSLNKTAGRNNQGKITVRHHGGGSRRKYRIIDFKRNKVDVPATVKSIEYDPNRTANIALICYADGEKSYIIAPNGLKVGDVLMNGENAEVKVGNCLPLSAIPVGTEIHNVELYPGKGGQLVRAAGNTAQLMAKEGKYATLRLPSGEMRLVPIVCRATIGTVGNVEHGLVNIGKAGRKRNMGIRPTVRGSVMNPNDHPHGGGEGRAPVGRGPCTPWGKPALGLKTRKKNKKSNKMIIRRRDGK
>000000429
MGIKKYGPYTPSRRNMTGSDFSEITKSSPEKSLIVSKNSKAGRNNQGKITVRHRGCGGRVKYRIVDFRRNKDDMPAKVIGIEYDPNRSANIALIQYEDGTKAYILAPNGLTDGMTVMNGANAEIRVGNCLPLSQIPVGENVHNIELYPGKGGQMVRSAGNAAQLMAKEGKYATLRLPSGEMRMVPIECRATIGVVGNGDHNLINYGKAGRVRHMGIRPTVRGSVMNPNDHPHGGGEGRAPIGRGPSTPWGKPALGYKTRKAKKASNKLIVRRRNGK
>000000430
MGIRTYNPYTPSRRHMTGSDFSEITKSTPEKSLTVSKNSKAGRNAQGKITVRHRGGGAKRKYRIIDFKRYKDGIPATVKSIEYDPNRTANIALICYADGQKAYIIAPNGLQVGAVLMNGPEAEIKLGNCLPLAQIPVGTMVHNIELHPGKGGQLVRSAGNAAQLMAKEGKYATLRLPSGEMRLVPIQARATVGQVGNIDHELINIGKAGRKRHMGIRPTVRGSVMNPNDHPHGGGEGRAPIGRGPMTPWGKPALGYKTRKKNKHSNKMIVRRRDGS
>000000431
MGIKKFGPYTPSRRNMTGLDYAEITKSTPEKSLCVSLKKNSGRNNQGKITVRHRGGGSRRLYRIIDFKRRKDGIPAKVVAIEYDPNRTANIALLHYADGEKAYILAPVGLTVGTTLMNGSGAEVKVGNCLPLSAIPVGSNIHNIELYPGKGGQLVRAAGNAAQLMAKEGKYATLRMPSGEMRMVPVECRATIGQVGNIEHELVNVGKAGRTRNKGFRPTVRGSVMNPNDHPHGGGEGKTGIGRGPVTPWGKPALGLKTRKSNKRSNKLIVRRRDGK
>000000432
MTGLDFSEITKSTPEKSLVVSMSKTAGRNNQGKITVRHHGGGEKRKYRIIDFKRNKDGIPATVNAIEYDPNRSANIALLFYADGEKRYILAPYKLAVGDVLMSGAEAEIKVGNCLPLQNIPVGTLVHNIELYPGKGGQLVRSAGNSAQLMAKEGKYATLRLPSGEMRMVPIICRATIGQVGNIEHGLVNIGKAGRKRHMGVRPTVRGSVMNPNDHPHGGGEGRAPIGRGPSTPWGKPAMGLKTRKKNKQSNKMIVRRRDGK
>000000433
MGIKKYSPYTPSRRNMTGLDFGVITKSTPEKSLLAPIKKNSGRNNQGKITVRHRGGGAKRKYRIIDFKRNKDGIPAKVVAIEYDPNRTANIALISYVDGTKAYILAPEGLQVGTTIVSGSGAEARIGNCLPLAEIPVGAQIHNIELYPGKGGQLVRSAGNVAQLMAKEGKYATLRLPSGEMRMVPIICRATIGVVGNGEHSLVKLGKAGRKRHMGIRPTVRGSVMNPNDHPHGGGEGKTGIGRGPSTPWGKPALGLKTRNKKKQSNKLIIRRRDGK
>000000434
MGIKTYNPYTPSRRNMTGSDFSEITKSTPEKSLLVSLSKNSGRNNQGKITVRHRGGGNRKKYRLIDFKRNKEGVPAKVIGIEYDPNRTANIALICYADGEKSYILAPEGLTDGMTVMNGPKAEVRVGNCLPLSEIPVGTQIHNIELYPGKGGQLVRSAGNSAQLMAKEGKYATLRLPSGEMRMVPVICRATIGVVGNGDHSLINLGKAGRKRHMGIRPTVRGSVMNPNDHPHGGGEGRAPVGRGPMTPWGKPALGLKTRKKNKQSNKMIIRRRNGK
>000000435
MGIKTFNPYTPSRRHMTGSDFAEITTSTPEKSLVVSLKKNAGRNNQGKITVRHQGGGSRRKYRIIDFKRKKDGISAVVKTIEYDPNRTANIALICYADGEKAYILAPNGLQVGQTVMNGATAEIKVGNCLPLANIPVGSQIHNIELYPGKGGQLVRSAGNSAQLMAREGKYATLRLPSGEMRMVPISCRATLGQVGNIDHELVTLGKAGRVRHMGIRPTVRGSVMNPNDHPHGGGEGKTGIGRGPVTPWGKPALGLKTRKKNKQSNKMIMRRRDGK
>000000436
MTGSDFSEITTSTPEKSLVVSLKKNAGRNNQGKITVRHRGGGSRRKYRIIDFKRRKDGIHATVKTIEYDPNRTANIALISYEDGEKAYILAPEGLKVGQKVMNGPEAEIRVGNCLPLELIPVGTMVHNIELHPGKGGQMVRSAGNGAQLMAKEGKYATLRLPSGEMRMVPLVCRASIGVVGNGDHNLVNIGKAGRKRHMGIRPTVRGSVMNPNDHPHGGGEGKTGIGRGPCTPWGKPALGLKTRKKNKQSNKLIVRRRDGK
>000000437
MGIKTYSPYTPSRRQMTGSDFSEITKSTPEKSLVVALKKNAGRNNQGKITVRHRGGGAKRKYRIIDFKRNKDGIPATVLSIEYDPNRTANIALICYADGEKAYILAPAGLQVGTKVMSGAQAEAKVGNCLPLSAIPVGAQIHNIELYPGKGGQLVRSAGNSAQLMAKEGKYATLRLPSGEMRMVPIICRATIGVVGNGDHNLINIGKAGRKRHMGFRPTVRGSVMNPNDHPHGGGEGKTGIGRGPCTPWGKPALGLKTRKKNKQSNKLIVRRRNGK
>000000438
MAIKKFKPTTPSRRFMTVSAFDEITRREPEKSLLAPLKKTGGRNSYGRVTVRHRGGGHKRRYRIIDFKRDKDGVPARVASIEYDPNRSARIALLHYVDGEKRYILAPNKLQVGDTVKSGEDAEIKPGNALKLKNIPVGTIIHNIELKPGKGGQLARAAGTMAQILAKEGKYAHIKLPSGEVRLISLECKATIGQVGNIDHENISIGKAGRKRWLGKRPHVRGVAMNPVDHPHGGGEGRTSTGRHPVTPWGKRTLGKKTRKRKASDKYIIRSRRKR
>000000439
MAIKSFKPTTPSRRYMTVSSFDDITTDEPEKSLLAPIKRQGGRNVDGRITSRHQGGGHKRRYRIIDFKRDKDGIPAKVKTIEYDPNRSARIALLQYVDGEKRYILAPNKVQVGDTLETGAGADITAGNALKLKDIPVGTIVHNVELQAKKGGQIARSAGTMAQLLAKEGKFVHLKMPSGEVRLIHQECKATIGQVGNIDHENITIGKAGRTRWKGKRPHVRGVVMNPHDHPHGGGEGKSPAGRHPVTPWGKPTMGKKTRKPKRSDKYIIRSRHAK
>000000440
MSGSDFAEITKTKPEKTLLVSQSHTAGRNAHGHITVRHRGGGHKQFYRVIDFKRNKDNMAATVKAIEYDPNRTANIALLHYEDGVKSYILAPKGLKVGDKVYSGDDVDIKVGNTLKLKNIPAGTTIHNIELKPGKGAQLARSAGVSAQLLGKDNKYVTIKLASGEVRLVLAENRATIGAVGNEQHELISIGKAGRKRWLGFRPTVRGSVMNPNDHPHGGGEGKAPIGRSPLSPWGKKTLGKKTRDHKAKSEKFIVRHRKTK
>000000441
MAIIKYKPTTNGRRNMTSSDFAEITKKKPEKTLLESQSHTAGRNSYGHITVRHRGGGHKQKYRIIDFKRNKDDVKAVVKAIEYDPNRTANIALLHYTDGIKAYILAPKGLKVGTVVESGPNADIKPGNALPLSAIPAGTEIHNIELKPGKGGQLVRSAGTVAQVLGNDGKYTLVRLQSGEVRKILSTCRATIGSVGNEQHSLIQLGKAGRKRWLGKRPQSRGSVMNPNDHPHGGGEGKAPVGRQPMTPWGKKSRGIKTRNSKARSEKLIIRHRKG
>000000442
MAIIKYKPTTNGRRNMNGSDFSEITKTTPEKTLLESQSHTAGRNSYGHITVRHRGGGHKQKYRVIDFKRNKDGVKATVKAIEYDPNRTANIALIHYSDGVKSYILAPKGLEVGQVIESGKDADIKPGNALTLADIPVGTTVHNVELKPGKGGQLGRSAGTSIQLLGRDGKYSILRMPSGEVRLILSTCRATVGAIGNEQHELIKIGKAGRKRWLGMRPTVRGSVMNPNDHPHGGGEGKAPIGHSPMSPWGKKTLGKKTRSSHAKSEKLIVRHRKGK
>000000443
MAIRKYKPTTNGRRNMTGSDFAEITKTKPEKSLTEYMTKTAGRNAHGHITVRHRAGGHKRQYRVIDFKRQKDNVPAIVKAIEYDPNRSANIALLQYTDGIKTYIIAPKGLEVGMQVQSGPDADIKVGNALPLANIPVGTVIHNIELKPGHGAQLVRSAGASAQILGKEGKYALVRLGSGEVRMILIVNRATIGAVGNEQHELINIGKAGRKRWMGIRPTVRGSVMNPNDHPHGGGEGKAPIGRSPLSPWGKKTLGKKTRNKRKQSSKFIVRDRKRG
>000000444
MNGYDFAEITKTTPEKSLLAPLKHTAGRNSYGHITVRHRGGGTKRQYRIIDFKRIKDDVPATVKAIEYDPNRTANIALLVYADGTKSYIIAPKGLKVGMTVQSGPDADIKVGNALPLKNIPVGTVIHNIELKPGKGGQLARSAGASAQLLGKEEKYVLVRLSSGEVRMVLATCRATIGTVGNDEHALIIKGKAGRTRYAGQRPHVRGSVMNPNDHPHGGGEGKQPVGLSPLSPWGKKTVGKKTRSHKARSNKFIVRGRKRG
>000000445
MGIKKFKPTSNGRRNMTGSDFAEITKTTPEKSLLASKSKTAGRNSYGHITVRHRGGGHKRQYRLIDFKRIKDDVPATVKAIEYDPNRSANIALVVYADGVKSYILAPKGLEVGQKIQSGKDADIKVGNTLPLENIPVGTVIHNIELKPGKGGQLVRSAGTSAQLLGKEGKYAIVRLTSGEVRMILVTCRATIGAVGNEQHELINIGKAGRSRWLGKRPQSRGSVMNPNDHPHGGGEGKAPVGRSPMSPWGKKTTGLKTRSKKAKSNKFIVRSRKKK
>000000446
MTASDFSEITKTKPEKSLLDSQSHTAGRNSYGHITVRHRGGGHKQQYRLVDFKRIKDEVPATVKAIEYDPNRTANIALLVYADGVKSYILAPKGLEVGMQVQSGAEADIKVGNALPLTNIPVGTVIHNIELKPGKGGQLARSAGTSAQLLGKEGKYAIVRLSSGEVRLVLLTSRATIGTVGNEQHELINSGKAGRTRWQGKRPTVRGSVMNPNDHPHGGGEGKAPIGHSPMSPWGKKTLGKKTRNKKARSNKLIVRGRRKH
>000000447
MAIKKYKPTSNGRRNMTASDFAEITKSTPEKSLLAKKSKTGARNNSGRMTVRHHAGGHKQAYRLVDFKRIKDNTTATVKAIEYDPNRTANIALLVYEDGIKSYILAPKGLKVGDKVQSGPDADIKVGNALPLSNIPEGTLIHNIELKPGKGGQLARSAGTSAQILGKDGKYVIVRLTSGEVRLVLATNRATIGEVGNAEHSLINWGKAGRNRWRGKRPHVRGSVMNPNDHPHGGGEGKAPVGRSPMSPWGKKTAGKKTRDKKKASTKFIVRGRKSK
>000000448
MAIKKYKPTSNGRRNMTSSDFAEITKTTPEKSLLESKSNTGARNSYGHMTVRHRGGGHKRQYRIIDFKRTKDEVPAKVTAIEYDPNRTANIALLQYTDGTKSYILAPKGLEVGMTVQSGSDADIKVGNALPLENIPDGTQIHNIELKPGKGGQLARSAGASAQLLGKEGKYVLVRLQSGEVRMILAVNRATIGVVGNEQHSLINWGKAGRRRWKGQRPHVRGSVMNPNDHPHGGGEGKAPVGRSPMSPWGKKTAGKKTRDVNARSSKFIVRGRKSK
>000000449
MAIKTYKATTNGRRNMSGSDFSEITKTTPEKTLLESQSKRAGRNNNGRITVRHHGGGHKQAYRIIDFKRNKDNVEGVVKAIEYDPNRSANIALIHYTDGIKTYIIAPKGLQVGARISSGEAADIKVGNALPLKNIPVGTLVHNIETKPGKGGQLVRSAGASAQVLGKEDKYVLIKLTSGEVRMILGTCRATIGAVGNEQHSLINVGKAGRSRWAGKRPTVRGSVMNPNDHPHGGGEGKAPVGRSPMTPWGKPARGIKTRDKNARSNKLIVRRRNSK
>000000450
MTGSDFAEITSTTPEKTLLEPNKRKAGRNNAGKIMVRHRGGGHKRNYRVIDFKRNKDGIVGIIKTIEYDPNRSANIALVQYVDGIKTYIIAPKGIQVGQQIFSGESVDIKTGNALPLDNIPAGTVIHNIEMKPGKGGQLVRSAGTSAQVLGKEGKYVLIRLNSGEVRLILGTCRATIGSVGNEQHELINIGKAGRSRWLGKRPTVRGSVMNPNDHPHGGGEGKAPIGHGPLTPWGKPALGLKTRNKKAQSNKFITRRRKTK
>000000451
MTSLDFAEITTSTPEKSLLVSLKSKAGRNNNGRITVRHQGGGHKRHYRLIDFKRNKDGVEAVVKTIEYDPNRTANIALVHYTDGVKAYIIAPKGLEVGQRIVSGPDADIKVGNALPLANIPVGTVVHNIELKPGKGGELVRAAGASAQVLGQEGKYVLVRLQSGEVRMILGTCRATIGTVGNEQQSLVNIGKAGRSRWKGIRPTVRGSVMNPNDHPHGGGEGKAPVGRAPSTPWGKPALGLKTRNKKAKSDKLIVRRRNEK
>000000452
MAIKKYKPTTNGRRNMTSSDFAEITTSTPEKTLLAPLKNNAGRNNNGRITVRHQGGGHKRQYRLIDFKRNKDNVVATVKTIEYDPNRSANIALVHYEDGVKAYILAPKGLEVGMTVVSGPDADIKVGNALPLENIPVGTVIHNIEMKPGKGGQLIRSAGTSAQVLGKEGKYVLIRLNSGEVRMILATCRATIGSVGNEQHELINIGKAGRSRWMRKRPTVRGSVMNPNDHPHGGGEGKAPIGRAPVSPWGQPALGYKTRNKKAKSDKLIVRRRKTK
>000000453
MTGYDFSEITKSTPEKTLLESSKNNAGRNSQGKITVRHQGGGHKRAYRVIDFKRNKDNVEGVVHSIEYDPNRTANIALIHYVDGVKAYIIAPKGLQVGQRIESGEHADIKVGNALPLANIPVGTVIHNIETKPGKGGQLVRSAGTSAQVLGQEGKYTLVRLNSGEVRMILSTCRATVGTVGNEQHELINFGKAGRSRWKRKRPTVRGSVMNPNDHPHGGGEGRAPIGRTPVSPWGKPALGYKTRSKKARSNKLIVRGRKK
>000000454
MTGYDFSEITASKPEKTLLSSQKQKAGRNNQGKITVRHQGGGNKRAYRIIDFKRNKDNVVGTIATIEYDPNRTANIALVHYEDGIKTYILAPKGLKVGQKIESGEHADIQIGNALPLANIPEGTVIHNIELKPGKGGQLIRSAGTSAQVLGHEGKYTLVRLNSGEVRMILSTCRATIGVVGNEQHELVNIGKAGRARWMSKRPEVRGSVMNPNDHPHGGGEGRAPIGRSPMSPWGKPTLGKKTRSKKAKSSKLIIRGRKK
>000000455
MAVKIYKRTTNGRRNMSVLTFDEITTSTPEKSLLAPITKTGGRNNQGKLTVRHIGGGAKRKYRIIDFKRDKDNVPGKVTSIEYDPNRTANIALITYLDGEKRYIIAPKGLQVGALIVSGSEIDIKVGNALPVMSIPVGTIVHNIELKPGRGGQIARSAGTSAQILGREEKYVLVRLQSGEVRRILGTCKATIGEVGNESHELVRIGKAGRTRHLGVRPTVRGSVMNPNDHPHGGGEGKQPIGRQQMTPWGKKARGIKTRDKKKASTSMIVRRRNG
>000000456
MGIIVYKPTSPGRRNASVLNYKEITKTEPEKSLVFTEKKWAGRNNQGRITVRHRGGGHKKKIRIVDFKRDKDGIPAKVEAIEYDPNRTAFLALLCYADGERRYIIAPEGLKVGDTVMSGPDADIKVGNALPLKNIPVGTMIHNIELMPGKGGQLCRSAGSVAQLMAKEGKYALIKLPSGELRYVSQECRATIGQVGNLDHENVRIGKAGRKRWMGIRPTVRGSAMNPVDHPHGGGEGKAPIGHGPLTPWGKPTLGYKTRKKNKPSDKFIVKRRK
>000000457
MAIRKLKPTSPAKRQMTVSTFEEITTNQPEKSLLEPIKNSGGRNSYGRITVRHRGGAQKRHYRIIDFKRNKDGVPAKVATIEYDPNRSANIALLHYVDGEKRYIIAPQGLKVGDMVESGPNADIKTGNALPLANIPVGTMIHNIEMKPGKGAQLVRAAGNSAQLMAKEGKHALVRLPSTEVRYLPIDCKATIGQVGNQEHENITIGKAGRKRNMGIRPTVRGSAMNPNDHPHGGGEGRTSIGRAPVTPWGKPALGYKTRDSKKASNKMIVSRRKK
>000000458
MGIKKFKPTTPSRRHMTTMSFEEITKQEPEKSLIAPLKRKAGRNVKGRITVRHRGGGHKRQYRIVDFRRVKDNVPARVAAIEYDPNRSAHIALLHYFDGHKAYIIAPHNLRVGDVIESGPNADIKTGNTLPLKDIPVGSLIHNIELRPGKGAQLVRSAGAVAQLMAKEGAYAHVRLPSGEVRLIHVNCRATIGQVGNLEHENMTLGKAGRSRWLGIRPGVRGSVMNPTDHPHGGGEGRAPIGRYPVSPWGKIAIGGKTRRKKPSDNMIVRKRKP
>000000459
MGIKKFKPTSPGRRQMTVLTFEEITKVEPEKALTVSLKKTGGRNAVGRQTVRHRGGGHKRLYRIIDFKRNKDGVPAKVAAIEYDPNRSANIALLHYADGEKRYIVAPNGLKVGDKVVSGPDADIKVGNALPLRNIPVGTTIHNIELRPGKGAQIVRSAGASAQLMAKEGDYAHVRLPSGEVRLIHLSCRATIGQVGNLDHENITLGKAGRSRWLGIRPTVRGTAMNPVDHPHGGGEGRAPVGRYPVSPWGKIAIGGKTRKKKPSDKMIVKKRK
>000000460
MPIKKYKPTTNGRRNMTTLTNAEITTDTPEKSLLAPLNKKSGRNNQGKITVRHHGGGHKRKYRIIDFKRNKDGVPGRVATIEYDPNRSANIALINYADGEKRYILAPKGIKVGMEIYSGEQVDIKVGNAMPLKNIPVGTMIHNIEMKPGKGGQLVRSAGASAQIQGREERYVLVRLASGESRKILATCRATVGVVGNEYHELVNVGKAGRQRWKGIKPTVRGSVMNPNDHPHGGGEGRTPIGRSPVSPWGKPTLGLKTRNKKKASNKYIVRRRNEK
>000000461
MPVKKYKPTTNGRRNMSVLSFDEITTNQPEKSLLAPLSKKAGRNNHGQITVRHHGGGHKRKYRIIDFKRTKDGIPGRVATIEYDPNRSANIALINYADGEKRYIIAPKGLKVGMQIESGANADIKVGNALPIMSIPVGTLIHNIELKPGKGGQLVRSAGTSAQILGREERYVLVRLASGEVRKVLGTCRATIGEVGNADHELVNIGKAGRTRWLGKRPTVRGSVMNPNDHPHGGGEGRTPIGRSPVTPWGKPALGLKTRNKKKASSKLIVRGRNK
>000000462
MGIKKYRPTSPGRRFMSVSTFEEITTDKPEKSLLVPLKKKAGRNNQGRITVRHRGGGHKRMYRIIDFKRNKDGVPAKVATIEYDPNRSARIALLHYLDGEKRYIIAPHGLKVGDVVMSGEDVDIRVGNALPLRSIPVGTIIHNIELRPGHGGQLARAAGASAQLMAKEGDYAQVRLASGEVRKIRLECRATIGQVGNLDHENITLGKAGRSRWLGRRPTVRGSAMNPVDHPHGGGEGKAPIGRSPMSPWGKPTLGKKTRKKNHPTDKYIVRRRTK
>000000463
MGIKKFKPTTNGRRNMTALDFAEITASRPEKSLTEKLSKKGGRNNQGRLTVRHQGGGHKRKYRIIDFKRNKDGIAGRIATIEYDPNRSANIALVHYIDGEKRYILAPKGLKVDMQVMSGVEADIKVGNALPLSNIPVGTLIHNIELKPGKGGQLVRSAGTSAQLLGKDGKYAIVRLQSGETRMILATCRATVGAVGNEEHELVNIGKAGRSRWLGKRPTVRGSVMNPVDHPHGGGEGRAPIGRGPLTPWGKPALGYKTRKKNKASDKYIVRRSKK
>000000464
MAIKKYKPTSNGRRNMTSLDFAEITTNKPENSLLEPTKRKAGRNNQGKITVRHHGGGHKKQYRVIDFKRVKDGIPAKVATIEYDPNRSANIALINYADGAKAYILAPKGLEVGQTIVSGPDADIKVGNTLPLANIPMGTTIHNIELKPGKGGQLVRSAGTSAQVLGREDKYVIVRLQSGEVRLVLATCRATIGQVGNEQHELVHIGKAGRSRWLGKRPEVRGSVMNPNDHPHGGGEGRSPIGRSPMTPWGKPALGYKTRKKKNKSDKFIIRSRKK
>000000465
MAIKKFKPTSNGRRNMSVSDFAEITTDTPEKSLLSPIRKRGGRNNQGKLTVRHQGGGHKRQYRIIDFKRDKDGIPGRVATIEYDPNRSANIALVHYADGEKRYIIAPKGIKVGQEIESGENADIKLGNALPLGSIPVGTVIHNIELKPGRGGQIARSAGAEAQILGREEKYTLVRLSSGEVRLILTTCRATIGQVGNIEHELVRVGKAGRSRWKGIRPTVRGSVMNPNDHPHGGGEGRAPIGRSPMSPWGKPTLGYKTRQRNKPSDKYIVRKRKK
>000000466
MAIKKYKPTSAGRRGMSTLDFAEITTDKPEKSLLAPLHKKGGRNNQGKMTVRHQGGGHKRQYRIIDFKRNKDGIPGRVATIEYDPNRSANIALINYVDGEKRYILAPKGLKVGMTIESGPEADIKVGNALPLKNIPVGTVIHNIELKPGKGGQLVRSAGAEAQLLGKEGDYVLVRLNSGETRYILATCRATIGQVGNLEHELVNIGKAGRSRWLGKRPTVRGSAMNPNDHPHGGGEGRAPIGRSPMSPWGKPTLGYKTRKKNKASDKYIVRRRKK
>000000467
MAIKKYNPTTNGRRNMTTNDFAEITTDRPEKSLLAPLKKKAGRNNQGKITVRHQGGGHKRQYRIIDFKRNKDGIPGRVATIEYDPNRSANIALINYVDGEKRYILAPKNLEVGMEVMSGPEADIKIGNALPLMNIPVGTVVHNIELKPGRGGQLVRSAGTSAQVLGKEGKYVLVRLTSGEVRLVLATCRATVGQVGNESHELIKIGKAGRSRWLGKRPTVRGSVMNPVDHPHGGGEGRAPIGRSPMSPWGKPTLGFKTRKKNKASDKFIVRRRKK
>000000468
MAIKKYKPTSNGRRGMTTSDFAEITTDKPEKSLLAPLHRKGGRNNQGRLTVRHQGGGHKRQYRIIDFKRDKDGIPGRVATIEYDPNRSANIALVNYADGEKRYILAPKGIQVGTEVTSGPEADIKPGNALPLINIPVGTVVHNIELKPGKGGQLVRSAGTSAQVLGKEGKYVLVRLNSGEVRMILSACRATIGQVGNEQHELINIGKAGRSRWKGVRPTVRGSVMNPNDHPHGGGEGRAPIGRSPMSPWGKPTLGFKTRKKTNKSDKFIVRRRKNK
>000000469
MAIKKYKPTSNGRRNMTTSDFAEITTSTPEKSLLQPLPKKAGRNNQGKLTVRHHGGGHKRQYRVIDFKRDKDGIPGRVATIEYDPNRSANIALINYVDGEKRYIIAPKNLEVGMEIMSGAEADIKVGNALPLINIPVGTVIHNIELKPGKGGQLVRSAGTSAQVLGKEGKYVLVRLNSGEVRMILSACRATVGQVGNEQHELINIGKAGRSRWLGKRPTVRGSVMNPNDHPHGGGEGRTPIGRSPMSPWGKPTLGFKTRKKTNKSDKFIVRRRKK
>000000470
MAIKHYKPITNGRRNMTGSDFAEITSTSPEKSLLAPLPRKAGRNNQGKLTVRHRGGGHKRQYRIIDFKRNKDGIPAKVATIEYDPNRSANIALLHYLDGEKRYIIAPKGLTVGTQVVNGPEADIKVGNCLPLQNIPVGTVIHNIELKPGKGGQLVRSAGASAQVLGKEGKYVLVRLKSGEVRMILSTCRATIGQVGNEQHELINIGKAGRSRWKGIRPTVRGSVMNPNDHPHGGGEGRTSIGRSPMSPWGKPTLGKKTRKKKNRSNKLIVRGRKK
>000000471
MAIKKYKPITNGRRNMTSLDFAEITKTTPEKSLLKPLPKKAGRNNQGKLTVRHHGGGHKRQYRVIDFKRNKDGINAKVDSIQYDPNRSANIALVVYADGEKRYIIAPKGLEVGQIVESGAEADIKVGNALPLQNIPVGTVVHNIELKPGKGGQIARSAGASAQVLGKEGKYVLIRLRSGEVRMILSTCRATIGQVGNLQHELVNVGKAGRSRWKGIRPTVRGSVMNPNDHPHGGGEGRAPIGRSPMSPWGKPTLGKKTRRGKKSSDKLIVRGRKKK
>000000472
MPIKKFKPTSAGRRFMTVSTFDEITTDEPERSLLAPLKKHAGRNNQGRLTVRHRGGGTKRKYRIIDFKRDKDGIPGRVASIEYDPNRSANIALIHYADGEKRYILAPHGLSVGDTIHSGPQADIKVGNALPLANIPVGTIIHNIELKPGAGGQLVRAAGTEAQLLAKEGAYAHVRLASGEVRLIRLECRATIGQVGNLDHENVSIGKAGRSRWMGKRPTVRGVVMNPVDHPHGGGEGRSPIGRAPVSPWGKPTLGKKTRKKNKPSDQYIVRPRKK
>000000473
MGIKHFKPTSPGRRQMTVSTFEEITTDKPEKSLTAPLVKNAGRNNQGRITTRHQGGGHKRKYRIIDFKRNKDGVPGKVATVEYDPNRSANIALIHYADGEKRYILHPNGLKVGDMIMSGVDADIKTGNALPLAKIPVGTVIHNIELKPGAGGKMVRAAGGQAQLLGKDGEYAVIRLSSGETRMVRIECRATIGQVGNVDHELLNVGKAGRSRWQGKRPTVRGSVMNPTDHPHGGGEGRAPIGRSPVTPWGKPTIGYKTRKKNKPSDKYIVRRRKK
>000000474
MGIKKYKPTSPGRRNMTVSTFEEITTDQPEKSLLAPLTKKAGRNNQGRITTRHRGGGHKRKYRIIDFKRDKDGIPGRVATIEYDPNRSANIALIHYFDGEKRYIIHPKGLKVGDIIESGPQADIKVGNALPLENIPVGTVIHNIELKPGKGGQLVRAAGTEAQLLGRDGDYAIVRLNSGEVRMIRKECRATIGQVGNVDHELVRIGKAGRARWLGRRPTVRGSAMNPVDHPHGGGEGKAPIGRSPMTPWGKPTLGYKTRKKNHPSDKYIIRRRKK
>000000475
MGIKKFKPTSPGRRQMTVSTFEEITTSTPEKSLLAPLSKKAGRNNQGRITVRHQGGGHKRKYRIIDFKRNKDGIIGRVATIEYDPNRSANIALINYADGEKRYIIAPHNLKVGDQIVSGADADIKIGNALPMEKIPVGTTIHNIELKPGKGGQLVRAAGTSAQLLGRDGEFVIVRLSSGETRRIHNVCRATIGQVGNLDHELLNIGKAGRSRWLGIRPTVRGSVMNPNDHPHGGGEGRAPIGRAPVTPWGKPTLGLKTRKKKNKSDQYIIRRRKK
>000000476
TAGRNNQGKITVRHHGGGHKRKYRIIDFKRNKDGIPGRVATIEYDPNRSANIALIHYLDGEKRYIIAPNGLKVGDMIQSGTDADIKVGNCLPLEKIPVGSVIHNIELKPGKGGQLVRAAGTEAQLLGKEDKYVTIRLSSGEVRKVLKVCRATIGSVGNKDHELIKIGKAGRNRWLGKRPEVRGVVMNPNDHPHGGGEGRAPIGRSPMSPWGKPTLGYKTRKKGKASDKYIVRGRTK
>000000477
MPIKKYKPTSPARRAMSVSTFEEITTSTPEKSLLAPLSKKAGRNNQGKITVRHHGGGHKRKYRIIDFKRNKDGIVGRVATIEYDPNRTSNIALINYADGEKRYIIAPKGLKVGDQVMSGTEADIKVGNALPLENIPVGTVIHNIEMKPGKGGQLVRAAGTEAQLLGKEEEYVVIRLTSGETRRILKKCRATVGSVGNEDHELVKIGKAGRNRWLGKRPEVRGVVMNPNDHPHGGGEGRAPIGRSPMSPWGKPTLGFKTRKKKKASSQYIVRGRTK
>000000478
MSVSTFEEITTSTPEKSLLAPLSKKAGRNNQGKITVRHQGGGHKRKYRIIDFKRNKDGIPGRVATIEYDPNRSANIALIHYVDGEKRYIIAPKGLKVDDQVVSGPTADIKVGNALPMENIPVGTVIHNIELKPGKGGQLVRAAGTEAQLLGKEDQYVIVRLSSGEMRRILKVCRATVGSVGNEDYELIKIGKAGRSRWLGQRPEVRGSVMNPNDHPHGGGEGRSPIGRSPMSPWGKPTLGYKTRKKNKASNQYIIRRRTK
>000000479
MAIRKYKPTSPGRRQMTVLDYKQITRDEPEKSLVVPLKKKAGRNAQGRITVRHRGGGHKRQYRIIDFKRDKDGVPAKVASIEYDPNRTAFIALLHYADGEKRYILAPVGLKVGDTVMSGPDADIRPGNALPLRNIPVGTTVHNVELKPGKGGQLARAAGAEVQVAAKEGDYAHLRLPSGEVRLVRLECKATVGQVGNLDHENVTIGKAGRSRWLGRRPTVRGSVMNPVDHPHGGGEGKAPIGRHPVTPWGKPALGKKTRKKKPSDRLIVRRRK
>000000480
MGIKKFKPTSPGIRFMTVSTFEEITKKEPEKSLVEILKSKAGRNAQGRITARHRGGGHKRKYRIIDFKRDKDGVPAKVAAIEYDPNRSARIALLHYRDGEKRYILAPVGLKVGDIVESGPNADIKPGNALPLASIPVGTIVHNVELYPGKGGQLVRAAGAAAQLMAKENGLATLRLPSGEMRMVPVECRATVGQVGNLEHENISIGKAGRSRWLGRRPHVRGSAMNPIDHPHGGGEGKAPIGRHPVTPWGKPTLGYKTRKKNKPSDKFIVKRRK
>000000481
MATKKFKPTTPGRRFMSVSSFEEITKKEPERSLVEILKNKAGRNMQGRETIRHRGGGHKRKYRIIDFKRDKDGVPAKVAAIEYDPNRTAYIALLHYADGEKRYILAPAGLSVGDTVQSGENADIKPGNALKLANIPVGTTVHNVELIPGKGGQMVRSAGTSAQLMAREGGMATLRLPSGEMRMVPEICRATIGQVGNIEHENISIGKAGRSRWMNKRPHVRGVVMNPVDHPHGGGEGKSPIGRSPVTPWGKPTLGYKTRKKNKASDKYIVKRRK
>000000482
MGIKKFRPTSPGVRQMTVSTFEEITKVDPEKSLLTPLSKSGGRNAHGKITVRHRGGGLKRHYRIIDFKRNKDDIPAKVASVEYDPNRTANIALLHYVDGEKRYIIAPKGLKVGEMIFSGPESDIKVGNALPLINIPVGTIIHNIEMKPGKGGQIARSAGNSAQLMAKEGRYALVRLPSGEVRQILIECRATIGQVGNLDHENVTIGKAGRKRKMGIRPTVRGSAMNPNDHPHGGGEGRSPIGRSPVTPWGKPALGYKTRKKNKHSDKFIVTGRKR
>000000483
MGVKRYKPTSPGIRFVTVSTFEEITKTEPERSLVKPLKRRAGRNNQGRITVRHKGGGHKRLYRIIDFKRDKDGIPAKVAAIEYDPNRSARIALLHYRDGEKRYILAPEGLKVGQEVMSGPEADIKVGNALPLRYIPVGTLVHNIELNPGEGGKLVRAAGTAAQILAKEGDYAHIRMPSGEIRLIHLDCRATIGQVGNVDHENIVIGKAGRARWLGIRPTVRGSAMNPVDHPHGGGEGKAPIGLHPKTPWGKPARGVRTRKAKPSDKFILKRRYE
>000000484
MGIKKYNPTSPGRRQMTVLTFEEITKDKPEKSLTVSLNKTGGRNVYGRITVRHRGGGHKRKYRIIDFKRDKDGVPGKVASIEYDPNRSAFIALIHYLDGEKRYIIAPHGLKVGDIVESGENVDIKVGNALPLSHIPVGTFIHNIELVAGKGGQLVRAAGSMAQLIAKEGDYVQVRMPSSEVRRIRSNCRATIGQVSNLDHENVTIGKAGRSRWLGIRPTVRGSVMNPVDHPHGGGEGKAPIGHGPMTPWGKPALGYKTRKKNKSTNKMIVKSRKA
>000000485
MGIKAYKPTSPGRRQMTVLTFEEITKKEPEKSLLAPLTKKAGRNVYGRITVRHRGGGHKRRYRIIDFKRDKDGIPGKVAAIEYDPNRTAFIALIHYADGEKRYIIAPHGLKVGDIVESGENVDIKVGNALPLRNIPVGTIVHNIELIPGKGGQLVRAAGAAAQLMAKEGDYVHIRMPSGEIRLINANCRATIGQVSNIDHENVKIGKAGRSRWLGIRPTVRGSAMNPVDHPHGGGEGKAPIGHGPLTPWGKPALGYKTRKKGKASDKFIVKRRK
>000000486
MGIKSFKPTSPGRRQMTVLTFEEVTKDKPEKSLVVTLTKTGGRNVYGRITVRHRGGGHKRKYRIIDFKRDKDGIPGKVAAIEYDPNRTAYIALIHYLDGEKRYIIAPYGLKVGDIIESGENVDIKVGNALPLRNIPVGTIIHNIELIPGKGGQLVRAAGTAAQLMAKEGDYVQVRMPSGEIRLIKADCRATIGQVSNLDHENVKIGKAGRSRWLGIRPTVRGSAMNPVDHPHGGGEGKAPIGHGPLTPWGKPALGYKTRKKGKASDKFIIRRRK
>000000487
MALKKYSPTSPSRRFMTGMDYSDLSKVEPEKSLLEPLKKNGGRNSYGRITVRHQGGGNRQKYRVIDFKRDKDGIKAKVATIEYDPNRTANIALLNYLDGEKRYILAPVGLSVGDIVESGASADIKPGNALPLTNIPVGSLIHNIELKPGKGGQMVRAAGNSAQLMAKEGEYAQVRLPSGEVRMVRINCKATIGQVGNLEHENVSLGKAGRKRWMGIRPTVRGVVMNPCDHPHGGGEGKSPIGRSPVTPWGKPTLGLKTRKKKNKSDKFIVKRRNQK
>000000488
MPVKKYNPTSPARRDMSVLTFDEITKTEPEKSLLQPLKKNAGRNSYGRITVRHQGGGAKQKYRIIDFKRDKDGIKANVTAIEYDPNRSANIALLNYADGEKRYIIAPEGLKVGDVVESGENADIKPGNALQLHNIPVGTLIHNIELKPGKGAQLVRSAGISAQLMAKENDSAQIRLPSGEVRMFRLNCKATIGTVGNHEHENVSIGKAGRKRWMGIRPTVRGVVMNPCDHPHGGGEGKSPIGRSPVTPWGKPTLGLKTRKKKKASDKFIVKRRNQK
>000000489
MPVKKYNPTSPGTRFMTVSTFEEITKKEPEKSLLAPLKKTGGRNSYGRITVRHHGGGAKRKYRIIDFKRDKDGIKAKVAAIEYDPNRTAYIALLHYVDGEKRYIIAPHGLKVGDIVESGENADIKPGNALPLENIPVGTEIHNIELKPGKGGQLVRSAGNVAQLMAKEGNYAQIRLPSGEVRMVSLKCKATIGQVGNIDHENVSIGKAGRKRWMGIRPTVRGVVMNPVDHPHGGGEGKSPIGRSPVTPWGKPTLGYKTRKKNKASDKFIIKRRK
>000000490
MGKRPLVRRRGRGNQFRSTSTGKVGTKANYPRFPLEQEGEIIDLVHERGREAPLAKVRFEDGSVSFVPAVLGAKVGETLQFGLKSKIEKGNVISIQNIPDGTIVCNIEKHFGDGGAIVKSAGTDATVFSHEGVTVKLPSGKFTTLNPKNRAMIGTLAGGGASERPFMSAGGKWRGKKPIVRGVAQAAYVHPHGGGRHQHVGQSSTVSRDTPPGAKVGSIAARKTGR
>000000491
MGKHIIPQRRGHGSLVYRSPSHRHITEVKHDQGTYVIKDIIHAPGRNAPLLELMGSDGKKAYQIAFTGAFVGQNIVAGNVDSVSPGTTTVLANIPDGSYVYNIESSPGDGGEFCRSAGTFALVVSHGQHVTLKLPSGRMRDFDPRCRATLGVVAASGIKDPPILKAGTHHYLAKRYTVRGVAMNAVNHPHGGGNHQHVGRPSTVGRNAPPGRKVGRLSPKRRRGR
>000000492
MGKHIVAQRRGHGSLVYRSPSHRHLGDIKYPRDGTYKIEDIIQAPGRNTPVLLIRNEKNEKNYMIAFNGAYVNQEIHVGDIDSPAIGDVTYLANIPDGSYVYNIESIPGDGGKFCRAAGTAALVISHGAYVSLKLPSGVNKEFHPRCRATVGFIAGSGARDIPILKAGTHKYLAKRYTVRGVAMNAVNHPHGGGNHQHVGRPSTVGRGTPPGRKVGRLSPKRRKGR
>000000493
MGKHIVAQRRGHGSLTYRSPSHRHLAEIKHSNGNYSIDDIIQAPGRNAPLLSLKNEQNEISYMIAFNGAFKGQKLYAGEVGNSNNGTTTTLSKIEDGTYVYNIENHPGDGGKFCRTAGSSGLIISHGNSVSIKLPSGKTRELNPNCKATVGVVAGSGARDIPILKAGKHKYLAKRYTVRGVAMNAVNHPHGGGNHQHVGGPSTVARGSPPGAKVGRLSPKRRKKW
>000000494
MGKVRLLVQRRGRGSPTFRSPTHRAAGKVKIPTFDGDLVKGKVVALIKDSIHYAPLMVVKWENGAQSLLPAPLGISVGDTVYYGKEAPNAIGSIKPLSEIPEGTKIYMLENNPGDGGKLVRASGDFALLVQKLGDKVIVQLPSGQFKTLSANARAVIGVIAGGGRKEKPFVKAGNKYWARHWPVVNGVKKNASDHPFGGKRHSNHSKPFTVSKWAPPGRKVGYIGARKTGR
>000000495
MGKRLLVQRRGRGSVFRNPGWKRGPARYPPYNPEEFKNKVLVGVVKDLLHEPGRGAPLALVEFEDGTKMYMIPPEGLAVGQKIYYGAKAPAVLGSIVEIGNVPEGTIVSNIEIRPGDGGKLARSSGAYALVLAHSNGKTLIQLPSKKVKEVSSEARATIGMVAAGGRIEKPMLKAGKMHWSSFKPTVRGKAMSAYAHPAGGGHHPKGLTPAPRNAPPGRKVGHIAPRRTGR
>000000496
MGKKILVQRAGRGGSQFRSPSWRRIAPLRYVQFEEQKTTIRGIIKELVHVTGLNAPAMHVVLENGEEMYLPAVEGVYVGKIIEFGPDAKVEPGNVMPIGKIPEGTMVCNIEKRVGDGGKYARSSGTYGVVMIHRDSTTLVQLPSGRMIEVDSRARATIGIVAGGGRIEKPFVKAGNKYHRWKYPKVRGKAMSAYAHPHGGGSHQQGGTPVKKNAPPGQKVGFYGSKCTGR
>000000497
MGKKILVQRRGRGGSQFRSPSWIREGPVKYLSMGETENGVVGVVKELMHVPGLNAPVARIALEDGREFLNYAAEGMYIGQIIEIGASARPMPGNILPLSRIPEGSMIYNIEKRPNDGGKFVRSSGTYAVVLIHKGETTVVQLPSGKVMEIDSRARATVGIVAGGGRIEKPMLKAGVKYYKWKYPLVRGKAMNPYAHPHGGGSHQKGGTPVIGFIAPRCTGRRCPQIVPRSRR
>000000498
MGKRILVQRRGRGGSQFRSPSWKRDGPVRYLPLEATSGRGYVVELLHEPGLNAPVARIVTESGAEFFNYAAEGLYVGQVIEMGSGATPKAGNIMILGEIPEGTMIFNVEKRAGDGGKYARSSGTYAVVVGQEENKTIIRLPSGRVIEVDARGRATVGIVAGGGRIEKPFLKAGKKYHRWKYPTVRGKAMSPYAHPHGGGSHQKGGTPVPKTAPPGQKVGFIGSRCTGR
>000000499
MGKRILVQRRGRGGSQFRSPSWRRDGAVRYPRVSGYGYVVELLHEPGLNAPVAKIRMADGTEFLNFAAEGMYVGQRIEIGEDASVKPGNILPLRKIPEGTMIYNVEKMYGDGGKYARSGGAYAVVLAHEVGKTSIRLPSGRVIDVSSDARASIGIVAGGGRIEKPMLKAGAKYHRWKWPLVRGKAMSPYAHPHGGGSHPKGGTPVPRTAPPGQKVGFIASRCTGR
>000000500
MGKRIIPQRRGRGTSVYRAPSHRYAGRPINPKVEKGKGVVKEIFHDPGHTAPLARVVLDNGDKVLMLAHAGMYEGQEIEIGADADIRPGNVLPLGSIPEGVPIYNIEAQPGDGGRYIRTGGNYAQIVTHGIKTTVQMPSGEFKLFDPRCRATIGVVAGGGRKDKPMLKAGKVYHARKHVQVRGVAMNAVDHPHGGGNHQHVGRPSTVSRNAPPGRKVGRLSPKKKKKR
>000000501
MGKRILVQRRGRGGIQFRSKDHLKIAPARPQDGMDGVIKEILHEPGRHTPISLVELENGQEFYYIPPEGVYEGQEIQIGKGAEVKTGNVLPLSEIPDGSLVCNVEIRPGDGGKIARRSGTYAIVFSHEGDKVILRLPSRKEKLVDARCRATIGVVAGSGRIEKPFMKAGIKYYHKRWPVVRGVAMNPVSHPHGGGSHKRPGKPTTVARTAPPGQKVGHIAARKTGR
>000000502
MGKKLLQQRAGRGNINFRSPSWLRLGRARYPIIQGHHIAKIVDILHNPGMLEPVAKIKMDDGKQFYVPAVQGLVVGQKIEIGEGAPPAPGNIIPAREAPEGAYVCNLELHRGDGGRYARTAGVYGIITGKTEHKIAVRMPSGKITEIDSNALVTIGIIAGGGVLEKPLLKAGNNYWKSKWPNVRGVAMNVVSHPHGGGLHQSVSRSSTVARNTPPGRKVGHIAARRTGR
>000000503
MGKSLLQQRAGRGNINFRNPGWLRVGKVRYPKIEGNHVGKVIDILHNPGMLAPVAKVKLDTGDVFYMQAVQGMTVGQKIEIGSNVNPATGNIVEVGNLPEGAIICNVEEHYGDGGRYARAAGSYATVIGKSGDRVLIRLPSGKIKEVLSNARATVGMVAGGGVYDKPMLKAGNVYWKTKWPIVKGVAMNAVDHPHGGGLHTSVSRPSTVSRNAPPGRKVGHIAARRTGR
>000000504
MGKNLLQQRAGKGSPTFRSPSWLRIGKVRYPNIFGHLVGKVIDIVHNPGMNAPVAIIKLENGTKFLTQAIQGLVINQKIEFGKGSPIANGNVIEIGDAPEGTIVCNVEENFGDGGKYARSAGSYAVVVGKSGDKVLIKLPSDKIKAVSNKARATVGVVAGGGVVEKPLLKAGANYWKKKWPIVRGVAMNVVDHPHGGGLHQSVSRPSTVSRNAPPGRKVGHIAARRTGR
>000000505
MGKKLLQQRAGRGGINFRSPSWRRVGPARYPNIEGDHKGKIIDILHNPGVTAPVVKVKLDNGLQFYIPAVQGVAVGQEISIGKNATISNGNIVEVGQLPEGTVICNVEKLKGDGGKFARAAGSYAVISGKAGNKVLIKLSSEKIVEVSQNARATVGIIAGGGFVEKPLLKAGNNYWKVKWPVVRGVAMNAVSHPHGGGLHQSVSRPSTVSRNAPPGRKVGHIASRRTGR
>000000506
VKIMGKKLLQQRAGRGGINFRSPSWRRVGKAKIPNIEGEHIGKVIDIVHNPGTNAPLALIKLDDGTKFYVPSVQGLVVGQKIQIGKNAAISNGNIVEVGNVPEGTIISNIEKTRGDGGKFARSAGTYGVVVGKTGDKVLVKLSSEKIAQVSSNARAIVGVVAGGGVTEKPLLKAGNNYWKKKWPHVRGVAMNAVSHPHGGGLHQSVSRPSTVSRNAPPGRKVGHIAARRTGR
>000000507
MGKRILVQRMGRGTSTFRSPSHLKIAPVRYPQTSKTMKGIVTEILHEAGRSAPIALIKLENGEIFYNIAVEGIRVGQIIEIGSEASPNTGNILPLRNIPEGMYICNIEIRPGDGGKLIRAGGSYGILIGKTTTHAIITLPSGKQKLIPLDSRATIGVVAGGGRLEKPLLKAGNAYYKRKWPRVRGVAMNAVDHPHGGGSHQSESKPTTVSRRAPPGRKVGHIAARRTGR
>000000508
MGKSLRQQRAGKGSLTFKNPDHIHPGPARYPQLSDKTLEGVVKELVHDPGRYVPLARVVLTNGEEFLMPAAEGMFVGQKIKIGPDAEPTFGNVLPLSKIPEGTLVYNLELRPGDGGKLARQAGSYAIVLSKSGDTVKVLLPSKREKEISGNCRATIGVPAGAGRIEKPLLKAGNSYYKTKWPTVRGVAMNAANHPFGGGFHQHEGRPTTTSRNAPPGRKVGHIAARRTGR
>000000509
MGKRLRQQRAGRGTPTYRSRAHIHPGPAKYPPSGDTLRGKVVELIHDPGRYVPLARVVREDGVEFLMPAAEGMYVGQIIEIGPAAKPEAGNILPLGKIPEGTEVFNVELRPGDGGKLARQAGSYALVVGRAGAKTILRLPSGKDKEVPNDSRATIGIPAGAGRIEKPIMKAGFAYHKRKWPRVRGVAMNAVDHPFGGGRHQHKGRPSTVARTAPPGRKVGHIAARRTGR
>000000510
MGKRLRVQRHGRGTPQWRNRGHLRVAPGRYPSPEVKLDETYEGYVVELKHDPGRWVPLAHIVIPNVADFWIPAAEGMYTGQKVQIGPNAAPVNGNILPLYAIPEGTQIFNVEIRPGDGGKLARSGGAYAILVGKSGNSAIIQLPSGKVKQVNAKARATIGIAAGAGRDEKPLLKAGNAYYKKKWPVVRGVAMNAVNHPHGGGNHQSPGYPTTVARNAPPGQKVGHIAARCTGR
>000000511
MGKRLIVQRRGKGSPLYRSRPWLHPAPARYPPVTLRGRVVELVHDPGRWVPLAHIVLENGDEFYIPAAEGMYVGQIIEIGPDARPVNGNILPVGKIPEGTQVYNIEIRPGDGGKLVRAYGTYAIILGRSGNKTIIQLPSGKVKEVPNDARATIGIVAGAGRLEKPLLKAGAAYYKHVWPRVRGVAMNAVNHPHGGGSHQSPSFPTTVSRNAPPGRKVGHIAARSTGR
>000000512
MGKRILPQRMGRGTPTFRSPSHRRVGPAKYPPLKLDRTKGKIIDLLHDPGRWVPLAKIVLEDGTTFLTPAVEGMYVGQIIEIGPDAHISNGNILPIGKIPEGTQIANIEKRPGDGGKFVRSSGTYALIVGRAGTKTQVQLPSGKIIEVPNNARATIGVIAGGGRDEKPLLKAGNAYHKKKWPKVRGVAMNAVSHPHGGGSHQHVGKPSTVARETPPGRKVGHIAARRTGR
>000000513
MGKRLIIQRRGRGSPNFRTPDHLHIAPAKYPLIPFDQTFKGVVADFIHDPGRWVPLAEIELENGLVFYVPAVEGMYKGQVVEVGPAAKPVAGNILPIGSIPEGTQICNIEKNPGDGGRFVRSSGTYAIIVGRAGGKTQVQLPSGKIIEVPNESRATIGVVAGGGRLEKPLLKAGASYYKRWWPRVRGVAMNAAFHPHGGGSHQHVGRPSTISRMTPPGRKVGHIAARRTGR
>000000514
MGKRIIPQRRGKASPVFKTPDHIHVAPARYPLLDPSKTKAVVEDLVHDPGRWVPLAEMRLENGLVFYVPAVEGMYVGQVVEIGPEAKPVNGNILPIGMIPEGTQVANIEKRPGDGGKFVRASGTYAIIVGRSGGKTQVQLPSGKIIEVPDNARAMIGVIGGGGRLEKPLLKAGASYYKHVWPKVRGVAMNAAFHPHGGGSHQHVGRPSTVARNTPPGRKVGHIAARRTGR
>000000515
MGHRITTQSRGHGGPTYRAPSHRYKALKHGRGETVSYKIIDIEHDPARHTPIALVDVPDGENTYVLVTEGMGIGDVLTWGADAEIRNGNTLPLQEIPTGSSVCNIEAYPNDGGKFVRASGVQATVTDKMEGRVAVRMPSGSTKWFNGQCRATIGIVAGGGRSEKPFVKAGKKYHKSNWPRVRGFAMNVIDHPFGGGGHQHAGRPKTVSRGTSPGRKVGHIAARRTGR
>000000516
MAHRIIAQNRGKGGPTYRAPSHRYKAALRHGKDALVGNVIDIEHDPARHAPIALARLDSGEKIYVLATEGLGVGDTVSWGTGGTVKNGNTLPLGEIPVGAYVCNIEARPNDGGKFVRSSGVQALVIGKDGRVGIRMPSGKNKWFNGACMATVGIVAGGGRGEKPFVKAGKKHFHERWPRVKGVCMNVIDHPFGGGGHQHCGRPKTVARGTSPGRKVGHVAARRTGK
>000000517
MGKRIISQNRGRGGPTYRAPSHKYKASLHPNKETIKGQIIDIEHDPARHAPIAKVELEDGKKMFMLVTEGMGVSEKVAWGPEAGISNGNTLSLKDIPVGAYVCNVEARPNDGGKFIRASGVQAQVIGKSDGRVGIKMPSGKNKWFNEDCRATIGIVAGGGRSEKPFVKAGKKYHKQKWPRVKGVCMNVIDHPFGGGGHQHCGRPKTVSRGTSPGRKVGHIAAKRTGR
>000000518
MGHRISTQSRGKGGPTYRAPSHQYKAELKHGAETVRATVIDIEHDPARHTPIAVVKIEGKKEYALITEGVGIGQELVWGPEATVVNGNSLPLSAIPTGVAVCNIEARPGDGGKFVRSSGVQAVIIGKSAGKVGVRMPSGKPKWFNEACLATVGLVAGGGRIDKPILKAGKQYHKTRWPRVRGVAMNVIDHPFGGGGHQHPGKPKTVARGASPGRKVGSVAARRTGY
>000000519
MGHRIKTQNRGRGGPTYRAPSHQYKALKHGNDKVTVRGVIIDIEHDPARHTPIALVRLEEGKKVYLLVTEGLGVGDQVAWGPEAEVKNGNTLPISKIPTGSYICNIEARPGDGGKFVRASGVQAIIIDKTVDRVGVKMPSGKMKWFSSRCLATVGVVAGGGRGEKPFVKAGKKFHKTYWPRVRGVAMNVIDHPFGGGGHQHTGRPKTVSRGTSPGRKVGSVAARRTGR
>000000520
MGRRILGQRRGRGTSTFRAPSHRYKADLSHRNVEESDLVTGEVVDIEHDPARSAPLADVQFDDGDRRLVLAPEGVTVGDEIQIGVSAEIAPGNTMPLAEIPEGVPVCNVERQPGDGGKFARASGVSATLLTHDRNAAVVQLPSGEMRRLSPECRATIGVVAGGGRTEKPFVKAGNKHHKGKWPRVRGVAMNAVDHPFGGGGRQHPGKPKSVSRDTPPGRKVGDIASKRTGR
>000000521
MGRRIQGQRRGRGTPTFRAPSHRYKALSHKKEEDTVSGTVVDIEHDPARSAPVAAVEFEDGDQRLVLAPEGVAVGDTIQVGVSAEIKPGNTLPLAEIPEGVPVCNVERQVGDGGKFARASGTSAQLLTHDRHVAVVKLPSGEVKRLNPQCRATIGVVAGGGRTEKPFVKAGKKHHKIKWPRVRGVAMNAVDHPFGGGGRQHPGRPKSVSRNAPPGRKVGDIASKSTGR
>000000522
MGRRILGQRRGRGTPTFRAPSHRYKALDHKKEDDVIRGTVVDIEHDPARSAPVAAVEFEDGDQRLVLAPEGISVGEELQVGVSAEIKAGNTLPLAEIPEGVPVCNVEANPGDGGKFARSSGVNADLITHDRNAAVIQLPSGEVKRLDPQCRATIGVVAGGGRTEKPMVKAGNKYHKTKWPRVRGVAMNAVDHPFGGGGRQHPGKPKSVSRNAPPGRKVGDISSRRTGR
>000000523
MARRIISQNRGRGTPTYRAPSHRYKALKHPSEESTIFADVVEIVHDPARSAPIARVSFESGEERLILVPESIGIGDRIECGISAEIKQGNILPLAEIPEGVPLCNIESKPNDGGAFARSSGAYATLVGHERNRTVVQLPSGEMKWLNPKCRASIGVVAGGGRAEKPFLKAGKKYHKAKYPRVSGVAMNVIDHPFGGGNRQHPGKPTTVGRNAPPGRKVGQIAARRGKR
>000000524
MGKRLISQNRGRGTPTYRAPSHKYKADLRHPRVDENTSLQGEVIDIEHDPARSAPIAKVAFENGEELFLLASEGVAVGNIIECGDDAEVKPGNIVPIGNVPEGFFICNIESKPNDGGKFVRSSGVYATVVTHEPTRTAVSMPSGNIKWLNPKCRAVVGIVAGGGRVDRPWLKAGKKYHKAKYPRVSAVAMNPRDHPFGGGAWKHPGKPTTVSRNAPPGRKVGLIAARRTKR
>000000525
MAKRIISQNRGRGGPNYRAPSHKYKASLKHNIGENGTVTEITHDPSRSAPIAKVEFENGDERLVLVPEGISVGEKLACGNSAEIKPGNTLPLSDIPEGVPICNVESKPNDGGCFGRSSGTYATLVSHERGKAIVEMPSGELKWFNPKCKATIGIVAGGGRVDKPFLKAGKKYNKQKYPRVSGVAMNSVDHPFGGGNRKHPGKPTTVGRNRPAGRKVGHIASRRGKR
>000000526
MAKRIISQNRGRGSPTYRAPSHKYKALKHPRDESTLNGTVIGIEHDPARSAPIAMVAFENGKKQFIVVPEGISVGEKLSCGVSAEVKPGNTLPLAEIPEGIPICNIESKPNDGGQYARSSGVYATLVSRELSKVVVRMPSGVLKWFHPKCRATIGIVAGGGRVDRPFLKAGKKYHKAKYPRVSGIAMNVVDHPFGGGNRKHPGKPTTVSRNAPPGRKVGHIAARRGKR
>000000527
MGKRIISQNRGKGTPTYTAPSHKYRAIKHLRRPETITAEVVDIQHDPARNGPVALVKLPDGRKEYVLAVEGIGIGDVIQAGDNVEIRPGNTTYLKNIPEGTYVCNIENQPGDGGKFARASGTYAIVVAHEEDRVLVQMPSGKLKWFDPKCRATIGIVAGGGRTDKPFVKAGKKYHKAKWPRVRGVAMNAVDHPFGGGKHQHVGRPKTVSRRAPPGRKVGSIAARRTGI
>000000528
MGKRIISQNRGRGTPTYTAPSHKYKAEAKHIPFKEVVRAEVIDIVHDPARNGPLALVRFEDGSKGYVLAVEGIGTGDIIEAGENVEIKPGNITYLKNIPEGVPICNIENIPFDGGRFARASGTFGFVVAHEEDRVLVQLPSGKMKWLDPKCRAMIGVVAGGGRTDKPFVKAGKKYHKAKWPRVRGVAMNAVDHPFGGGKHQHVGRPKTVSRNAPPGRKVGSIAARRTGV
>000000529
MGKRLMSQNRGKGSPTYRATSSRFKADLEHIKTFGDETIEGIITEVVHDPARNCPIIRVKFGNGEERLILAPEGVGVGDKIACGISAEIKPGNTLPLSEIPEGCAICNIESQPGDGGAFARSSGVYAIIVAHEGKKTVVQMPSGEIKRLNPKCRATIGVVAGGGRTEKPFVRAGNKWYKTKWPVVRGVAMNAVDHPFGGGGRQHPGRPKTVSRNTPPGRKVGSIAARRTGH
>000000530
MGKRIMSQNRGKGTPTYRATSSRFKALEHRTGDETINGVITEVIHDTARNAPITRVKFENGEERLILAPEGVGVGDKVAVGAGAEVTVGNVLPLGKIPDGCPVCCIESQPGDGGSFARSTGVNAIVVSHEANRVVIQLPSGEMKWLNPKCKATIGIVAGGGRPDKPFVKAGKKWYKTKWPVVRGVAMNAVDHPFGGGGRQHPGRPKTVGRHTPPGRKVGSIAARRTGI
>000000531
MGKRIISQNRGKGTPTYRAPSHRYRADIKHKSDLVRGIVEDIMHDPARTAPVALVRLENGEKQYVLATEGTYIGQEIACGPAAEIQPGNTLPLASIPEGMPICNIESKPGHGGQFARASGVYGILVAHDVGATVVQLPSGEMKWLNPNCLATIGVVAGGGRTEKPLVKAGKSFYKVKWPRVRGVAMNAVDHPFGGGGRQHPGRPKTVSRGTPPGRKVGSIAARRTGK
>000000532
MGHRIISQNRGAGGPRYRAPSHRYRAIKHKRDQETVKGIVQDIMRDPARTAPVGLVTLTSGEMRYILVPEGVCIGQEIACGISAPIEPGNTLPLSEIPEGIPICNVESQPGHGGQFARSSGVCAILVAHDVGQTVVQLPSGEMKWLNPKCMATIGVVAGGGRLDKPLVKAGKSFFKKNWPVVRGVAMNAVDHPFGGGGRQHPGRPKTVSRNTSPGRKVGSIAARRTGK
>000000533
MRMGKSLIQQRRGKGTTTFRAPSHRYRGAVKYVPLNFTQDKTLAGKVVEILHDPGRTAPVARVKFENGLEKLILASEGLLVDQEVYIGPEAPIAIGNTLPLEKIPEGTYVYNLEASPGDGGKFVRSGGSYALVVSREKNRVIVQLPSGELKGFHPGCRATIGVVAGGGRLEKPIVKAGKAYYIRFWPKPRGVKMNAVNHPHGGKEHHIGKPSTISKRAPPGRKVGHIGARRTGR
>000000534
MGKSLIQQRRGKGTTTFRAPSHRYRGAVKYVPLNVKEKTLRGVVEEILHDPGRTAPVARVKFEDGTKKLILAPEGVLVGQEIYIGPEAPIAIGNTLPLAKIPEGTYVYNIEGVPGDGGKYVRAGGTYALVVSRERDKVIVQLPSGELKQFKPECRATIGVVAGGGRLEKPIVKAGKAYYIRFWPKPRGVKMNAVNHPHGGKEHHIGRPSTVSRRAPPGRKVGHIAARRTGR
>000000535
MGKSLIQQRRGKGSPTFRSPSHRFRGAVKYIPLNYTQDKTIRGVVEEIMHDPGRTAPVARVKFENGMEKLIIAPEGLLVGQEIYIGPDAPVEIGNTLPLAKIPEGTYIYNIEGVPGDGGKYVRAGGTYALVVSREKDKVIVQLPSGELKAFDPNCRATIGVVAGGGRLEKPLVKAGKAYYKKFWPTPRGVKMNAVNHPFGGKEHHPGKPTTTSRRAPPGRKVGHIAARRTGR
>000000536
MGKSLIQQRRGKGSPTFRAPSHRYRGAVRYIPLNLTKEKTIVGKVVEILHDPGRTAPVARVKFENGLEKLIIAPEGLLVGDEIAIGPNAPIKIGNTLPLAMIPEGTYIYDIEAVPGDGGKFVRAGGSYALVVSREKDKVIVQLPSGELKAFNPMCRATIGVVAGGGRLEKPLVKAGKAYYVRFWPKPRGVKMNAVNHPHGGKEHHIGRPSTVSRRAPPGRKVGHIAARRTGR
>000000537
MGKRIIPQRRGRGTPTYRVASHRFKAKIKYKMMNKDKNGKLEGTVVDIIHDPGRTAPIAEVQFENGERDYILAPEGIKINDTIEVGPEASINIGNILPLKKIPEGTPVFNIENRPGDGGKLVRSSGTHASVVTHEENKVIVELPSGELKAFHPECKATIGVVAGGGRIEKPFVKAGNKYYAGKKVKVRGVAMNPVDHPHGGGHHQHPGKPTTVSRHAPPGRKVGLIAARRTGR
>000000538
MGKRLIIQRRGRGTPAHRVASHRFKDKIRYRSYDAEKEGSIKGIVTDIVHDPARTAPIAEVKFENGEKKFILAPESIQIDDEIECGISAPIKFGNTLPLAEIPEGTPIYDIENTPGDGGRFVRSSGTYASLITHDANQSVVELPSGELKYLNPRCRASIGVVAGGGRKEKPFLKAGNRWHGKKMTVRGVAMNAVDHPHGGGNRQHPGRPTTVSRHAPPGRKVGSIAAKRTKR
>000000539
MGKRLISQRRGRGTPTYRSASHRFKGKIKYRAYDSESDGCLRGKVVDIMHDPGRTAPVALVKFENGEKNLILAPEALMLDEEIECGAKAKVKPGNSLPLSEIPEGTPIYNIENRPGDGGKLVRSSGTYASLITHDADKAVIELPSGELKALNPQCRATVGVVAGGGRREKPFLKAGKKYHGKKVTVRGVAMNAVDHPHGGGNRQHPGRPTTVSRHAPPGRKVGSIAARRTGK
>000000540
MGKRLIIQRRGRGTPTYRSSSHRFRGKVAYRSYDKEREGSLTGIVIDIIHDPGRSAPVAVVKFDNGEEKLVLAPESIAIDDEIECGVSASIEPGNTLPLSEIPEGTPVFNIENNPGDGGKFVRSSGTYASLITHDVDKTMIEMPSGELKAFNPRSRATVGVVAGGGRKEKPFLKAGNRYHGKKMTVRGVAMNAVDHPHGGGNRQHPGRPTTISRHAPAGRKVGSIAAKRTGK
>000000541
MGKRLIIQRRGRGTPTYKSASHRFRGKISYRSYDDEKEGSLKGKVVDIIHDPGRTAPVALVKFENGEENLILAPEGIQIADQVECGISAPINPGNSLPLGEIPEGTPLYNLEKHPGDGGRFVRSSGTYASLITHDVGKAIVELPSGELKAFNPRCRATVGVVAGGGRKEKPYLKAGNRYYGKKVSVRGVAMNAVDHPHGGGNRQHPGRPTTVSRHAPAGRKVGSIAASRTGR
>000000542
MGKRIRPQRLGRGGPTYRAPSHRYRGRIEHRPYDEEKKGKVVGKVVELLHDPARNAPVARVRFEDGEERLILVPEGTKVGDIIECGVSAEIKPGNTLPLAEIPEGVPIFNIEGQPGDGGKFARAPGCYATIIAHDVGRTYVQLPSGKVRTFDPRCRATIGVMSGGGKREKPFVKAGKKYYHGKWPKVRGVAMNAVDHPFGGGNHQSPGKPTTIARGDPPGRKVGHIAARKTGR
>000000543
MGKRLVAQRRGRGSPTYSCPSHKRRGAAKYRKFDEEKNGKVVGKIIDILHDPGRSAPVAQVKFETGEEKIMLVPEGMKVGDLIECGVAAEIKPGNVLPLGSIPEGIPVFNIETMPGDGGKLVRAGGCYAHVLTHDNDTTYVKLPSGKIRAFDSKCRATIGVVAGGGRLEKPLVKAGKAYWKGVKPRVRGVAMNAVDHPFGGGNHQHTGKPTTVSRKKAPAGRKVGHISARRTGV
>000000544
MGKRLVSQRRGRGTPTYTCPSHKRRGEAKYRKFDEERKGKVLGKIVDILHDPGRSAPVAKVEYETGEEGLLVVPEGMKVGDVIECGVSAEIKPGNILPLGSIPEGIPVFNIETIPGDGGKLVRAGGCYAHILTHDGDRTYVKLPSGHIKALHSMCRATIGVVAGGGRKEKPFVKAGKKYHAVKWPRVRGVAMNAVDHPFGGGRHQHTGKPTTVSRKKVPPGRKVGHISARRTGV
>000000545
MGKRLISQNRGRGGPNYRCPSHKRRGEVKYRKFDDLEKKGKIIGTITDILHDPGRSAPVATVKFENGEEKLLLVPEGMKVGDTIECGVAAEIKPGNILPLGEIPEGIPVFNIETVPGDGGKLVRAGGCYAHIIAHDVGKTIVKLPSGQLKALHPMCRATIGVVAGGGRKEKPFVKAGKKYHAIKWPRVRGVAMNAVDHPFGGGRHQHTGKPTTVSRRMPPGRKVGHIAARRTGV
>000000546
MGKRLISQNRGRGTPKYRSPTHKRKGAVKYRSYDEEKDGKILGTVVDILHDPGRSAPVAKVRFANDEERLVLIPEGIQVGEEIECGISAEIKPGNVLPLGEIPEGIPVYNIETIPGDGGKLVRSGGCYAHVISHDVGKTIVKLPSGFSKVLNPACRATVGVVAGGGRKEKPFVKAGKKYHSVAWPKVRGVAMNAVDHPYGGGRHQHLGKPSSVSRHTSPGRKVGHIASRRTGR
>000000547
MGKRLQSQNRGKGTPRYTSPTHKRKGAVKYRKFDEERKDKIIGTIIDILHDPGRSSPIARVRYDNGEERLILIPEGMKIKDTIECGISAEIKPGNVLPLGEVPEGIPVYNIETIPGDGGKLVRSGGCYAHVITHDVSKTIIKLPSGHMKTLNPMCRATIGVVAGGGRKEKPITKAGKKYHAVLWPRVRGVAMNAVDHPFGGGNTQHAGKPTTISRHTSPGRKVGHIAARRTGK
>000000548
MGKRLMSQNRGRGTPRYTSPTHKRKGEVKYRKFDEEKKDKILGTIVDILHDPGRSAPVAKVRFENGEERLILVPEGMRINEAIECGISAEIKPGNVLPLGEIPEGIPVYNIETIPGDGGKLVRSGGCYAHIIAHDVGKTIVKLPSGFMKTLNPMCRATIGVVAGGGRKEKPITKAGKKYHASIWPKVRGVAMNAVDHPFGGGRHQHTGKPTTISRKTSPGRKVGHIAARRTGK

## Sheet: L3_rplC
>000000000
KILAHCGFKAGCVQIVIDDGKQSLGTVLVTPPVLILGIRGYSKDHDGLHAEFKAKEISKKIKEIFPSAGLEQKPYIFEASGDIKQFHVGKEIKIDIFETGASVDVAAITKGKGWQGVLKRWNVKKKQHKSRKTVREVGSLGPISPQSVMYTVPRAGQFGFHQRVEYDKRIMIMLVKGDFIVLKGSVPGAYRRLIKLRSQIRN
>000000001
RLLAHAGFKAGCIQIVIDDGKQSLGTVLVTPPLHVLGMRGYSKGHYGRHVKFPRRNGRLNYGILGVSPRAGLEQKPYIFEAPVRGERFYLGKTVKADVLEPGAGVDVAAITKGKGWQGVIQRMGAKRKQHKSRKTVRELGSLGPISPQNVMYTVPRAGQMGFHQRIEYNKRIMAVMVKGDYIVLKGSVPGTYRRLVKLRAQIRN
>000000002
TLVAFPGYKVGMVHVLKEDGQQLASTVIETPPIEIVGFRAYKEGYGALRIEKKDEDNALSKLEGAKVPDAGIHKKPEFMEIPGEMERIEFGSQLKVDVFKVGQLVDVTAVTKGHGWQGVVRRFGIELLRHKAGKGRWRVGSLGSRHPYVTWRVPRAGQTGYHKRTEYNKRILMMILRSQYILLSGSVPGPAKRFVFIRHPIRP
>000000003
KPLAFAAYKVGMTHTININGERTPVTVLEAPELLVIGAKAYKKDLYVLKNYNFEEKEQFLSKADNADEVKIVTQPWIKLKKTPFDISDVKKGKELSIDVFKEGQYVDVIAVTKGKGFQGVIKRFHVHRRQHKSEKGVRKVGAIGSRGPGRIFPTVPMPGQMGYHRRTEYNKLIIKIQVIGPTILLKGSVPGPRKRLIILREAIRP
>000000004
GLQGFAGYKAGMTHVVVDDGMEVPVTVVETPPMRAAAVRLYEDDTHESLDRTLDTEERVITHTVPGDTAGVPKKPDVMETRGTLDRLEFGGVHAFDVFRAGEFTDAAGITKGKGTQGPVKRWGVQKRKGKHARQGWRRRIGNLGPWNPSRVRSTVPQQGQTGYHQRTELNKRLIDIEVDGPYTLVKGSVPGPEQRLVRFRPAVRP
>000000005
ALQGFAGYKAGMTHVVVNDGMEVPVTVVETPPMYAVALRAYEQTPYGKKPVEEEEDRALDLPAEDTFSEANVPKKPDVMETRVGGERVDFGAEFGDVFRAGQYTDVSGITKGKGTQGPVKRWGVQKRKGKHARQGWRRRIGNLGPWNPSRVRSTVPQQGQTGYHQRTELNKRLIDFEVDGEYALIKGSLPGPDKRLIRFRPAIRP
>000000006
SLQGFAGYKAGMTHVVVNDGMEVPVTIVETPPMRAVALRAYEDTPYGKKPMTEDEDRTLNVPENHDASDKNVPKKPDVMETRVGGDRADFGEDITDVFRAGEYLDTSGVTKGKGTQGPVKRWGVQKRKGKHARQGWRRRIGNLGPWNPSRVRSTVPQLGQTGYHQRTELNKRLISLEVDGPYALIKGSVPGPNKRLVRFRPAVRP
>000000007
KIQGFVGFKAGMSHIVVDDGMEVPVTIVEAPQMHVAGIRVYDDSPYGKKVIGESDKESLTHLPKNGYKSESGIPKKPELMENRGDMKRFEFGKAVGIDVFAPGELVDVSAITKGYGTQGPVVRWGIATQKRKHARTGKKRHVGNLGPWNPHRIRWQVPQLGQTGYHQRTEYNKRILKMLIRNDYIMLKGSIPGPVKRMVRIRPAVRP
>000000008
KLQSLVGFKAGMSHVVVDDGMEIPVTIIETPAMNVAGIRAYDDGYGKHVLAENDKAKLFRLVKDGKVEESGIPKKPELLENRVAGKRFEFGKQVKPDIFVPGELVDVSAITKGKGTQGPVKRWGIAIQKRKHARTGKKRHVGNLGPWNPHRVRWQVPQLGQTGYHQRTEYNKRIIKLVLRNPYIVVKGSIPGPVKRMVRVRPAVRP
>000000009
GLLAFAGYKVGMTHVTLDSNMEVPVTILEAPPLVVLGIRAYTKTTYGLKTLTDDDPDDIERVLIHTKPKTSVPKKPEVLEFGKSVDKLEYGKEITPDVFQEGEYTDAIATTKGKGVQGPVKRFGVRIQYGKAGIERHVGSIGPWTPNRTMWTVAMQGQMGYHKRTEYNKKLLKIFVKNNYILVKGSLPGPSKRLVVLRKGVRN
>000000010
CLLGFPGYKVGMTHVTLDNGMESPVTILETPPVVVMGVRAYRKDTRGLKTLNDEDKDYDVERVLLHTKPRASIPKKPEIIECGKSVDKFEFGKEVNPDSFSDGEHVDTIAVTKGKGFQGPVKRFGVRIQYGKASKARHVGSIGPWTPARTMWTVAMAGQMGYHKRTEFNKKILRILIKNGYVMIKGSIPGPSKRLVILRKAVRP
>000000011
CLLGFPGYKVGMTHITLDSGMETPVTILEAPPIVVMGIRAYRQDTRGLKTLADEDKENDLERVLVHTKPRASVPKKPEILECGVGGEKLDYGKELNPDVFADGEHTDSIAITKGKGFQGPVKRFGIRIQYGKASKERHVGSIGPWNPSRTMWTVAMAGQMGYHKRTEFNKKILKILVKNGYFIVKGSVPGPSKRLVMLRKAIRP
>000000012
KLLGLAGYKVGMTHALTDSGMDTPVTVLEVPPVVVMGIRAYEKRGLKVITEVLADNEEKISAKIQGVLPKTSVPKKPDIFECGIGGEKLTAGNEVKADILNEGQFVDAIATTKGKGFQGVVKRWGIRIQYGKAGKGRHVGSIGPWTPSRTMWTVAQAGQMGYHKRTEFNKKILKILVKNDYVLVKGSLPGPSKRLVILRQPIRP
>000000013
GLLALAGYKAGMTHVMVDNGMETPVTILEVPPLTVMAVRTYEKTSRGLKTLGEDDRRKLTPPADDYDPRASVPKKPEVFECGLGGEKFEYGKDVRAEIFSEGAFVDAIAVTKGKGFQGPVKRWGIRIQYGKASKGRHIGSLGPWTPSRTMWTVPQAGQMGYHRRTEYNKQILKILVRNDYVMIKGSVPGPTKRLVVLRKAIRA
>000000014
CLLAAAGYKVGMTHVMIDNGMETPVTIIETPPLTVMGIRAYERRGLKTLTDVLADLERRINLPKNYDKDKLDIEENDYIEEVRKDPEKLEYGKDVKIEIFSEGEYVDTIAVTKGKGFQGPVKRWGIKIQNAKTARSGKGRHIGSLGPWTPSRTMWRVPQAGQTGYHRRTEYNKMIMKILVRNDYLLVKGSVPGPTKRLIMLRKAIRP
>000000015
RVQGFAGYKAGMTHAIIDDGEEVPVTILDAPPMYVAAIRAYAPDGYRCVTEAWAERTDKIERVIVATQPKAGVPKKPDVMEYRKDVERFEYSEEIRADVFDEGEIVDVSAITKGKGFQGVVKRWGVTIDRKTQRKQKGRHIGSIGPITPSRVRWTVPMAGQVGYHQRTEHNKRILKIVVRGDYIMIHGTVPGPKKRLIRVRPAVRP
>000000016
GLQAFPVYKAGTTHALIENGQETPVTVLETPDVTVAGIRLYEKKGLKAEQLDNDKEKKTARVIVHTNPKTGIPKKPEVVEIRSSVERLAYGKTLAIDVFEAGEIIDTLAITKGKGFQGSVKRWGIKVQFGKHQRKGVGRHTGSIGPWRPRRVMWTVPLPGQMGFHQRTEYNKRILKLAVKNGYVVVKGTVQGPAKRLVVLRGSVRA
>000000017
RLQAFPVYKAGTTHALKENEQDTPVTVLEAPDITVAGIRVYEKKGLKTLTEVWAEKTPKANRAIVHTNPKTNLPKKPEIIEIRNNIEKLAYGKTLSIDVFTDGEFIDTIAITKGKGFQGPVKRWGIKIQFGKHRNKGVGRHTGSIGPWTPKRVMWTVPMAGQMGYHQRTEYNKRILKIDVKNNYVLVKGSVQGPAKRMVVLRGAIRC
>000000018
RLQAFPVYKAGMTHAFKEDGQETPVTVLEAPPINVCAIRVYGRDNLDKIKLPKKEEKDKIERVLVHTNPKTCLPKKPEILEIRKDIERLNYGKQLNIDVFQEGELVDTIGVTKGKGFQGQVKRWGVKIQFGKHARKGVGRHVGSIGPWQPKMVMWTVPMPGQMGYHQRTEYNKRILKIVIRNNYVVLKGSVQGPAKRLIVLRSAIRP
>000000019
RLQAFPVYKAGMSHALKENNQETPITILEAPDINVFAIRVYGKRGLKTLTEVWADPKKEERRVLVHTNPKTCLPKKPEVLEIRKDIERLNYGKKVSIDVFSEGEFVDTIAITKGKGFQGQVKRWGVKIQFGKHQRKGVGRHVGSIGPWTPKRVMWTVPMPGQMGYHQRTEYNKRILKIVIRNNYVVVKGSVPGPAKRLVVLRSAIRP
>000000020
KLQSFAGYKVGMTHVIVDDGMEVPVTVIETPAIRVAAVRAYTEDSTGEKAIAESEKRRIPIPAAGNQKSTGVPKKPDIMESGKDLAKFEYGNLVNVDVFKNGTVVDTAAITIGKGTQGPVKRWGIQLQKGKHSRQGSLRQIGTLGSFNPSRVSWRVPQMGQMGYHQRTEFNKRILKILVRGDYVLIKGSVPGPSKRLIRLRDPIRA
>000000021
KLQDFAGYKVGMTHVIIDDGAEVPATVVETPDIGVASIRAYKDSEYGKKPVAEADLRKVKLIDDGTVSNTGVPKKSDIMETGSDMEKFEYGTKISIDVFNPGGIVDIAAITTGKGTQGPVKRWGIQIAKHKHNRAGSARQVGTLGPWHPAHISWRVPQMGQMGYHQRTEYNKRIIKVLVRGNYVLIKGSVPGPSKRLVRFRDPIRS
>000000022
KLQGFAGYKVGMTHVIIDDGTEVPVTIIETPAIRVAAIRAYGKDTYGEIAIAEKDSRRLKLVESGRASTTGVPKKPDVMETGVSGAKFEYGTMVEIDVFDNGKIVDVAAITTGHGTQGPVKRWGINLMKNKHSRQGSLRQVGTLGPWTPAHVSWRVPQAGQMGYHQRTDYNKRILKMLVRGNYILIKGSVPGPSKRLIRLREPTRS
>000000023
KLQGFAGYKVGMTHVIIDDGAEVPVTVIETPQIGIAAIRAYKDTPYGEKTISEGDGRRIKLVEEGKVSSSGIPKKADIMETAVSGAKFEYGSKVAIDIFSEGNIIDVAAITRGYGTEGPVKRWGIQLAKNKHSRQSSLRQVGTLGPWNPHVSWRVPQMGQAGYHQRTEYNKRILKVLVGGDYILVKGTVPGPSKRLIRLREPTRP
>000000024
MLQGFAGYKAGMTHVIIDDGKEVPVTVIEIPAMTVAAIRVYVKDTYGLTEVWAGRAAKKINAAIGDVTETGVPKKPDLMEIRGSAERFDYGTDVDMSLLSEGQFADITGITKGKGFQGAVKRFGITLRKRKHARTKKERHIGTLGPWTPHHVRWQVPMPGQMGFQQRTEFNKRIIKILVRNNYVLIKGSIPGPAKRLVRIRSATRM
>000000025
ALQGFAGYKVGMTHVIVDDGKDVPVTVIEVPDMRVAAIRVYRHDTYGNHVLTEKESRRLNALEADKISVTGVPKKPDLMETRIDGERFEYGKDFDISLFKVGQYTDVTAITKGKGTQGPVKRWGVHLRKRKHSRGKKERHVGTLGPWTPHHVRWQVPMMGQMGYHQRTEFNKRLLKIEVRARYVLIKGSVPGPSKRLVRIRHAMRL
>000000026
AFQGYAGYKVGMTHVIIDDGKEVPVTVIEIPPMKVIAIRAYTNDTYGRKAFAESISRATKGIEDGFEQTGVPKKPELMEIRSTRDGIKLGEEVEINVANAGQYIDVTAVTTGKGTQGAVKRWGIQVRKRKHSRGKKKRHIGNLGPWTPHHVRWQVPQMGQMGYQQRTEFNKRILRILVRGKYVLIKGSIPGPTKRLIRIRPAIRQ
>000000027
ALLGFAGYKVGMTHVLVDDGKEVPVTIIEIPTMKVAALRVYTKDTYGALTEIWAESRRVTALAAGLVATSGVPKKPDLMEIKGDIKQYEYGKEIRLNVIETGAYADITAITIGKGTQGPVKRWGVTLRKRKHSVGGKERHVGTLGPWNPHHVRWEVPQSGQMGYQQRTEFNKRILKIVIRNAYVVIKGSIPGPAKRLIRIRPAIRQ
>000000028
ILQSFAGYKVGMTHVIVDDGKDVPVTIIEIPPMKVAAIRAYTADTYGALTEVWTERRITAVAAGTVDTTGVPKKPELMEVCLQKVEFGNEVNLDVIGAGEYADVTAITTGKGTQGPVKRWGIMLRKRKHSRGGKKRHIGNLGPWNPHHVRWQVPQMGQMGYQQRTDFNKRILKILLRNPYVMIKGSVPGPVKRLIRIRPAVRK
>000000029
AVQGFAGYKVGMTHVIVDDGKDVPVTVVEVPPMRVAGVRAYGEDTYGKHALTEEERRINAVGEGKVMETGVPKKPDLMEMRLDQIAYGKEITIGNLEVGEYVDVTAVTTGKGTEGPVKRWGVQVRKRKHSRGGKKRHIGNLGPWHPHHVRWQVPQMGQMGYQQRTEFNKRILKILVRGPYVLIKGSVPGPNKRLVRIRSAIRQ
>000000030
RIQGFAGYKAGMTHVFIDWGQETPVTVIEVPPMKVAGVRFYERTMYGLKSIGEKEKEYKALERIKGDIPKVSVPKKPDIMEIRIDAKEYALGKEIKFDFKSDGKFVDVIAITKGKGFQGHVKRFGVKLLNQKNRKHRRIGTLGPWHPDWVRYTVPQAGQMGYHQRTEYNKRIVKYEVKNEYVLIHGSVPGPAKRLVRFRDPVRQ
>000000031
KVQGFAGFKVGMTHVEVDYGQPVPVTVIEVPPLDVIGIRLYDEDEEGNMVVVYDKEKKITKPVPETYKDPGIPSKPEIFELRNSVERFEYGKTIRFDFSKPGKFVDVLSVTKGKGFTGHVQRFGVKLLPRKNRKHRRIGTLGPWHPDWVRNTVPQAGQMGYQQRTISNVRVLKYLVKNDYVLLFGSVPGPAKRLIKMRDPARQ
>000000032
KVQAFAGYKVGMTHIQVDYGQVAPVTVVEVPPLTVMSIRYYARNGLEVISEEWAERINKINRHKKGIEPQVSVPSKPEIFEIRSTINRIKYGSNISFDFSKPGNFVDVIAVTKGKGFQGVVKRFGVKLLPRKNRKHRRIGTLGPWHPDWVRNTVPQAGQVGFHQRTIHNIRIIKFIVRNDYVLLFGSVPGPAKRLIKMRDPARQ
>000000033
KIQAFAGYKVGMTHIQTDYGKTVPVTVVEVPPINVIAIRYYEDGDNGLQVFAEKIPEIKRLLVNTNPQVTIPTKPEIFEVRSTIDRIKLGKELHFDFNSTGSFVDVISVTKGKGFQGVVKRFGVKLLPRSNRKHRRIGTLGPWHPDWVRNTVPQAGQVGLHQRTIHNIRIMKTLVRNDYILLYGSISGPSKRLIKMRDPARQ
>000000034
GMAGFAGYKAGMTHVIIDDGMEVPVTVVEVPPMSVAALRVYENGGIRAENLSQIPEESRVDRVLAHTNPRLTVPKKPDIMEIPGRSEEQLGSQVAVNIFNVGEWIDVSAVTKGKGTQGPVKRWGIMLQKRKHSRTGKLRHVGNLGPWHPARISWRVPQLGQTGYHQRTEFNKRIMAIVVRNEYMLIKGSVPGPVKRLVRMRRAIRP
>000000035
RIAGFAGYKAGMTHVMIDDGMETPVTVLEVPPMNVVAVRAYESYNGGLRPAGEELSTVPKKTRGTATLSGIPKKPEIMEMPMNDAQTLLGQQVPISVFELGDLMDTSAVTKGKGTQGPVRRWGIAMAKRKHARTGKVRHVGNLGPWHPAHISWRVPQLGQMGYHQRTEYNKRLMFIVIKNQYILIKGSVPGPIKRLVRMRHAMRP
>000000036
RMLGFAGYKAGMTHVLIDDGKEVPVTIVEAPPLMVYGIRAYKRGYFEVIVPDSKKERRIKQQKLGELVKTGVIKKPEVMEYAVGGEKFNYGKEIRVEILQEGELLDIVAVTKGKGTQGPVKRWGVKLTSHKDSKGRRKVATIGPWHPARVMWTVPRAGQMGFHHRTEFNKRLLRIVVKNDFIMIAGTIPGAIKRIIRMRPAVRP
>000000037
RMLGFAGYKAGMTHILIDDGKEMPVTIIETPPLRVFGIRAYRQGYLGLETATELKGRRIAEQKLGNLIKEGILKKPEVMEYATSVEKFNYGKELRVEVLKEGELLDVIAVTKGKGTQGPVKRWGIKLRAHKDSKGRRKVGSIGPWHPARVMWTVPMAGQMGFHHRTELNKRLIAIIVRSDFMMIAGSVPGAIKRIIRVRPAIRP
>000000038
RMLGFAGYKAGMTHILIDDGKEVPVTIVEVPPLFVYGIRAYKQGYLGLETATKARRIKQAKLGQLPWIGLKKKPEVMEYADDVAKFDYGKELRAEVLHEGELLDVIAVTKGKGTQGPVKRWGVKVFHKAQRAGKGRHIGNLGPWHPARVMWTVPQAGQMGFHHRTEFNKRLIAIIVRSDFLMIEGTIPGSFKRIIRVRPAIRP
>000000039
RLLGFAGYKAGMTHILIDDGKEMPVTIVETPPMVVFGIRAYKQGYLGLETATPKRRIKQQKLGELVKSGILKKPEVMEYAVGGDKFYLGKEIRAEVLKEGELLDVIAVTKGKGTQGPVKRWGIKIFHKAQRAGKGRHVGNLGPWHPARVMWTVPQAGQMGFHHRTEFNKRLIAIIVRSDFLMIAGSVPGAIKRIVRVRPAIRP
>000000040
RMQGFAGYKAGMTHVVIDDGEEVPVTVIETPPMKVAAVRVYKKTQYGMQIAADDLDRRLNEPDVEKLPYITVPKKPDVMEHRGGNEEALGKEISVEVFDEGAIIDVIAVTKGKGFQGPVKRWGVITLDAKHARSSKHRRVGNLGPWNPHHVRWTVPQAGQMGFHQRTEYNKRLIKIVIRTQYVLVTGSVPGPVKRLIRMRDAIRP
>000000041
KLLGFAGYKAGMTHVIIDDGEEVPVTVLECPPMKVAGIRVYKNTMYGLQIAKDEPKKINLITYTQPYLTGVPSKPDVMEYKGSDLDYAIGKEIRVEVFQEGAFIDVIAITKGKGFQGPVKRWGVITLDAKHARSSKHRRVGTLGPWTPHRVRWTVPQAGQMGFHQRTEYNKRIIKIVIRSDYVLVSGSVPGPVKRLIRMRDAIRP
>000000042
RLLGFAGYKAGMTHVIIDDGEEVPVTVLETPPMKVMGIRVYRKTVYGLQIAGESSRRLQPKKKGDVDKKEIDDIAEVRVPDKAIKLGKEVRVEVFKEGAFIDVLSITKGKGFQGPVKRWGVITLDAKHARSSKHRRVGTLGPWHPHRVRWTVPQAGQMGFHQRTEYNKRILKILVRSDYVLVSGSVPGSVKRLVRMRDAIRP
>000000043
GFLGFAGYKVGMLHVIVEMGQEYAATVIEVPPLKVVAVRVYEKTPYGKKTLCEKDKSERVSRVLAATQPRSGLGKKPELIEIAKALLALKLGKDLTIDVFKEGDYIDVIAVTKGKGFQGSVKRFGVEEMPRWHKHRKGHSRIGSVGPQKPAIMFYTPFPGQLGFHQRTEYNKRILKVLVRSQFIIVEGSVPGAVKRLVRLRHAIRA
>000000044
TLLGFVGYKAGMVHVTVDDGKEKAVTVVETPPLYVVGLRAYAINPLKAELVSVGEKARRIPADLQGLLYKAGVGKKPEVLEIPPTIEQFKYGKEVKPDVFKPGQLVDVIGVTKGKGTQGVIKRFGVKELPRWHKHRKGSRRTGTVGPPAVMYTQPRMGQMGFHRRTEYNKRILKIIVRSGYMLIEGSTPGVVKRLIAFRYPIRP
>000000045
ILLGFAAYKAGMAHAVIDDGKEKPVTILDAPPIKVIAFRAYTYDPWKNLKLSLGEDRKLVDRAIVATQPRSGIGKKPEILEIPVDDNQIKFGKDINIDVFSEGQYVDVAAITKGKGWQGVVKRFNVKILPKWHKHRKGYRRIGAIGPQNPALTFTTPRPGQMGLHKRTEYNKRILRIIIKGPYIVLEGTVPGVVKRLVTLRFPVRP
>000000046
TLLGFAAYKAGMLHAVVDDGKEKAVTVLDAPPLYVAAVRLYTTNGYKVAVGEADEDTERVLVATQPRSGIGKKPEVLEIPPSIERINFGKTVSPDVFTPGQLVDVIAVTKGKGYQGVVKRFGVTILPRWHKHRKGHRRTGTIGPQAPALMFTQPRPGQMGFHQRTEYNKRILKIVIKGPYILLQGSVPGARKRLVVLRYPVRP
>000000047
SLLGFAAYKVGMLHAVVEDGKEKAATVLEAPPLRVIAARLYTTNGYRKAVGEKDPEKDLERAIVATQPRAGIGKKPEILEIPIGGEDRKFGKEVRIDVFSAGQLVDVLAITRGKGWQGVIKRFGVKILPRWHKHRKGHRRTGTIGPQSPALMFTQPRPGQMGFHQRTEYNKRILKILVKSDFLVLSGSVPGVQKRLVVLRHPVRP
>000000048
VTLGFVGYKVGMTHIFIDEGKEVPVTVLETPPIYVLALRAYGRGEHSVMGEVWGDKKEKKERLLVSTQPHIPLGKKPDIVEVQGNTNQLEYGNTLSVDVFKEGQLMDIIGVTKGHGFQGVIKRYGVQELPRWHKHRKGSRKVGTKGPSLGTPSYVPQPGQMGFHRRTEYNKRILKILVKNTYLLVQGSTIGSIKRPLFLRYPIRP
>000000049
KLLGFVGYKVGMSHVFIDDGKEMPVTVLEVPPIIPLALRAYAVDGWSPSSLQFHSEKKKFGRLLVATQPRIPLGKKPDLVEIQKKALDYALGKEISIDVFKEGQLIDVVGVTKGKGFAGVIKRYSVVELPRWHKHRKGSRKIGTRGPSLGTPSYTPQPGQLGFHRRTEYNKRIIKIIVRNTYILLEGSILGSKKRPIFLREAVRP
>000000050
KLLGFVGYKVGMSHIFIDDGKEVPVSVIETPPVIPLAIRAYVMGWGDISEDLQRKEKMKRVLIATQPKVPLGKKPEIVEVQVGGSQLNYGKPLSVDVFKEGQLIDIIGVTKGKGFQGVVKRYGVVELPRWHKHRKGSRKVGARGPSSTPSYVPQPGQMGYHRRTEYNKRILKIIVRNTYLIIEGSIIGAKKRPLFLRYPIRP
>000000051
ILLGFVGYKVGMTHVYINDGKETPVTVIETPPIIPIALRAYISKGEPEVLTDYQEKKDKLNRAIIATQPKVPLGKKPEIVEIQGDTNYLDIGKPVNVDIFKEGQLVDIIGVTKGKGFQGVIKRYSVMELPRWHKHRKGSRKVGTKGPSLGTPSYVPQPGQLGFHRRTEYNKRILKILVKNPYILIQGSTIGVRKRPLFLRYPIRP
>000000052
VLLGYVAYKAGMSHAIIDDGKEIPVTVLDAPPILILGLRGYKISPYSFINLGARKGNNRVIASTIPVSGIGKKPEIIEIKGTLERIDYGNYVTVDVFREGQFIDIIGVTKGKGFQGVIKRFGVKELPRWHKHRKGSRKIGSRSPGGTMSETPQPGQMGFHRRTEYNKRIIKIIVYGPYIMLHGSIIGPRKRLLVLRHPIRP
>000000053
VLLGFPVYKAGMTHAIVEDGKETPVTILDAPPIVVLGVRTYIKGYDAIAKAFEERKGESRVIASTIPVSGIGKKPEIIELKIERLKYGGYVRADVFMEGQFVDVIGVTKGKGFQGVVKRFGVKELPRWHKHRKGSRKIGARSPGGTMSEPPQAGQMGFHRRTEYNKRILKMLVYGPYIMLKGTVFGPAKRMLILRHPIRP
>000000054
LPLGFIGYKVGMTHVIIDDGKEMPVTIIETPPIIPIALRTYTKDSFTPKELEINPREKRIESIIVATNPKVGLSKKPDIAEIASSIERFKYGKPIHIQVFNVGQFIDIIGVTKGKGFQGVIKRFGVKELPRWHKHRKGSRRIGSRSPTGAMSETPQAGQMGFHRRTEYNKRILAMIVKSMWIMVQGSTIGVPKRPLILRWPIRP
>000000055
KPLAFLGYKVGMTHVIIDDGQEVPVTVIETPPMVVLGARVYGYDALTEVWKEKESKFKGLIMSSIPFAGVSKKPDILEVKGSPEALEYGQLVDVEVIEAGKFVDVIGVTKGKGFQGVIKRFGVKELPKWHKHRKGSRRVGARSGKGTSSYVPQPGQMGYHRRTDYNKRVLMILVKSKYVVLKGSVFGPPKRPIIMRLPVRP
>000000056
TLLGFIGYKAGMTHAFVDNGKERPITVLEAPPIFVLAVRGYGYDEWAPLDLELGAKASLSRVLVATQPKTGLSKKPDLLEVKSDVAAFDYGKTLSVEVFQPGLMVDVIAVTKGKGFQGDVKRFGVKVLPRWHKHRKKARGIGARSHGGTWWEIPNPGQLGFHRRTEYNKRILDIIPRSTLVVLEGTIPGAVKRPIVMRYPVRP
>000000057
VPLAFLGYRAGMTHVFVDDGKEVPVTIVETPPMFVAAVRLYGYDPWAELQRRITDKKSRLDKAEDVRLPKAGLSKKPDLLEIKSDVKLFDYGNLIAVDVFEEGQLVDVIAVTKGKGFQGVIKRWGVKELPRWHKHRKGSRRIGARSHGSTFWETPQAGQTGFHRRTEYNKRILMIVVRSTFVMLSGSIPGTPKRPIVMRWAIRP
>000000058
LPLAFLAYKVGMTHVYIDDGREMPVTVLEAPPMVVTAVRVYGLEKYNVPRLRFPDPDKAVKKLEGLLPRVGLSKKPDLLEIKSSIDRFNYGSELKVDVFREGQFVDVIAVTKGKGFQGVIKRFGVKELPRWHKHRKGSRSPGTRGPATSFSWSEVPQPGQMGFHRRTEYNKRILKIIVRSTYILLAGSIPGTPKRPIVLRHPVR
>000000059
MLTLAGVAVTLLDVLACVVVYVSSDGVVVGYNLNARLGLTSCSVRRAFKVKLNEFGSVLSADWLARAHATDVNARCKGKGFAGVIKRHGFSGLRASHGVSLAHRACGAIGSRQPGRVWKGTKMAGRLGGGFVTLKRVKVVALDSFCQRVTLKGPVPGGSRACVRLTTRCSS
>000000060
MEYIVEKIGMSRTIVPSKPVTLLRVLDAKVCEVNENSAIVAYKSGKKMNKAIEGQQKKYSISSENRFVTLEANSEAGDDLTPLAEAKVIKATFTTKGRGFTGAMKRWNFSGGPAEHGHRFGRRTGSIGNAEPGRVMKGKKMPGQYGNTQNSVKNEIISFDAENKIIAVVGSVSGANGSLGRVKVAK
>000000061
MEFIVEKIGMSRTVEKSIPVTLLKIVPAKVCEVKEDGKALVAYPKGKKVNKPIEGMQKKYGLSKENRFVELKANTEAGDSLEPLNEAKKVKITFKSKGRGFQGVVKRYGFGGGPGSHGSRFHRAPGSIGNCEPGRVMPGKKMPGHYGNKNVTVNAEVVEFNPDMGVLVIKGSVPGANGSLGKIRIVK
>000000062
MEFLVEKIGMSRTVKPSIPVTLLKVKTAKVCEVLDGGKALVAYHQGKTLNKAIAGQQKKYNLDKENKFATIEGNAEVGDDLAILESAKRAKVSFNTKGRGFSGVMKRWNFQGGPGAHGSRFHRAPGSIGNREPGRVQPGKKMAGHYGNEKVTVQNEIISFDKENNVLVLKGSVPGFNGAFGKLKVVK
>000000063
MAEIKKAKNLGEWLDMRLGTNKLAKVLMTEYWIPKNINLAMGVMKRWNFQGGPAAHGSRFHRRPGSIGNREPGRVQKGRKMAGHYGNELVTCQNEVLSFDKESMVLVLKGSVAGFSGAYGRVRAV
>000000064
MMEYLVQKIGMSRVVAQSVPVTLLKVLESKVCALKENGKALVAYSLHKQHNKAIAGQQKKYQLSKEFNRFTLGPELGLTALESAHKIKATFYTKGRGFSGAMKRWNFQGGPAAHGSRFHRRLGSIGNREPGRVQKGKKMAGRYGNEKVTCHNEVISFDKESKILVLKGSVVGYAGAYGRISVQKE
>000000065
MEFLVQKIGMSRTIANSTPVTLLKVLQAKVCQLENGKALVAYAMHKKHNKAIEGQQKKYQLSKENHFATLKSQQELGDDLSALETLKRVKASFKTKGRGFAGVMKRWNFQGGPAAHGSRFHRRPGSIGNREPGRVQKGRKMAGHYGNELVTCQNEVLSFDKESMVLVLKGSVAGFSGAYGRIRAV
>000000066
MIFINKGSFNFYVNNKFYLNVIKYSKFNKKILNFKIKTLKIISISKGKGFAGVIKKWNFKTKDKSHGCSLSYRTLGSVGQCQPGRVFKGKKMPGKMGNKKNTFFVDVFLRKKNIFFIKKIIPGSKNDYLYVDII
>000000067
SVSIILGVKVGMTRISRGSGGVVPVTILDVSGNTTLRKACRSSAERVVLYRSHSKRLARPQLCACLGRNIEPAAYVAGSSGMAHGIACGRHAKAMLRAGQLVSIRARSVGKGFSGVMKRHGFRSGRASHGSSKAHRTLGSTGMSQPGRVLPGKRMPGRMGCEQATARNLLVEHVAHDFVMVRGGIPGHAGSIVALLP
>000000068
KLNGLFAFKEGMATIYNENGEAVPVTVLRYEPWFVSQIKTNEADGYEAIQVACHPKAKNSNKAEKGHLEKAGFENGQFVKELRQAAEGTVVGAQISIDSLAKGDFVKITSKSKGKGFAGSVKRWGFAGGPASHGSKFHRRPGSSGNRTPGRVMPGKKFPGHLGAETVTVKNVEVVQIIAEENVLMVKGPVPGARNTLVKLVRE
>000000069
TFRFVLGEKMGMTQLFDEKGNLHAVSVVKAGPCKVVRVRTQEKDGYTAVCLGFGEKEKALNKPELGFFKKTQAPVRHMKEHRVSDTGFEVGQVVSLDIFKPGDYVDVQGKIKGRGFAGAMKRHGFAGQPASHGASDRERAPGGLASRRLGKVLSGQRMAGHYGNTTQTVAKIEVIKVDSENNLIFLKGSVPGAKGTIVSVLETSKT
>000000070
MIGIIGRKLGMTQLFNELGQQVPCTVVEATPNPVTKVSTVDQAGFASVELGFGAVAHRASKAEVGHAKKAGDAPPAVLKSFRPEIPTYTPGDKITVDIFTPGERVKVTGTSKGRGFQGVVKRHGFHGGPNTHGNTKHRKPGSIGAGTPSRVIKGKKMPGQYGNTQHTALNIRIEKVDTERNLIYLRGSVAGPTNGILFVRKQG
>000000071
KGFGIMARKIGMTQLFDATGTMHPLTVLVAEPNVVVQCKKEGEGKERLQVGYEAPERKLSKPLLGHYKKSGISPRRHLKEFVFESESWQPGQLLDVRFNEGEKVDVIGITKGKGFQGVIKKHGFGGQPASHGSKTHRRNGAIGERSPGRVFKNQGMPGHMGRKKVTIQNLDLFKIIPEDNVLLVKGSVPGAKGDMVIVRKAIKA
>000000072
QHPGIIGKKIGMTQIFNETGEVLRCTVVQAGCVVIGKRTLEKDGYSALILGLGEAEKHTTKPVAGAYKKSGQTPKRIVRELRPEHAKYEIGTTLKVEIFEVGQRVDAQGRSRGRGFSGVIRRWSFAGAVNSHGTHEYFRHGGSIGTNMPGRTLPGLKMPGHYGDETVSALNLKIAKLLPEDNLILIEGPVPGPKNQVVTIRGAVKK
>000000073
MSREVICQKIGMSSIFSEGGELIPVTLLKLIPLQVLSCKTVEKEGYNALVVGVGEEERKLSKPVRGQFQKKGVALRRKITELSWDGKEYSVGNFVSFDLFQIGEKIKIQGVSRGMGFTGAIKRWNFATGPKTHGAGYPHRFQGSLETGRPQKVWKGKKMSGRMGGENCTILNLRIVHIDSENNIVAVKGSIPGRKKRLVRVRSLHKA
>000000074
MFAIVGKKLGMTQVFSDSGTLIPVTAIEVEPNLILSLKTVEKDGYSAVVVGYGSKETRLSKPVRGQFQKKGLEVRRNIFELRNSSDGLKEGELLKVDLFKVGDLVDVSGVTRGHGFTGAIKLWNFSCGPRSHGAGYPHRYQGSLETGRPQKVWKGKKMAGRYGCERVSQINLEIVYVDPEKNLLFVKGSVAGRSNSIVRIKTTTRK
>000000075
EIRGIFGVKVGMSQVFTTNNERLPITVIYCEPNQVAGVKTEAKDKYSATLLSFDTENKKLNKPQQGFFEKNNLKPTKHLQEIRNTGFEMGQQITPNLFQVGEYVDVSAISKGRGFTGAIKRWNFKIGPLGHGAGYPHRFQGSVQAGRAQRVFKGKKMSGHYGHEKVTVQNLRIVGFDEANMLVLVSGAIAGPEGGVVLIRTAKKK
>000000076
MKGIFGTKVGMTQVFEENGRLIPVTLVRVEPNQVVSVKTKEKDGYDAVQLGFNQDEKNLNKPQLGHFKKANTNNKYLEEVRGVGYKIGDLLKVELFQEGQVVDVQARTKGRGFTGAIKRWNFKIGSKGHGAGYPHRFQGSVQAGGQARVMKGKKMSGHYGNELVTIQNLSIVGFLPEVSSVMISGAIPGANNSKVRITTSKKN
>000000077
IMKMILGRKIGMIQSFLEDGRRIPVTIIQAEPNVVLENKTQEKNGYVATKVGFQQEEKKLNKPQKGYFKKIKTDAFKHTKEFRNSGYNVGDKILVDIFNSGDKVDAQAITKGKGFTGAIKRWNFKVGPLGHGAGYPHRYQGSISFGGQGRVPKGQKMSGHYGHELVTISNLTVVSIELEKNLILVKGSVPGPVNSLVLLKTTVKS
>000000078
MINGLIGKKIGMTQLFDSKGDVRPVTVLQAGPCVITQRKTANKDGYDAAQVGLVEKETRLTKAQLGHLGKNDLPPVRTLHEFAAESGEVKVGDKVLVDLFEGSKFVDVTGVSKGRGFAGVVKRHKFAGGARSHGSMFQISGSIGSSAPSRVFKGMRMAGHMGQDQVTVRNLRILGIDKDENLLVVEGAVPGPKDATVFITMSKKP
>000000079
SVVGILGKKIGMTQIFDERGDVHPVTVLKAGPCVITQLKTMAKDGYDAAQIGYVDKASKVTKAMNGHFAKANVPPVRMIKEVASAEAEVKAGDRILVDIFENERFVDVIGTSKGRGFAGVIRRHGFGGGPKSHGHMFQVQGSIGASSPSRVFPGQRMPGHMGDAQITVRNLRIRAIDVEDNLILVEGAVPGARDGYVLISKAKAP
>000000080
DLPAFFGVKAGMTRIFDENGNHVPVTVVKLIPNIVTQVKTVETDGYEAYQVGYGEREKLVKKPTKGHLKKANVSANTKFAEIKTSTDDLGKELSVANFTPETYVDVTGVTKGKGFQGVMKRYNFAGGPASHGSHFHRTNGSIGNRAPGRVFKLKKMPGHMGAVKQTVQNVKVVEVNTEKGYMLIKGSLPGSKNGFVKIAKALKK
>000000081
MLKFIIGKKIGMTQVFDVKGNLMPVTVVEVGHCVVTDVRTVEKNGYSAVQLGFGEKEKGLNKAQAVFFKRNNLSYKRTLKEFRVSEAGFSVGHEIKADAFKAGDYVDVSAVTKGKGYAGVIKRHNFGMQPVSHGQSDRTRSRGSSGAQGPQKVLKGLKMSGHMGNEYVTVQKLLIVNVDAEKNVLLIKGSVPSANRGTLFISSTLKK
>000000082
MKGLIGKKIGMTQVFNDEGNLVPVTVVDVSTCQVVGKRTPEKDQYSAVTLGFGEREKVLNQAQRGFFKKNSAALRRHLKEFRDAQFNVGDAVKADLFTKGQLVDVTGTTKGRGFSGVMRRWSFKGQTKTHGTHEYQRHPGAIGQRKPGRTYPNKKMPGHYGVEQVTTQNLTVVDVDTEKGLLLIKGAVPGHNDAIVYVRPSVKV
>000000083
MPAILAKKLGMTQRFLEDGRVERVTVLEAGPCPVTAIRTHERDGYEAVQLAFGAREKKLTKAELGHLKKADASAHRHLVEFRDEGELQVGETVTVEAFEAGQTVKVAGTSKGKGFQGTIKRHNFRRGPKSHGSHNVRAPGSIGASAPARVMKGIRGPGQMGNKRVTQKGLEIVEIVSKDNLMLVRGSVPGPKGGTVEVRTDA
>000000084
MKSLLGTKVGMTQVFTETGKAVAATVIYVEPNKVLAVKTNEKDGYSAIQIGYETKEKALNKPLLGQFKKANSDPKRHIKEFRDVFEVGAELTVEFEPGQLVNAQAYTKGHGFTGSIKRHNFSMGPMGHGAGYPHRYVGSIAKGGQARVFKGTKLPGHYGHELVTTKNLLVLDVKANENLILIKGAIPGPKGSIVLLKSAKKV
>000000085
SQLSLMGKKEGMIHVFDKDGNLVACSVISMSSNVVTQIKVDSTDGYNAIQMGANEHKRVNKPSIGHFKKSGSRVRELKEVREEANEVSLGSEFGLEVFESVSSIDVSGVSKGKGFQGVMKRFGFRGGPQSHGSGFHRHAGSIGMRSPGRCFPGSKRPSHMGTVNVTVKNLEVIKIDLEKKVLLVKGAIPGPRGSVVVVRRSSRA
>000000086
MTQIYTGEGALVPVTLIKAGPCNVLQVKTLGNDGYSAVQLGYKDKIKRAKRPEIGHAAKASLLPGRFVKEVKLDTSDIHLGQAVTLDIFEDVKLVDVIGISKGKGFAGVMKRWGMKGGPQTHGSTRHRSVGSVGAGTPGRVIRGKKMPGQLGRERVTIKNLDVVKVDKEKNMLFVKGAVPGYKGSYLIIKKIV
>000000087
MTLVQAGPCAVTQVKTADKDGYNAVQIGYGEGKNLSNAVAGHVKAAKVTPKVIREIRVNEDEIKVGDQLGVDLFIVGDNVDVTGTSKGKGFAGTVKRHNFNTSKKTHGGNGYVRKVGSIGSPQKIFKGKRMAGRMGHETVTVKNLSVAYIDAESNLIGLKGAVPGPRKGIVVIGGKA
>000000088
MSLNLLGKKKGMTRVFDENGNLIVCTVIEAEPNVVVQLKNQEKDGYQAIQLGGKDSNITKPLVGHFAKAKVEPRRHLLESHVENEEFEVGKEIGLEYFSDTEFVDVIGTSKGKGFQGVIKRHGFAGGPAAHGSGFHRTAGSTGMRSPGRCLPGRRMAGHMGSKRVASMNLKIVKIDAEKHVLLVKGAVPGSRNSLVYIRKSIKK
>000000089
MAIKLMGKKRGMTQRFDEAGNLIVCTVIEVEPNVVTQLKTKEKDGYNAVQLGFRKRRTSKPLQGHYAKAGVEPRRFSGEFRIEDAEFSLGQELKVDLFKEAGYLDVIGVSKGKGYQGVMKLHNFGGGPAAHGSGFHRHAGSTGMRSPGRCLPGGKRASHMGVDRVTVENLKIVLVDEENNLILVQGQVPGAYDSLLFLREARKK
>000000090
MALKLMGKKRGMTHLFDEKGNVVVCTVIEMEPNVVTQIKTQGTDGYDAVQVGFDKMDQRVKKPLRGHFKKAGVEPRRHMLESRLSDTGYQVGQEFDVAFNEVKFIDATAISIGKGFQGAMKLHGFSGMPASHGAKKNHRSLGSTGGRSPGRCFPGGKRASQMGNRQVTIQNLEIVQIIPEENVVVVKGSIPGPKNGVVTMRQAVKK
>000000091
MALTMMGKKRGMIQLFDEKGNAIVCTVIQAEPNVITQIKTKETDGYTALQLGFGKHEARTGKPRLGHFKKAGVESRRFLVESRLDSEEYTLGQEISVDTFNGIEFVDATAISKGKGYQGVMKRHNFAGGPASHGSGHHRHAGSTGMRSPGRGLPGGKKAGQMGNERVTVQNLRIVKVDSENHVIVVKGQVPGPRNGLVYITQAKKL
>000000092
MAKGLIGKKVGMSQIFDEQGNIIPVTVLEVGPCAVSQVKSVENDGYEAIQLAFQDKEIQTSKAEKNHLAKAGLGPKKVLKEFRSFDSGSVLKIDVFAVSDVVKVTGVSKGRGYQGVVKRHGHAGGPGAHGSRFHRHPGSMGANSPSRVFKGVKLPGRTGSQKTTVRNLKVVRINEEKNLLFVSGAVPGTANTVITIEKI
>000000093
MAKGLIGEKLGMAHIFNNDGKMVTVTVLRVGPCFVSQVKTEANDGYEAVQLAFGDKEKHLTKAELGHIKKANATPKKTLVEFKGEGVAVGSEVKLDIFALDDTVKVTGTSKGKGTQGVVKRHGFAGGPAGHGSRFQRHPGSIGSNTPGRVFKGLKMGGRMGSEQTTVRNLKVVKIDADANLVFVSGPVPGRERGIVTIEKIG
>000000094
MATAVFARKKYMTQAFQDDGTAVGVTVLEVEPNVVTAVKTAEKDGYEAVQVGFGAKSGRVNRPHAGVFAKLDIPPRRYLRELRGVGEVGQTIGADAFEAGDRVHVSARSKGRGFQGTVKRHGFGRGPVTHGSHNIRQPGSVGASAPSRIFKGQRMPGHMGDRSVTVRNLEVVRVDAERNEIWVRGGVPGGRNAIVKVRKAGE
>000000095
KGIGLLGKKIGMSRFIDEKGVFIPVTLIKAGPNYVVNVKKDSKGRESVALGFEVKEKALNKPQLGVLKKAGVPPVRFVREFRPGIEKFEVGQEVNVDVFADGELVDVIGTSKGRGFAGAMKRWGFAGGPKTHGTRGWHRRVGAIGNRTPGEVKPGKKMSGHYGNSQVTVRNLKIVKVIPEQNIIAVKGSVPGSRNGFVCIRKAYGL
>000000096
TMKKIFGKKAGMTQIFTEDGVSIPVTVIEAYPAKVVQIKTQATDGYDAVKVAYIEKEHRINKPKKGELDKAKAGAMRKMAEFTPENVEYKVGDVITVELSEGNKVDVTGTSKGKGTAGNIKRHGHRRGPMSHGSKHKRLAGALAGAAPGRVFKGNKGPGHMGDEQVTVQNLDLVKLIEDRNVLLVKGAVPGKKGGEVMVTYSKKS
>000000097
MSAILGKKIGMTSLFDENRKAIPCTVIEAGPCFVSQVKTVDKDGYAAYQICFDKKENRTAKPQLGHFQKSGVEPSYKMSEFREIFDELNAGDEVKVSIFKEGDTVKVSGVSKGKGFAGVVKRYHFGGGSKTHGQSDRLRAPGSVGGSSPSRTFKGQRMAGRKGSDSVTIRGLKVVKVLPESNLLVIKGAVPGPNNSYLEIVTSK
>000000098
MGAILGKKIGMTRLYNNKREAVPCTVIQAGPCFVAQVKSTEKDGYDAYQLGFGEDEKKVTKPLAGHYKKAGKTPGYLLSEVSSLIGELEAGATVAVDVFTEGEIVDVLGVTKGKGFAGVVKRHNFGGGSRTHGQSDRLRAPGSVGGSSPSRTFKGTRMAGRMGGENKTVRNLEIVKVMPESNLIVVKGAVPGPKNSYVKIVSTTK
>000000099
MAAILGKKIGMTRIYNEKREAVPCTVIQAAPCFVSQVKTSDNDGYEAYQLSIGEKEAKVSKPMRGHYAKAGITPGYKIAEFGMDADLELGSSVSVDMFKEGDKVDVRGVTKGKGFAGVVKRHNFAGGSRTHGQSDRLRAPGSVGGSSPSRTFKGMRMAGRMGSKNVKVRGLQIVKIIPESNLLVIKGSVPGVKNSYVEIVTRNK
>000000100
MSSGLIGKKVGMTSVFDDEGNNVACTVVEAGPNVVTQVKSEGRDGYSAVQLGFDNKEKNVTQAMLGHFEKAGCPPKRMLSEFRDFDDVDLGDVVRVDLFQEDERIDVVGVSKGKGFQGVVKRHGFSGGMMTHGQSDRQRHPGSIGASAPSRVFKGVRMAGQTGGERTKIQNLRVVRILADQNAILIHGSVPGPKSEYVELHKK
>000000101
MFGLIGINLGMTSLFSKNGENIPCTIVKVGPCYVIQVKTMEKDGYSAIQLGIIDKEKHTTKALQGHFRKSGIFPKKKLLEFKVLSPSIKLGSQININSFVEGELVDVRGITKGKGFQGVVKRHKFSGGERSHGQHNRLRAPGSVGAGSPSRIFKGKKMAGRMGGKHVTIKNLTILKIDVTENIFILNGSVPGNKNSYLMIKKKKWN
>000000102
MSGLIGKNIGMTSIFLENGKNVPCTVIKVNPCYVIQIKTVENDGYFSVQLGTGEKLKKTNNPLLGHFKKSGLSPRKKLLEFRSHLKLGEKVSVDTFKKGELVNVKGISKGKGFQGVVKRHNFSGGERSHGQHNRLRSPGSIGAGSPSRVFKGKKMAGKMGKKNITVKNLEILKIDIHQNLIILKGSVPGNKNSYLMINKKKWN
>000000103
MSGMLGRKIGMTQVFDQAGNCIPCTIIQAEPNAVVQVKTAEKDGYEAVQLGYGEKPKRTTRAMLGHFEKAGVSPKQVLREFKNFLDVKPGDEVRVQLFREGELIDVVGITKGRGFQGVVKRHGFGGGARTHGQHNRERAPGSIGASSPSHVFKGMRMAGRMGNQRVKVKNLRVVRIFPEHNLILVKGAVPGPVNGIVELYKKVQ
>000000104
MLGIIGKKIGMTSFFDEKGLKVPCTIIVAGPCLVLQKKTLKKDGYNSYQIGFEEKIKKTNKSLLGNFKKKSTPKKKIVEFSLKELKSGDIIKVDIFNENELVDITGFSKGKGFQGVIKRHGFSGGEKSHGQHNRYRAPGSIGAGSPSRVFKGTRMAGRMGNKKVTIKKLKILKIDLLKNLLIIKGSVPGTKNSFLKIKKT
>000000105
MKGIIGKKIGMTSIFDQNGRQTAVTIIEAGPCVVTQVKTVETDGYNAIQVSFGEKEKNTPKAELNHFAKASTSPKRFVKEFRNDVQALGETITTEIFAEGETIDVVGTSKGKGFQGVVKRHGFSGGEATHGQHDRSRAPGSVGGSSPSRVFKGMRMAGQTGNEQVKVKGLKIVKIFAEKNYILVSGSVPGHNGSIVLIQK
>000000106
MLGIIGKKLGMTTLYDEAGRSVPCTVITGGPCVVTQIKNIEKDGYTAVQLGYDDKEKNTVKPLMGHFQKAQTTPKRKLVEFKEFGKEIQLGQTIQLDIFVEGEYVDAIGLSKGKGFQGVVKRHGFSGGGKSHGQHNRERAPGAIGACSPSRVFKGMRMAGRTGGQRVKITNLRIMKLVPEKNILVISGSVPGAKNGYIILEK
>000000107
MSGLIGKKIGMTSVYSAEGKNIPCTVIEAGPCVVTQIRTVEKDSYEAVQIAYDDSEKHTTGSLLGHFKKAGTTPKRKMAEFKDPEVNLGDTLTVDMFSEEDWVDVTGISKGKGFQGVVKRHGFGGGGQTHGQHNRQRKPGSLGASSPSRVFPGKRLPGRMGGEQVKVLNLKVLKIIPENNLILVKGSIPGAKGAYLTIEK
>000000108
MPGLIGKKIGMTSIFSVEGKNLPCTVMEVGPCVVTQVKTVDKDGYEAVQVGFEDKEKHTTKPERGHFKRAGVSFKRYLAEFKEGKYKEGDVITVDFFNKGIYVDVVGISKGKGFQGVVKRHGFRGGEATLGQSDRQRHPGSIGACSPAKVFKGTRMAGQMGNTKVTIQNLEVIELISKYNLLIVKGSVPGSKGSILIVKK
>000000109
KLPGLIGKKVGMTSVFSVEGKSIPCTVIECGPCVVTQVKTIEKDGYEALQLGFDEKEKHTTKQLSGHFKKAGTTPKRKLVEFAFAEEHKLGDVIDVTILEGTAYVDIVGTSKGKGYQGVVKRHGFGGGQATHGQHNRLRKPGSIGACSPARVFKGMRMGGRMGGDRVTVENLEVLKVIPENNLLLVKGSVPGSKGSYVIIQK
>000000110
MPGLLGKKIGMTSVFSADGKNVPCTVIEAGPCVVTQIKTVETDGYEAVQVGFQTTEKHTNKAEAGIFKAAGVAPQRHLVEFKFETEFKLGDAITVELFEADTFVDVVGTSKGKGFQGVVKRHGFGGGQATHGQHNRLRAPGSLGASSPSRVFKGMRMAGRTGGDKVTMQNLQVLKVIPEHNLILIKGSVPGAKGSIVIINK
>000000111
MPGLLGKKIGMTSVFSAEGKNLPCTVIEVGPCVVTQVKTLEKDGYSALQLGFVDKEKHTTKPLAGHFKKANVAPKRHLAEFKFEGEHKLGDVLNVEFFSDADFVDVVGTSKGKGFQGVVKRHGFGGGQATHGQHNRLRAPGAVGACSPAKVFKGTRMAGQMGNERVTVQNLEVIKVMPEHNLLLVKGSVPGAKGSILLIEK
>000000112
MPGLLGKKIGMTSVFSADGKNVPCTVIEAGPCVVTQIKSVEKDGYAAVQLGFQDKEKHTTKPLMGHFKKAGVTPKRHLAEFKDFEELNLGDTITVELFNDAPYVDVIGTSKGKGYQGVVKRHGFGGGQTTHGQHNRARKPGSIGACSPAKVFKGMRMAGHMGCDRVTTHNLQVLKVIPEHNLLLIKGSVPGYKGSIVIIEK
>000000113
MPGLLGKKIGMTSVFSADGKNVPCTVIEAGPCVVTQIKTVEKDGYKAVQLGFGEKEKRTSKPQQGHFKKAGTTPKKHLAEFKFDEEYNLGDTITVELFNDAKFVDIVGTSKGKGFQGVVKRHGFGGGQSTHGQDDRARKPGSIGACSPAKVFKGMRMAGQMGGDRVTTQNLQVLKVIPEHNLLLVKGSVAGCNGSTVIIKK
>000000114
MSGIIGKKIGMTSLFNEEGKNIPCTVIQAGPCSVLQVRTLEKDGYKAVQLGFDDSEKNVGKALAGHFKKAGSAPKAKLVEFYREFDEVKVGEEVKVDLFAEGEYVDVTGTSKGKGFQGVVKRHGFGGMQATHGQHNRLRAPGSIGAGSPSRVFKGMRMAGRMGGKQVTVQNLQVLKVDQEQNLLVVKGAVPGAKNSYVIIRKWN
>000000115
MSGIIGKKIGMTTIFNNGAAVPCTVIEAGPCVVTQVRTEETDGYNAIQLGFGEKEKRTTKALLGHFKKANTTPKRKLVEFKFEKEFALGDTIKVDVFVEGEFVDVSGNTKGKGFQGVVKRHGFGGGQSTHGQHNRLRAPGSIGACSPARVFKGLRMAGRMGNTKVTIQNLQVLKLFPEKNLIIVSGSVPGGKNGIVTLHK
>000000116
MSGLIGKKVGMTSIFDENGKNVPCTVIEAGPCVVTQVRTEEVDGYSALQLGFDDAEKRANKAESGHFKKAGASPKKKVVEFQFEGEYKLGDTIGVDVFVEGEFVDVVGTSKGKGFQGVVKRHGFAGGQATHGQHNRLRAPGSIGAASPARVFKGMRMAGRMGGDRTTVQNLRVLKIVPEKNLLVVKGCVPGHKNAYVTIKRWQ
>000000117
MSGLIGKKVGMTSIFDENGKNIPCTIIEAGPCVVTQVRTKEVDGYEALQLGFDDKEKHTNKAAAGHFAKAGISPKKKLIEFQFESTYKLGDTITAEFFVEGEFVDVTGTSKGKGFQGVVRRHGFGGGQSTHGQHNRLRAPGSVGASSPSRVFKGMRMAGRMGAEKVTVQNLRVLKVIPEKNLLILKGCVPGHKNAYVTIHK
>000000118
MSGLIGKKIGMTSIYSAEGTVIPCTLIQAGPCVVTQVKTTKNDGYEAIQVGFDDKEKNTPKPLQGHFNKANTTPKRKLVEFKDVELGQEITVDVFEEGDFVDVVGTSKGKGFQGVVKRHGFHGGGATHGQHNRRHPGSIGAASPARVFKGLKMAGRTGNKRVKIQNLRIVKIYPEQNLILVSGSVPGAKNSYVIIEK
>000000119
MSGIIGKKVGMTSVYDAVGNYVPCTVIEAGPCVITQIKTVETDGYKAVQLAFDDKEKSTTKPLLGHFKKAGVSPKRKLVEFKFENELTLGQSLAADVFVEGDFVDVVGTAKGRGFQGVVKRHGFGGGGQTHGQHNRARHAGSIGACSPARVFKGTRMAGRMGNNRVKIQNLQILKVYPEHNLLVVSGSVPGSKNSYVLIEK
>000000120
MSGIIGKKVGMTSIFSADGRNVACTLIEAGPCVVTQVKNVETDGYNAVQLAYGEKEKNTPKPLIGHFKKAGTTPKQKVVEFREFRGQVDLGATVKSEVFVEGDFVDAIGTSKGKGFQGVVKRHGFAGGGSTHGQHNRQRHPGSIGACSPSRVFKGMRMAGRTGGDRVKVINLKVLKIYPEQNLLLVSGSVPGPKNSFVILEK
>000000121
MSGIIGKKVGMTSIFDEAGKNIPCTVIEAGPCVVTHVKSVDTDGYAAVQLAYGEKEKNTSGPLKGHFQKAGTTPKRKLVEFKDEKSLGDVITVDLFSAGDFVDVVGTSKGKGFQGVVKRHGFGGGMQTHGQHNRLRAPGSLGASSPSRVFKGMRMAGHMGNSRVKVQNLQVVKVYPEQNLIVVKGSIPGAKGSFVIVDK
>000000122
MIKAIVGRKLQMSQIFAEDGTAVPITLIQAGPCTVTQVKTPERDGYSALQIGFGSKPKNVNKPMKGHLDKVGKGYEVLREIRMENSDHEVGEDLAADVFEIGERIDVIGTTKGKGYAGTIKRWGFQRGPSGHGSKNIREPGSTGNATPGRVIKGKKMPGQKGNKRTTVMNLRIIDVRPEENLLIVKGAVPGSQNGIVLIRKTNRA
>000000123
MIGLIGKKIGMTQVFDSDGKVIPVTVIKAGPCKVICKRTEAENGYEAIQIGYEEPARKVSKPLQGHFKKYNSPFRYVREFRGQHESVQIGDELKADIFGENETVSVSANSKGRGFTGVMKRHNFGGFISSHGSHESFRGPGSIGQCAPSRVFKGMKMAGQYGNTKVTVHHLKVIKVDPENNLIMVKGAVPGHRNSLVTIHKEQ
>000000124
MSIGILGKKLGMSQLFDDDGNAVPVTLIEAGPCRVTQLKTQSLDGYTAIQIGYGVKDKHLSKPEKGHLLKSGKELLKHLKEFKENSSYEIGKEITVTNFEVGQKVDISGKSMGRGFSGYQKRHGFSRGPMSHGSKNHRAPGSTGAGTPGRIYPGKRMAGRYGGKKITTKGLLVVKIDDQKNLLVVKGSVPGKPGSIVNIRPNNTV
>000000125
MALGILGRKVGMTQIFSPEGLAIPVTVVQAGPCTVTQIKTQATDGYNAVQLGYWPAEKHLTRAQRGHLSKAGVTELRHLREFRVDQEAYQLGQKITVEIFSPGQLLDVAGTSIGRGFAGYQKRHHFGRGPMSHGSKNHRRPGSVGAGTPGRVFPGLRMAGRMGGCRVTIRKLQLVQVDPERNLLIIKGSVPGVEGGLLEITPAKQV
>000000126
MSLGILGRKLGMTQIFDEEGRAIPVTVVEAGPCPVTQVKSEATDGYTAVQLGFGTREKVLTRPEVGHCKKAGLEAPRHLREFRLPDSQYTPGQQITVDLFAAGQLVDVVGTSIGKGFAGGQKRHHFGRGPMAHGSKNHRAPGSIGAGTPGRVFPGKRMPGRMGNERVTVRKLTVVRVIPERNVILIQGGLPGVEGGLLMISPAKSV
>000000127
MSVGILGTKLGMTQVFTETGKAIPVTVVQAGPCTITQVKTEATDGYTAIQLGYGEPTRKLNHAEQGHLTKSNSPLRHLKEYRLESDNFELGQEVKVDAFEPGQIVDVTGISMGRGFAGNQKRNNFRRGPMAHGSKNHRLPGSIGPGTPGRVYPGKKMAGRYGGKQITTRKLTIVRVDLERNLLLIKGSIPGKTGGLLNIKPANLV
>000000128
MVVGILGTKLGMTQVFAETGKAIPVTVVEAGPCVVTQIKTEQTDGYTAVQIGYGEKTRQLNNAQEGHLVKGGTPLRYLREYRVDNGNFELGQQIKVDLFEAGQLVDVTGKSIGKGFAGYQKRHNFRRGPMAHGSKNHRLPGSTGPGTPGRVYPGKKMAGHLGNVRVTTRKLKIVRIDPERNLLLIKGSIPGKSGTLISIAPANIV
>000000129
MTVGILGTKLGMTQIFDEAGRSVPITVVQAGPCPITQIKTPQTDGYTAIQVAYGEREKNLSRPERGHLNKSQTPPMRHLREFRLEDSAYQLGQAITVDIFSPGQLVDVRGTSIGRGFAGYQKRHNFKRGPMAHGSKNHRLPGSTGAGTPGRVFPGKRMAGRMGNTAVTIRKLQVMRVDPERNLILIKGALPGKPGALVSITPAKVV
>000000130
MSIGILGTKLGMTQIFNKTGVAIPVTVVQAGPCPVTQVKTKKTDGYESIQVGYKTKEKALNKPLLGHLAKAGVSPLRHLIEYRLEDSAYTLGQEITADIFQEGDLVDVAGTTIGRGFSGYQKRHNFKRGNMTHGSKNHRLPGSTGAGTPGRVFPGKRMAGQYGSTQVTIRKLSVVKIDSERNLILIKGAVPGKPGTLLNITPAKKF
>000000131
MSVGILGTKLGMTQVFDEAGRAIPVTVVQAGPCPVTQIKTAQTDGYTAIQIGYGSTEKALTRPELGHLKKSGSTPVRHLQEYRLADSEYELGQSISADLFSEGQLVDISGTSIGRGFAGYQKRHNFRRGPMGHGSKNHRAPGSTGAGTPGRIYPGKRMAGQMGNVKKTIRKLTVVRVDAERNVLLIKGSVPGKPGALLNIQPATIV
>000000132
MSVGILGTKLGMTQVFDEQGRAIPVTVIQAGPCTVTQIKTKQTDGYAAIQVGYGDKAKALNKPELGHLAKSGATPVRHLQEYRLEDGEFQLGQQVKADLFTPGQIVDVIGTSIGKGFAGFQKRHNFKRGPMAHGSKNHRQPGSIGPGTPGRVYPGKRMAGRLGNVQITVRKLTVLRVDTERNLLLIKGAVPGKAGALVNVVPEKKV
>000000133
MSVGILGTKLGMTQVFDEEGRALPVTVVQAGPCRVTQIKTKQTDGYSAVQLGYHEKEKAVNKPEKGHLAKSEAPPLRHLREYRLDNDEFQLGQVINAEIFSAGQLVDVSGNTIGRGFAGYQKRHNFKRGPMAHGSKNHRLPGSTGAGTPGRTFPGKKMAGRYGGKRQTIRKLQVVRVDTERNLLIIKGAVPGKPGALLNIAPTNKV
>000000134
MSLGILGTKLGMTQIFNETGTAIPVTVVQAGPCTVTQIKTSETDGYTSVQIGYGDKEKNLTKPQLGHLKKADAAPLRHLKEYRLDDSGYELGQAITANIFEAGQVVDVSGNTIGRGFAGYQKRHNFKRGNMTHGSKNHRLPGSTGAGTPGRVYPGKRMAGRYGGTKITVRKLEVVRVDEEKNLLLIKGAIPGKAGNLLSIAPSNK
>000000135
MSIGILGKKLGMSQFFDDEGRSIPVTVIEAGPCRITQLKTDSTDGYTAVQLGFGDREKLVNKPAKGHLAKSGSEPLRHLKEYRVDTDGLELGGAITVAFEAGQKVDVSGDTIGRGFAGYQKRHGFSRGPMTHGSKNHREPGSTGAGTPGRVYPGKRMAGRYGGKQITTRGLVILKVDAERNLLVVKGSVPGKPGALLNILPAKRV
>000000136
MSIGILGTKLGMTQIFDESGKAVPVTVIQAGPCPITQIKTVATDGYNAIQIGFLEREKQLSKPELGHLSKAGAPPLRHLLEYRVPSDGLELGQALTADRFEAGQKVDVQGHTIGRGFTGYQKRHGFARGPMSHGSKNHRLPGSTGAGTPGRVYPGKRMAGRSGNDKTTIRGLTVVRVDADRNLLLVKGSVPGKPGALLNITPATVV
>000000137
MLDALLGRKVGMTQVFGQNGTVIPVTVIEVGPCIVTQVKTVARDGYEAVQIGFEETLKHSTRPELGHLRPPELGPFKVLREVGVDLGSVELGHSFNASLFTDGEIVDIVGITKGKGFQGGVKRHGFRGGPRTHGQSDRLRAPGSIGSGTPGRVLKGTRMAGRMGNARVTVKKLQIVQSDPERNLLVVKGSVPGANGGLLTIKKHVMR
>000000138
MIQGIIGKKIGMTQIFQEDGKAQPVTLVEAGPCVVVQVKTEKQDGYEAVQLGYGKAKHITSAVKGQCRGFGEFKVLREVDVDDAAVSVGDQITVDFKDGEKIDASGVSRGRGFSGVVKRWHFAGGPKTHGQSDRHRAPGSIGSTTPGRIYKGKHMAGHMGNEAVTIRNLVVLKTDAEKNLLMVKGAIPGGKNTIILIKKTGK
>000000139
MLKGLIGKKIGMTQIFDENGVAIPVTVIEAGPCYVTQVRTPENDGYSAVQLGFEEKPKRLTGGELGHLKRNNLPPLRFLREFRVKPEVKEGDKVTVECFAVGERVDVVGTSKGKGFQGGVKRYHFRGGPKTHGQSDRHRAPGSRSSGTPGRVYKGSRGPGHMGNDRVTAQGLKVVLVDTERNLIGVKGSVPGAKGGLVVIKEARKQ
>000000140
MINGIIGKKLGMTQVYSTEGKMEPVTVLQVGPCTVVQVKTPERDGYTAAQLGFGEDKKLTKAEQGHVKEYGFRHLREFRLDDDGVEVGARVDASLFVDGERVDVTGISKGRGFAGTVKRHGFAGGPKTHGQSDRHRAPGSIGATTPGRVFKGTRMAGHMGNEQVTVSGLKVVKTDVEKNLLLVKGAVPGARNGLILIKKSKKS
>000000141
MVEGLIGKKIGMTHIFDENGRFVPVTVIQAGPNFVTFIKTKERDGYEAVQLGFEEKKLKKPERGHLKNLPPLRHLREFKADNSELQVGQKVDASIFQAGEKVDVTGTSKGKGFTGVVKRHGFGGGPKTHGQSDRHRAPGSIGATTPGKVLKGQRMAGRAGGERVTVKRLTVVAVDTDRNLLLVKGAVPGANGGLLQIRKAK
>000000142
MIEGLLGRKLGMTQIFDDEGRAIPVTVLEVGPCVVTQVKTSDRDGYQAVQLGFGHRKRQNRPMQGHLRASGASPRYLKEVRVDDTRFQVGQVIDCTIFQPGQLVDVIGWRKGRGFQGGVKRHGFAGGPKTHGQSDRHRAPGSIGPTTPGRVHKGKRMAGRMGPVRVTVQNLRVERVDPQRNLVLVRGAVPGHPNGLVIVRYAVK
>000000143
MIHGLLGKKLGMTQIFNEAGQAIPVTVLEVGPCVVTQVKTRERDGYEAVQLGFGHKKRLNQPERGHLRASGAQPRYLREVKADNEEYSVGQVIDCSVFKEGERVDVTGTSKGRGFAGVMKRHGFGGGPATHGQSDRKRAPGSIGASAPGRVFKGLRMAGHMGNQRVTVQNLEVVRVDPERNVVLVRGSVPGANGQLVLVRRAVKY
>000000144
MLNGILGRKIGMTQIFTEKGETIPVTVIEAGPCVVTQLRTKDKDGYEAVQLGFGEKPRKVTKPIQGHLKAAGRLVRFMREVKTTDNAHNVGDVVNVDIFQIGEKIDVVGTSKGRGFAGVVKRHGFRGGPATHGQSDRHRAPGSIGSGTPGRVWKNMRMAGRMGNDRVTVQNLEVVKIDLERHVILVKGSVPGAKNGLVMVSRAAKA
>000000145
MIHGLLGRKIGMMQYFTKEGRAIPVTVIAAGPCIVTQIRTPERDGYSAVQLGYEEEARKLTKPQQGHLKASGGKMRYLREFSADDLAHKPGEVVTVELFKPGQKVDISGTSKGRGFAGVVKRHGFRGGPKTHGQSDRHRAPGSIGAGTPGRVWKGQRMAGRMGGDRVTIQNLEVVEVLPEQNLLLVKGSVPGARNGLLQIRKAVKG
>000000146
MIEGLLGRKIGMTQVFDPTGQVIPVTIIEVGPCVVTQIRTKERDGYEAVQIGYQERAKSLTKPEQGHLRGAGKLLRHLREFRTDNADHKVGDVLTVEMFAPGQRVDVIGTSKGRGFQGVVKRHGFGGGPRTHGQSDRLRAPGSIGAGTPGHLWKNTRMAGRMGNQRVTVQNLTVVDVVPERNLLLVRGSVPGANNGLVMVRRAIKG
>000000147
MNGILAKKLGMTQVFTEQGECVPVTVLEAGPCVVVCHKTEEKDGYTAVQIGFGLKEQRANKAEVGHFKKADVAVREHLAEFDVADESWPVGKEFGADFADAKTVNVSGISKGHGFSGTIKRHGFHSGPRSHGTHNMREPGGTSAHSPGRVFPGKRMAGQYGNKKVTVKHLQVVKVDGDRNLIFVRGAVPGPKNSIIVVRKD
>000000148
MVGIIGRKLGMTTVFDETGNAIAVTVVEAGPCTVMQVRDNEKDGYNAIQLGYGAKEKHLKKPQIGQFKKANLEPKKYLKEFRLDDSAYTVGQELKVDIFQAGDFIDVSSLSKGRGFAGVMKRHNYDGGPMSHGSNFRRRAGSIGCNSPARVWKGKGMPGHMGNTLTTIQNLKVVEIRPEDNLIMIKGSIPGAINGIVKITQAAKK
>000000149
MVNKLFGKKIGMTRYFLEGGKSEPVTVVKIAPCVVTQKKTVEKEGYNAIQIGFGPDEKRTNKPLKGHFEASGGKCAYLNEVKVDDDAFELGQEIKSDVFAIGDTVHVRGRSKGRGFAGVMKRWGFGGGRKTHGSRSHRVPGSIGCSAPARVVKGRKMPGRMGNTHVTTKNLKVVDIRPDMDILLLKGPVPGARGNLLEIFKAS
>000000150
KTMGILGKNIGMTRVYGEVGQAIPVTVVQAGPCKVLQVKTNATDGYNAVQVGFENKSSRVNKAEAGHFAKSDSEGYFVREFRVVDATYNVGDMISVDLFKAGDIVDVQGTSKGRGFQGVIKRWGFKGGPGGHGSKHHRAPGSIGCSAPGRVVKGKKMPGRMGNDTVLKKNVTVVDVRIDENVVLLKGPMPGAKNGLLKIYSK
>000000151
KFMGLLGKKMGMTRIFSETGTAIPVTVIEAGPCVVLQKKTLAKEGYNAIQVGFGAKEQRLNKPEKGHAKAAGKGGYHIKEFRVADDAYELGQEISMEIFNVGELVDVRARSKGRGFQGVVKRHGFKGGRATHGSMFHRRPGAIGCSAPSRVIKGKKMPGQMGDQFVTKKNCTIVDIRPEQNVLVVKGGVPGAKEGLVQIYKKS
>000000152
NTKGILGRKLGMTRVYDENGRSIPVTVIEAGPCTILQKKTVEKEGYNAIQVGFLEKETRMNKPEVGHCKRSGGKGYYIKEFRVTNDVYEVGQQITVEIVSIGDLVDISGKSKGRGFQGVIKRHGFAGGRTTHGSDFHRAPGSIGCSAPSRVLKGKKLPGRMGNESMTQKNLRIIDIRNEDNVLLVRGTVPGAKNGLLNIYSKG
>000000153
MFKGMLGKKIGMTSIFAADGTLVPVTVVRFGPCVVTQVKAEKTDGYNALQLGFDEALAKCNKPKVGHFSKSGSTGFNVVREFRTDEFEVGQNIGDGFAIGDKVNVSGTSKGRGFAGTIKRHGFSRGPETHGCRNHRKPGSIGCSAPARVVKGRRMPGHMGVDRKTVKNLEIIDIRPDENLVMIKGPVPGWKTGLLEIRKAV
>000000154
MCRGIIGRKIGMTGVFSDQGEYVPVTVIEAGPCVVTQIKTVETDGYSALQLGFLEKASKINKPLAGHFKKSGGVGAYVREMAVDDSAYTLGQVINAELFSAGEKVHVAGLMKGRGFAGVVKRHGFAGGKDTHGCHSHRVPGSIGTSAPSKVFKGRKLPGRYGNTRITTKNLKIFDIQPETNLILIKGAVPGSNNGLVEIRKINA
>000000155
MSKGILGKKLGMTGLFSSDGRHIPVTVIEAGPCVVTQIKTKDKDGYNALQLGFGPKERHTNKPETGHFEKSGGAAVMVKEFAVDNEEFELGQSLSTELFAVGEKIDVAGVSKGRGFAGVMKRHGFGGGRMTHGGRCKRRPGSIGCSAPSKVIKGKKLPGHYGVERKTVRNLEIVDIRADQNLILLKGAVPGAKSGMLELKKLKFG
>000000156
MPKGIIGKKIGMTRVFKDGKAIPVTVIQVEPNYVVNIRTEDKDGYSAVVLGTGEKEKRTPKPMLAIFKKAGLKPLRHLAEFPLKEEQPEPGQEVKVDVFEKGDLVDVTGTSKGRGFASAMKRWDFSGFKKSHGSRYHRAVGSIGACSPGRVWKTKRMAGHYGNETITVQGLEVVDIIPEKNIILVKGSVPGAPKSVVKLKESVII
>000000157
MPKGIIGKKIGMTRVFVNGKAIPVTVIQAGPCNVVYTRTQEKDGYNAVALAFGEKEKNTPKPLLAIFKKANIKPAKVIKEFPLKDETVELGQEIRINVFEKGDLVDITGKSKGRGFTSVMKRWDFAGFPKSHGHRYHRAVGSIGCRTPGRVWKTKRMAGHYGNETVTVLGLEVVDIIPEKNVILVKGSVPGAPNSIVFLKQSVIA
>000000158
MIGLIGKKLGMMRVFLNDGTAIPVTAIKVEPNYVIYIKSSETDGYNAIQVGSIPKQSRFKKPMVGHFKKANLTPLKYLKEFRVDDSSFALGQELGVDIFSPGELVDIVGRSKGRGFTGTMKRWDFGGFPKSHGHRYHRAVGSVGNRTPGRVWKSKRMAGRHGNETIRVQALLVVDVLKDKGIILVKGSVPGHKDGIVYIEKSHIA
>000000159
MGIGVIGRKLGMTRVFTSDGTAVPVTVIQVPANYVVQVKSPEKDGYSAVQVGAVEKEKHLTKPLMGHFSKKNVKLLRYLKEFRVDNQDYQEGQELKLEVFKPGDLVDVVGTSKGRGFAGTMKRWDFGGFPKSHGHRYHRAVGSIGNRTPGRVWKGKKMAGHWGAEKIRVQSLLVVDVIPEEGLILVKGSVPGPNKGLIFIEQSRIA
>000000160
MPLGLIGEKVGMTRVLLKDGTAIPVTVIKFPVNYVVQVKSQNKDGYNALQIGAYEKEKHLTKPLIGHFKKHGVPLLRRLWEFRVDNEEFQSGQQLKVDVFKPGDLVDVWGISKGRGFAGAMKRWDFAGFPKSHGHRYHRAVGAIGQRTPGRVWKGKRMPGHYGAKPVRVQGLFVVDVLPEENAILVKGSVPGHNKGIVVVEQSTIA
>000000161
MPIGLIGTKVGMTRVFLKDGTAVPVTVIKIEPNYVVAVRRQEKDGYNAVQVGAFPKEKNLTKPELGHLKKAGLPPLRRLKEFRVDDDQYQVGQELRVQIFQPGELVDVVGISKGRGFAGAMKRWDFGGFPKSHGHRYHRAVGSIGQRTPGRVWKGKRMAGHWGAETIRVQALLVVDVVPEENLLLVKGSVPGHNRGIVFVEKSTIA
>000000162
MSPGILGKKIGMTQIFRPDGQVVPVTLLKAGPCMVVQRKTPSTDGYDAVQLGLVEKPQRINKPTAGRLKKAGVEGAKFMREFTGSDDLKTGDQVLVDQFKPKDKVDVVGISKGKGFAGVVKRHHFRGGEGSHGSMFHRAPGSIGASSPSRVVPGMRMGGHLGNAQVTVRNLEVIDVDTEDNVLVVKGAVPGPNGGYVLVRRSKR
>000000163
MLKGLIGKKVGMTRLFLEEGRAVAVTVLEVGPCHVVQIKTEDNDQYNALQLGFGAKAKNVNKPTAGHFKKAGVEATSTLREFRVEDADFEVGQTITADMFKMGDSVNVTGRSKGRGFSGVVKRHNFGGGRDTHGCTTHDAPGSIGQSAPSRVFKGVRLPGHYGAERKQVRNLKIVDVRPEQNLVVVRGAVPGPNGGIVLVEKAG
>000000164
TTKAILGRKIGMTQIFTENGEMVPVTVIRGGPCLVLNVRTKEKDGYDAIQLGFERKESKLNKPQLGIFKKLGLPPFRIIKEVRPLDYTKGQEIRVDIFQEGEFVDITGKSKGHGFTGHIKRWNFSRGRMSHGSKFHRRRASIGAGGVQHVMKGQKMAGRWGNETITVQNLKIVKVDKEKDLILVKGAVPGPTGNLLIIRKAVKK
>000000165
MKKMIIGRKIGMTQVFAEDGAAIPVTAIEVEPSVITQKKTVEKDGYDAIQLGYGRKQNKATKPLQGHFAKADKGCRILKEMRCDQQEYELGQEITLDIFESGEMVDITGTTKGKGFAGVIKRHGFRGGRSSHGSMFHRAPGSIGASAPSRVFKGKKLPGQMGNKQKTVKNLMIWSLRPERNLILIRGAVPGARNGYLFIKQSAKA
>000000166
MKGILGQKIGMTQIYTAQGNKVPVTVIEVKPNVVTHKFENTKDGYVALQLGAFDKERKFKKPEIGHFKKSNTTPKRFVKEIRNMDGYNLGDLVKADIFKSGELVDVTGISKGKGFAGTIKRHNQKIGPKSHGGGKPVRQTGSIGDIAGNKVLKGMTMPGHLGNVQRTIQNLEVVKVDIKNNILLVKGSVPGPKNCFLIIKSAIKN
>000000167
MKGILGRKVGMTQLFTNEGILIPVTIVEVKPNVVTKVLTVEKDGYSATQLATEDKASQIRRPEINKFKQANTTPKRFVKEIRNTGYSLGDTIDASLFQAGEIVDVTAISKGKGFAGTIKRWNQHIGPKSHGGGQPLRQTGSIGDISGRVWKGMTMPGHLGSEQVTIQNLEIVKEDPANNMLVIKGSIPGAKGALVVIKKAIKT
>000000168
MKGILGRKVGMTQIFSDNGIVIPVTLIEVKPNIVSNVLTDEKNGYKAIQLSLEDKKSRQRKPEIGHFAKANTTPKRFVKEIRDQGFELGSNVDVSIFTPGEFVDVTGISKGKGFAGTIKRHNQKIGPKSHGGGKPVRQTGSLGDISGKVVKGMTMPGHLGHEQVTIQNLEVIMTDVKNNILLVKGAVPGPKKGFVVIKECAKK
>000000169
MKGILGKKVGMTQLFTDHGIAIPVTVIEVQPNIVTNVLTQEKNSYDAIQLSVFDKASRFNKPELGHFQKANTTPKKFVKEFRNDGYKSGDVVDLSIFEAGEFVDVVGTSKGKGFAGTIKRYNQAIGPRSHGGGKPIRQTGSIGDISGKVVKGMTMPGHLGHERVTLQNLEIIKVDVENSILVVKGSIPGPKKSFVIIKSASKR
>000000170
MKGILGKKVGMTQLFTEEGISIPVTVVEVQPNVVTNVLTKDKNGYEAIQLAAFDKKSRFTKPELGHFKKADTEPKRFVKEFRMQAELGQKVDLSIFEEGEFVDVVGTSKGKGFAGTIKRYNQHIGPKSHGGGKPIRQTGSIGDISGKVVKGMTMPGHLGHERTTVQNLEIIKIDLTNNILVIKGSVPGPKKSFLVIKESVKQ
>000000171
MKGILGRKVGMTQIYSETGTAIPVTVIEVKPNVVTKVLTKQSNGYEAVQLSVFDREKLSNKPETGHFKKANTTPKRFVKEIRNNGYELGQSVLVNIFSVGELVDVSGTSKGKGFAGAIKRYNQHIGPKSHGGGQPIRQTGSLGDISGRVFKGMTMPGHLGSEKATLQNLEVVKVDLKENLLLVKGSVPGAKNSFVVVKSAVKG
>000000172
MMKGILGRKIGMTQIFTELGASVPVTVIEVQPNVVTKVLSADKNGYVATQIAVGEKEHRSNKPLKGQFAQAKTTPKRYVKEIRGQGYELGQTIKANIFKAGELVDITGTSKGKGFAGTIKRWNQHIGPKSHGGGQPVRQTGSLGDISGRVFKGMTMPGHLGAVRTTVQNLEIVKVDVANNIMLVKGSIPGAKNSYVMIREAVKG
>000000173
MTGIIGKKLGMTQVYDDKGRLVPVTVIEAGPCPVLDVKTNDKDSYSALQIGFGSRAKNVSKAVLGHLAKSNNNPPALIKEIRLEADSDEVGSVLTVEEFSDIAYVDVIGTTKGRGFQGVVKRWNFGGGRASHGGDWERKGGSIGMCNPGRVFKGKKMPGHMGSVQRTSQGLKVIQVRPEENILMVKGAVPGFNGGVVVVKKAIKK
>000000174
MKGLIGRKVGMTQVYDEKGVLIPVTVVQAGPCVVTDVKTVERDGYSAVQLGFGEKAKNVTKARAGHLAKAGTKLPSVLREIRTAADEAAPGTVLNADVFEANDYLDVVGTTKGRGFQGVVRRYRFGGGRASHGGVWTRRTGSIGCCEPGNVIKGKRMPGHMGNVPRTVQNLQVVRVMAEDNVLLVKGAIPGANGGILLIRSAIKK
>000000175
MSLGILGVKVGMTQIFDEEGQAVPVTVVEAGPCKVVALRRPEVEMYSAIVLGFGKKAHRLNKPMLGVYKKAGIEPKRWLREFRLDDTGYEVGQTIDVTIFEVGEVVDVTGTSKGKGFAGVMKRHGFGGGPASHGASLFHRRAGSSGASSPSHVFKGKTMPGRMGNERVTVKNLKVVAVDKENNLLLIKGAIPGPRNGLVMVHKKEG
>000000176
MSMGILGRKVGMTQVFDAEGRAVPVTVVEAGPCQVVEVRTPEKNGYSAVQLGFGSKPGSVNRPMKGYFAKNGVEPKRWLREFRVDEHGYEKGQYVKVDLFSEGETVDVVGVSKGKGYAGVMKRFGFGGGPASHGSSKFHRQPGSSGANSPGHIFKGKTMPGRMGGERVTVKNLKVFAVDVENNLILLRGAIPGAKDGLVLIRKAAD
>000000177
MIGILGQKVGMTRVYSEEGRAIPVTVIAAGPCPVVDLRTPEKNGYSAVLLGFSEKPQRVSKPLAGTFKRAGVTPCRWLREFRVADGKWEIGGTVNVSLFQAGEAVDVTGTSKGKGTAGVIKRYGFGGAPASHGVSKTHRKPNSSGASSPSRVFKGKRMPGRMGNERVTVKNLTVVAIDVENNLLLVKGAVPGAKNGLVLVHKQG
>000000178
MSLGILGQKLGMTRVFNEAGQSVPVTVIAAGPCPVVDVRTPEKNGYSAILLGLGEKPRKVTKPLQGMYDRCGVRPCRWLREFRIENAEYKAGQIVDVAVFAEGETVSVTGTSKGKGFAGVMKRWNFGGLQASHGVSVSHRKPASSGASSPSHIFKGKAMPGHLGNERVTIKNLTVVAVDKENNLLLIKGAVPGAKNGLVLIHKQG
>000000179
MGIGILGKKMGMTQIFDAEGQAVAVTVIAAGPCPVVAVRTPEQNGYSAVLLGFGAKPHKLSKPVKGLFDKNKVEPKRTLREFRLDKEGYEVGQEIRVDLFEAGERIDVSGVSKGKGFAGVMKRYHFGGQQFSHGTSVEHRHGGSSGAISPGRVFPGKRMPGHMGSDKVTVKNLTVMAVDLENNLLLVKGAVPGAKDGLVALYKK
>000000180
MSIGILGRKLGMTQIYNEAGQAVPVTVIQAGPCPVVSLKTPEKNGYSAVQLGFGEKPHKLTKPVKGQFDKASVEPQRYLREFRLDNKGYEVGQAITVSLFEEGEKINVVGMSKGKGFAGVMKRFNFGGTFATHGVSKTHRHGGSSGASSPGKIFKGKAMPGRMGGERVTVKNLTVVAVDTDNNLLLVKGAVPGAKNDIVTVFKQD
>000000181
MKGLLGRKLGMTQVFTTDGKLIPVSVVEVLPNVVLQKKTMESDNYEAVQLGAFDKEQRANKSEIAHAAKASTAPKKFVREIAGSEMNFEVGAEIKADLFSEGEYVDVTGTSRGHGFQGSIVRANQKIGPKAHGSGFHRGVGSLATGGPAVIKKGRILPGQHGGYTTTNQKLEVIKVDTESNYLLIKGNIPGPKKGFVIVKSTVKR
>000000182
MKGILGRKLGMTQVFTIDGTLIPVTVIDVKPNVVLQKKTKETDGYEAVQLGYEDKEQRSNKPAIGHAKKANTAPKKYIKEIRADEMNFEVGAEVKADLFKAGDVVDVQGTSKGKGYSGTIVRNNAARGPMSHGSGHHRHIGSLATNGNGVVNKGTAMPGQEGGYTTTNQNLQVIKVDAEEGYILVKGNIPGPRKGLVVIKTTVKP
>000000183
MKGILGRKLGMTQVFTTDGVLIPVTVVEALPNVVLQKKTLENDGYEAVQLGFEDSEKGSNKAEKGHAAKASTAAKRFVREIRGTETNLEVGNEVKVDLFAAGEIVDVTGTSKGRGYNGTIVRNNATMGPKTHGGSKNRHIGSLATTGNGRIEKGTAGAGQEGGYTTTTQNLEIIKVDVENNYMLIKGNVPGPKRGLVVVKSSVKG
>000000184
[truncated: 735 more rows]

## Sheet: L14b_L23e_rpIN
>000000000
[truncated: 977 more rows]

## Sheet: S5
>000000000
[truncated: 1,055 more rows]

## Sheet: S19_rpsS
>000000000
[truncated: 1,071 more rows]

## Sheet: S7
>000000000
[truncated: 1,075 more rows]

## Sheet: L16_L10E_rplP
>000000000
[truncated: 1,099 more rows]

## Sheet: L6_rplF
>000000000
[truncated: 1,071 more rows]

[truncated: 4 more sheets: L11_rplK, L5_rplE, S12_S23, S15P_S13e]
